# Supplementary material for: SPIKES: Identification of physicochemical properties of spike proteins across diverse host species of SARS-CoV-2
Source: STAR Protoc. 2022 May 24;3(3):101460. doi: 10.1016/j.xpro.2022.101460 (PMC9127179; doi:10.1016/j.xpro.2022.101460)
Supplement: Table S1. The amino acid changes that increased the infectivity in different variants, related to step-by-step method details step 15 and expected outcomes [file mmc1.zip]

Archive with 1 entries (1 files):
- supplementary-Final.csv
