# Supplementary material for: SPIKES: Identification of physicochemical properties of spike proteins across diverse host species of SARS-CoV-2
Source: STAR Protoc. 2022 May 24;3(3):101460. doi: 10.1016/j.xpro.2022.101460 (PMC9127179; doi:10.1016/j.xpro.2022.101460)
Supplement: Table S1. The amino acid changes that increased the infectivity in different variants, related to step-by-step method details step 15 and expected outcomes [file mmc1.zip › supplementary-Final.csv]

Table S1. The amino acid changes that increased the infectivity in different variants, related to expected outcomes
Variant	Genomes	Top Location	Top Clade	Top Lineage	Co-occurring Changes List	Co-occurring Changes	Loc(S)	aachanges(C)	(SxC)
69del_70del_143del_144del_339D_346K_373P_375F_417N_440K_446S_477N_478K_484A_493R_496S_498R_501Y_505H_796Y	225165	50318 England	225165 GRA	223716 BA.1.1	Spike_G142D, Spike_A67V, Spike_Y145del, Spike_ins214EPE, Spike_N764K, Spike_N679K, Spike_Q954H, Spike_S371L, Spike_N856K, Spike_L981F, Spike_P681H, Spike_N211del, Spike_H655Y, Spike_T95I, Spike_T547K, Spike_D614G, Spike_N969K, Spike_L212I, NSP4_T492I, N_E	40	433	20	8660
339D_371F_373P_375F_405N_408S_417N_440K_477N_478K_484A_493R_498R_501Y_505H_796Y	53749	12033 Hovedstaden	53748 GRA	52174 BA.2	Spike_L24del, Spike_G142D, Spike_A27S, Spike_P25del, Spike_N764K, Spike_N679K, Spike_Q954H, Spike_V213G, Spike_T19I, Spike_P26del, Spike_P681H, Spike_H655Y, Spike_D614G, Spike_N969K, Spike_T376A, NSP4_T492I, NSP4_L438F, NSP3_T24I, N_S413R, N_R32del, N_E31	41	352	16	5632
69del_70del_143del_144del_339D_373P_375F_417N_440K_446S_477N_478K_484A_493R_496S_498R_501Y_505H_796Y	271459	94098 England	271458 GRA	270851 BA.1	Spike_G142D, Spike_A67V, Spike_Y145del, Spike_ins214EPE, Spike_N764K, Spike_N679K, Spike_Q954H, Spike_S371L, Spike_N856K, Spike_L981F, Spike_P681H, Spike_N211del, Spike_H655Y, Spike_T95I, Spike_T547K, Spike_D614G, Spike_N969K, Spike_L212I, NSP4_T492I, N_E	40	346	19	6574
69del_70del_143del_144del_339D_346K_373P_375F_440K_446S_477N_478K_484A_493R_496S_498R_501Y_505H_796Y	16956	5916 California	16956 GRA	16874 BA.1.1	Spike_G142D, Spike_A67V, Spike_Y145del, Spike_N764K, Spike_N679K, Spike_Q954H, Spike_S371L, Spike_N856K, Spike_L981F, Spike_P681H, Spike_N211del, Spike_T95I, Spike_H655Y, Spike_T547K, Spike_D614G, Spike_N969K, Spike_L212I, NSP4_T492I, N_R32del, N_E31del,	37	143	19	2717
339D_371F_373P_375F_405N_408S_417N_477N_478K_484A_493R_498R_501Y_505H_796Y	4111	595 Hovedstaden	4111 GRA	3802 BA.2	Spike_L24del, Spike_A27S, Spike_P25del, Spike_N764K, Spike_N679K, Spike_Q954H, Spike_V213G, Spike_T19I, Spike_P26del, Spike_P681H, Spike_H655Y, Spike_D614G, Spike_N969K, Spike_T376A, NSP4_L438F, NSP3_T24I, NSP4_T492I, N_S413R, N_R32del, N_E31del, N_R203K,	39	130	15	1950
69del_70del_143del_144del_339D_346K_373P_375F_417N_796Y	4093	479 England	4093 GRA	4078 BA.1.1	Spike_G142D, Spike_A67V, Spike_Y145del, Spike_N764K, Spike_N679K, Spike_Q954H, Spike_S371L, Spike_N856K, Spike_L981F, Spike_P681H, Spike_T95I, Spike_H655Y, Spike_T547K, Spike_D614G, Spike_N969K, NSP4_T492I, N_R32del, N_E31del, N_R203K, M_A63T, N_G204R, NS	37	128	10	1280
69del_70del_143del_144del_796Y	5469	797 Utah	5468 GRA	5258 BA.1	Spike_G142D, Spike_A67V, Spike_Y145del, Spike_N764K, Spike_N679K, Spike_Q954H, Spike_N856K, Spike_L981F, Spike_P681H, Spike_T95I, Spike_H655Y, Spike_T547K, Spike_D614G, Spike_N969K, NSP4_T492I, N_R32del, N_E31del, N_R203K, M_A63T, N_G204R, NSP6_L105del, N	36	123	5	615
69del_70del_143del_144del_339D_346K_796Y	10504	2002 England	10504 GRA	10461 BA.1.1	Spike_G142D, Spike_A67V, Spike_Y145del, Spike_N764K, Spike_N679K, Spike_Q954H, Spike_N856K, Spike_L981F, Spike_P681H, Spike_T95I, Spike_H655Y, Spike_T547K, Spike_D614G, Spike_N969K, NSP4_T492I, N_R32del, N_E31del, N_R203K, M_A63T, N_G204R, NSP6_L105del, N	35	119	7	833
5F_69del_70del_143del_144del_339D_373P_375F_417N_440K_446S_477N_478K_484A_493R_496S_498R_501Y_505H_796Y	1816	778 England	1816 GRA	1813 BA.1	Spike_G142D, Spike_A67V, Spike_Y145del, Spike_N764K, Spike_ins214EPE, Spike_N679K, Spike_Q954H, Spike_S371L, Spike_N856K, Spike_L981F, Spike_P681H, Spike_N211del, Spike_T95I, Spike_H655Y, Spike_T547K, Spike_D614G, Spike_N969K, Spike_L212I, NSP4_T492I, N_R	40	114	20	2280
5F_69del_70del_143del_144del_339D_346K_373P_375F_417N_440K_446S_477N_478K_484A_493R_496S_498R_501Y_505H_796Y	1505	428 England	1505 GRA	1501 BA.1.1	Spike_G142D, Spike_A67V, Spike_Y145del, Spike_N764K, Spike_ins214EPE, Spike_N679K, Spike_Q954H, Spike_S371L, Spike_N856K, Spike_L981F, Spike_P681H, Spike_N211del, Spike_T95I, Spike_H655Y, Spike_T547K, Spike_D614G, Spike_N969K, Spike_L212I, NSP4_T492I, N_R	40	112	21	2352
69del_70del_143del_144del_339D_346K_440K_446S_477N_478K_484A_493R_496S_498R_501Y_505H_796Y	4059	442 Arkansas	4059 GRA	4003 BA.1.1	Spike_G142D, Spike_A67V, Spike_Y145del, Spike_N764K, Spike_N679K, Spike_Q954H, Spike_N856K, Spike_L981F, Spike_P681H, Spike_T95I, Spike_H655Y, Spike_T547K, Spike_D614G, Spike_N969K, NSP4_T492I, N_R32del, N_E31del, N_R203K, M_A63T, N_G204R, NSP6_L105del, N	36	112	17	1904
69del_70del_143del_144del_339D_346K_373P_375F_417N_446S_477N_478K_484A_493R_496S_498R_501Y_505H_796Y	2580	148 Florida	2580 GRA	2555 BA.1.1	Spike_G142D, Spike_A67V, Spike_Y145del, Spike_N764K, Spike_ins214EPE, Spike_N679K, Spike_Q954H, Spike_S371L, Spike_N856K, Spike_L981F, Spike_P681H, Spike_N211del, Spike_T95I, Spike_H655Y, Spike_T547K, Spike_D614G, Spike_N969K, Spike_L212I, NSP4_T492I, N_R	40	108	19	2052
69del_70del_143del_144del_339D_346K_373P_375F_417N_477N_478K_484A_493R_496S_498R_501Y_505H_796Y	1582	166 England	1582 GRA	1571 BA.1.1	Spike_G142D, Spike_A67V, Spike_Y145del, Spike_N764K, Spike_N679K, Spike_Q954H, Spike_S371L, Spike_N856K, Spike_L981F, Spike_P681H, Spike_N211del, Spike_T95I, Spike_H655Y, Spike_T547K, Spike_D614G, Spike_N969K, Spike_L212I, NSP4_T492I, N_R32del, N_E31del,	39	108	18	1944
69del_70del_143del_144del_339D_346K_373P_375F_477N_478K_484A_493R_496S_498R_501Y_505H_796Y	87204	22622 England	87204 GRA	86739 BA.1.1	Spike_G142D, Spike_A67V, Spike_Y145del, Spike_ins214EPE, Spike_N679K, Spike_Q954H, Spike_S371L, Spike_N856K, Spike_L981F, Spike_P681H, Spike_N211del, Spike_T95I, Spike_H655Y, Spike_T547K, Spike_D614G, Spike_N969K, Spike_L212I, NSP4_T492I, N_R32del, N_E31d	39	108	17	1836
69del_70del_143del_144del_339D_373P_375F_440K_446S_477N_478K_484A_493R_496S_498R_501Y_505H_796Y	24104	8441 California	24104 GRA	24043 BA.1	Spike_G142D, Spike_A67V, Spike_Y145del, Spike_N764K, Spike_N679K, Spike_Q954H, Spike_S371L, Spike_N856K, Spike_L981F, Spike_P681H, Spike_N211del, Spike_T95I, Spike_H655Y, Spike_T547K, Spike_D614G, Spike_N969K, Spike_L212I, NSP4_T492I, N_R32del, N_E31del,	39	104	18	1872
69del_70del_143del_144del_339D_796Y	17808	5776 England	17808 GRA	17615 BA.1	Spike_G142D, Spike_A67V, Spike_Y145del, Spike_N764K, Spike_N679K, Spike_Q954H, Spike_N856K, Spike_L981F, Spike_P681H, Spike_T95I, Spike_H655Y, Spike_T547K, Spike_D614G, Spike_N969K, NSP4_T492I, N_R32del, N_E31del, N_R203K, M_A63T, N_G204R, NSP6_L105del, N	36	104	6	624
339D_371F_373P_375F_405N_408S_417N_796Y	1620	377 Midtjylland	1611 GRA	1451 BA.2	Spike_L24del, Spike_G142D, Spike_A27S, Spike_P25del, Spike_N764K, Spike_N679K, Spike_Q954H, Spike_V213G, Spike_T19I, Spike_P26del, Spike_P681H, Spike_H655Y, Spike_D614G, Spike_N969K, Spike_T376A, NSP4_T492I, N_S413R, NSP4_L438F, NSP3_T24I, N_R32del, N_E31	41	96	8	768
69del_70del_143del_144del_339D_373P_375F_417N_796Y	6301	1264 England	6301 GRA	6231 BA.1	Spike_G142D, Spike_A67V, Spike_Y145del, Spike_N764K, Spike_N679K, Spike_Q954H, Spike_S371L, Spike_N856K, Spike_L981F, Spike_P681H, Spike_T95I, Spike_H655Y, Spike_T547K, Spike_D614G, Spike_N969K, NSP4_T492I, N_R32del, N_E31del, N_R203K, M_A63T, N_G204R, NS	37	90	9	810
69del_70del_143del_144del_339D_440K_446S_477N_478K_484A_493R_496S_498R_501Y_505H_796Y	4574	417 England	4574 GRA	4507 BA.1	Spike_G142D, Spike_A67V, Spike_Y145del, Spike_N764K, Spike_N679K, Spike_Q954H, Spike_N856K, Spike_L981F, Spike_P681H, Spike_T95I, Spike_H655Y, Spike_T547K, Spike_D614G, Spike_N969K, NSP4_T492I, N_R32del, N_E31del, N_R203K, M_A63T, N_G204R, NSP6_L105del, N	36	87	16	1392
69del_70del_143del_144del_339D_373P_375F_477N_478K_484A_493R_496S_498R_501Y_505H_796Y	199715	117092 England	199715 GRA	199081 BA.1	Spike_G142D, Spike_A67V, Spike_Y145del, Spike_ins214EPE, Spike_N679K, Spike_Q954H, Spike_S371L, Spike_N856K, Spike_L981F, Spike_P681H, Spike_N211del, Spike_H655Y, Spike_T95I, Spike_T547K, Spike_D614G, Spike_N969K, Spike_L212I, NSP4_T492I, N_E31del, N_R32d	39	86	16	1376
69del_70del_143del_144del_339D_373P_375F_417N_446S_477N_478K_484A_493R_496S_498R_501Y_505H_796Y	3288	300 England	3288 GRA	3267 BA.1	Spike_G142D, Spike_A67V, Spike_Y145del, Spike_N764K, Spike_N679K, Spike_Q954H, Spike_S371L, Spike_N856K, Spike_L981F, Spike_P681H, Spike_N211del, Spike_T95I, Spike_H655Y, Spike_T547K, Spike_D614G, Spike_N969K, Spike_L212I, NSP4_T492I, N_R32del, N_E31del,	39	83	18	1494
69del_70del_339D_373P_417N_440K_446S_796Y	793	108 Roeselare	793 GRA	789 BA.1	Spike_A67V, Spike_N764K, Spike_ins214EPE, Spike_N679K, Spike_Q954H, Spike_S371L, Spike_N856K, Spike_L981F, Spike_P681H, Spike_N211del, Spike_H655Y, Spike_T547K, Spike_D614G, Spike_N969K, Spike_L212I, NSP4_T492I, N_R32del, N_E31del, N_R203K, M_A63T, N_G204	37	82	8	656
69del_70del_339D_346K_373P_417N_440K_446S_796Y	599	67 Roeselare	599 GRA	596 BA.1.1	Spike_A67V, Spike_N764K, Spike_ins214EPE, Spike_N679K, Spike_Q954H, Spike_S371L, Spike_N856K, Spike_L981F, Spike_P681H, Spike_N211del, Spike_H655Y, Spike_T547K, Spike_D614G, Spike_N969K, Spike_L212I, NSP4_T492I, N_R32del, N_E31del, N_R203K, M_A63T, N_G204	37	81	9	729
69del_70del_143del_144del_339D_346K_417N_440K_446S_477N_478K_484A_493R_496S_498R_501Y_505H_796Y	783	92 Maryland	783 GRA	772 BA.1.1	Spike_G142D, Spike_A67V, Spike_Y145del, Spike_N764K, Spike_N679K, Spike_Q954H, Spike_N856K, Spike_L981F, Spike_P681H, Spike_N211del, Spike_T95I, Spike_H655Y, Spike_T547K, Spike_D614G, Spike_N969K, Spike_L212I, NSP4_T492I, N_R32del, N_E31del, N_R203K, M_A6	38	80	18	1440
69del_70del_143del_144del_339D_417N_440K_446S_477N_478K_484A_493R_496S_498R_501Y_505H_796Y	1712	335 California	1712 GRA	1664 BA.1	Spike_G142D, Spike_A67V, Spike_Y145del, Spike_N764K, Spike_ins214EPE, Spike_N679K, Spike_Q954H, Spike_N856K, Spike_L981F, Spike_P681H, Spike_N211del, Spike_T95I, Spike_H655Y, Spike_T547K, Spike_D614G, Spike_N969K, Spike_L212I, NSP4_T492I, N_R32del, N_E31d	38	80	17	1360
69del_70del_143del_144del_339D_346K_373P_375F_796Y	1926	250 England	1926 GRA	1896 BA.1.1	Spike_G142D, Spike_A67V, Spike_Y145del, Spike_N764K, Spike_N679K, Spike_Q954H, Spike_S371L, Spike_N856K, Spike_L981F, Spike_P681H, Spike_T95I, Spike_H655Y, Spike_T547K, Spike_D614G, Spike_N969K, NSP4_T492I, N_R32del, N_E31del, N_R203K, M_A63T, N_G204R, NS	37	72	9	648
69del_70del_143del_144del_339D_373P_375F_417N_477N_478K_484A_493R_496S_498R_501Y_505H_796Y	2711	730 England	2711 GRA	2697 BA.1	Spike_G142D, Spike_A67V, Spike_Y145del, Spike_N764K, Spike_N679K, Spike_Q954H, Spike_S371L, Spike_N856K, Spike_L981F, Spike_P681H, Spike_N211del, Spike_T95I, Spike_H655Y, Spike_T547K, Spike_D614G, Spike_N969K, Spike_L212I, NSP4_T492I, N_R32del, N_E31del,	39	72	17	1224
69del_70del_339D_346K_373P_375F_417N_440K_446S_477N_478K_484A_493R_496S_498R_501Y_505H_796Y	1057	171 England	1057 GRA	1051 BA.1.1	Spike_A67V, Spike_N764K, Spike_N679K, Spike_Q954H, Spike_S371L, Spike_N856K, Spike_L981F, Spike_P681H, Spike_T95I, Spike_H655Y, Spike_T547K, Spike_D614G, Spike_N969K, NSP4_T492I, N_R203K, M_A63T, N_G204R, NSP6_L105del, NSP6_S106del, NSP14_I42V, M_Q19E, NS	31	71	18	1278
339D_346K_373P_375F_417N_440K_446S_477N_478K_484A_493R_496S_498R_501Y_505H_796Y	2212	243 Maharashtra	2212 GRA	2074 BA.1.1	Spike_N764K, Spike_N679K, Spike_Q954H, Spike_S371L, Spike_N856K, Spike_L981F, Spike_P681H, Spike_H655Y, Spike_T547K, Spike_D614G, Spike_N969K, NSP4_T492I, N_R203K, M_A63T, N_G204R, NSP6_L105del, NSP6_S106del, N_P13L, NSP14_I42V, M_Q19E, NSP12_P323L, NSP3_	30	68	16	1088
69del_70del_143del_144del_339D_346K_373P_375F_417N_440K_446S_796Y	2065	226 Vaud	2065 GRA	2051 BA.1.1	Spike_G142D, Spike_A67V, Spike_Y145del, Spike_N764K, Spike_ins214EPE, Spike_N679K, Spike_Q954H, Spike_S371L, Spike_N856K, Spike_L981F, Spike_P681H, Spike_N211del, Spike_T95I, Spike_H655Y, Spike_T547K, Spike_D614G, Spike_N969K, Spike_L212I, NSP4_T492I, N_R	40	66	12	792
143del_144del_339D_346K_373P_375F_417N_440K_446S_477N_478K_484A_493R_496S_498R_501Y_505H_796Y	584	55 Midtjylland	584 GRA	554 BA.1.1	Spike_G142D, Spike_Y145del, Spike_N764K, Spike_N679K, Spike_Q954H, Spike_S371L, Spike_N856K, Spike_L981F, Spike_P681H, Spike_H655Y, Spike_T547K, Spike_D614G, Spike_N969K, NSP4_T492I, N_R203K, M_A63T, N_G204R, NSP6_L105del, NSP6_S106del, NSP14_I42V, M_Q19E	31	65	18	1170
69del_70del_143del_144del_339D_346K_373P_375F_417N_440K_477N_478K_484A_493R_496S_498R_501Y_505H_796Y	477	51 Wales	477 GRA	475 BA.1.1	Spike_G142D, Spike_A67V, Spike_Y145del, Spike_N764K, Spike_ins214EPE, Spike_N679K, Spike_Q954H, Spike_S371L, Spike_N856K, Spike_L981F, Spike_P681H, Spike_N211del, Spike_H655Y, Spike_T95I, Spike_T547K, Spike_D614G, Spike_N969K, Spike_L212I, NSP4_T492I, N_R	40	62	19	1178
339D_371F_373P_375F_405N_408S_417N_440K_477N_478K_484A_493R_796Y	891	450 Gujarat	891 GRA	888 BA.2	Spike_L24del, Spike_G142D, Spike_A27S, Spike_P25del, Spike_N764K, Spike_N679K, Spike_Q954H, Spike_V213G, Spike_T19I, Spike_P26del, Spike_P681H, Spike_H655Y, Spike_D614G, Spike_N969K, Spike_T376A, NSP3_T24I, N_S413R, NSP4_T492I, NSP4_L438F, N_R32del, N_E31	41	61	13	793
69del_70del_143del_144del_339D_346K_417N_796Y	406	46 Washington	406 GRA	404 BA.1.1	Spike_G142D, Spike_A67V, Spike_Y145del, Spike_N764K, Spike_N679K, Spike_Q954H, Spike_N856K, Spike_L981F, Spike_P681H, Spike_H655Y, Spike_T95I, Spike_T547K, Spike_D614G, Spike_N969K, NSP4_T492I, N_R32del, N_E31del, N_R203K, M_A63T, N_G204R, NSP6_S106del, N	36	59	8	472
69del_70del_143del_144del_339D_373P_375F_446S_477N_478K_484A_493R_496S_498R_501Y_505H_796Y	697	104 Wales	697 GRA	695 BA.1	Spike_G142D, Spike_A67V, Spike_Y145del, Spike_N764K, Spike_ins214EPE, Spike_N679K, Spike_Q954H, Spike_S371L, Spike_N856K, Spike_L981F, Spike_P681H, Spike_N211del, Spike_T95I, Spike_H655Y, Spike_T547K, Spike_D614G, Spike_N969K, Spike_L212I, NSP4_T492I, N_R	40	58	17	986
69del_70del_143del_144del_440K_446S_477N_478K_484A_493R_496S_498R_501Y_505H_796Y	1421	696 Wisconsin	1421 GRA	1416 BA.1	Spike_G142D, Spike_A67V, Spike_Y145del, Spike_N764K, Spike_N679K, Spike_Q954H, Spike_N856K, Spike_L981F, Spike_P681H, Spike_T95I, Spike_H655Y, Spike_T547K, Spike_D614G, Spike_N969K, NSP4_T492I, N_R32del, N_E31del, N_R203K, M_A63T, N_G204R, NSP6_L105del, N	36	58	15	870
69del_70del_143del_144del_339D_346K_373P_375F_446S_477N_478K_484A_493R_496S_498R_501Y_505H_796Y	566	51 Utah	566 GRA	561 BA.1.1	Spike_G142D, Spike_A67V, Spike_Y145del, Spike_N764K, Spike_ins214EPE, Spike_N679K, Spike_Q954H, Spike_S371L, Spike_N856K, Spike_L981F, Spike_P681H, Spike_N211del, Spike_T95I, Spike_H655Y, Spike_T547K, Spike_D614G, Spike_N969K, Spike_L212I, NSP4_T492I, N_R	40	57	18	1026
339D_371F_373P_375F_405N_417N_440K_477N_478K_484A_493R_498R_501Y_505H_796Y	326	42 England	326 GRA	326 BA.2	Spike_G142D, Spike_N764K, Spike_N679K, Spike_Q954H, Spike_V213G, Spike_T19I, Spike_P681H, Spike_H655Y, Spike_D614G, Spike_N969K, Spike_T376A, NSP3_T24I, NSP4_L438F, NSP4_T492I, N_S413R, N_R203K, M_A63T, N_G204R, NSP6_S106del, NSP1_S135R, N_P13L, NSP14_I42	34	56	15	840
69del_70del_143del_144del_339D_346K_373P_375F_417N_440K_446S_477N_478K_484A_493R_496S_498R_501Y_796Y	335	42 Hamburg	335 GRA	333 BA.1.1	Spike_G142D, Spike_A67V, Spike_Y145del, Spike_N764K, Spike_ins214EPE, Spike_N679K, Spike_Q954H, Spike_S371L, Spike_N856K, Spike_L981F, Spike_P681H, Spike_N211del, Spike_T95I, Spike_H655Y, Spike_T547K, Spike_D614G, Spike_N969K, Spike_L212I, NSP4_T492I, N_R	40	54	19	1026
339D_371F_373P_375F_405N_477N_478K_484A_493R_498R_501Y_505H_796Y	844	216 Northern Ireland	844 GRA	844 BA.2	Spike_L24del, Spike_G142D, Spike_A27S, Spike_P25del, Spike_N679K, Spike_Q954H, Spike_V213G, Spike_T19I, Spike_P26del, Spike_P681H, Spike_H655Y, Spike_D614G, Spike_N969K, Spike_T376A, NSP3_T24I, N_S413R, NSP4_T492I, NSP4_L438F, N_R32del, N_E31del, N_R203K,	40	53	13	689
69del_70del_143del_144del_339D_417N_796Y	660	85 Hovedstaden	660 GRA	646 BA.1	Spike_G142D, Spike_A67V, Spike_Y145del, Spike_N764K, Spike_N679K, Spike_Q954H, Spike_N856K, Spike_L981F, Spike_P681H, Spike_T95I, Spike_H655Y, Spike_T547K, Spike_D614G, Spike_N969K, NSP4_T492I, N_R32del, N_E31del, N_R203K, M_A63T, N_G204R, NSP6_L105del, N	36	51	7	357
69del_70del_143del_144del_339D_346K_446S_477N_478K_484A_493R_496S_498R_501Y_505H_796Y	307	33 North Carolina	307 GRA	304 BA.1.1	Spike_G142D, Spike_A67V, Spike_Y145del, Spike_N764K, Spike_N679K, Spike_Q954H, Spike_N856K, Spike_L981F, Spike_P681H, Spike_H655Y, Spike_T95I, Spike_T547K, Spike_D614G, Spike_N969K, NSP4_T492I, N_R32del, N_E31del, N_R203K, M_A63T, N_G204R, NSP6_S106del, N	36	51	16	816
69del_70del_143del_144del_339D_373P_375F_417N_440K_446S_477N_478K_484A_493R_496S_498R_501Y_505H	3471	1245 New York	3470 GRA	3441 BA.1	Spike_G142D, Spike_A67V, Spike_Y145del, Spike_N679K, Spike_S371L, Spike_P681H, Spike_N211del, Spike_T95I, Spike_H655Y, Spike_T547K, Spike_D614G, Spike_L212I, NSP4_T492I, N_R32del, N_E31del, N_R203K, M_A63T, N_G204R, NSP6_L105del, NSP6_S106del, N_P13L, NSP	34	51	18	918
69del_70del_143del_144del_339D_346K_477N_478K_484A_493R_496S_498R_501Y_505H_796Y	373	34 California	373 GRA	370 BA.1.1	Spike_G142D, Spike_A67V, Spike_Y145del, Spike_N764K, Spike_N679K, Spike_Q954H, Spike_N856K, Spike_L981F, Spike_P681H, Spike_H655Y, Spike_T95I, Spike_T547K, Spike_D614G, Spike_N969K, NSP4_T492I, N_R32del, N_E31del, N_R203K, M_A63T, N_G204R, NSP6_S106del, N	35	50	15	750
69del_70del_143del_144del_339D_373P_375F_796Y	2882	565 England	2882 GRA	2855 BA.1	Spike_G142D, Spike_A67V, Spike_Y145del, Spike_N764K, Spike_N679K, Spike_Q954H, Spike_S371L, Spike_N856K, Spike_L981F, Spike_P681H, Spike_T95I, Spike_H655Y, Spike_T547K, Spike_D614G, Spike_N969K, NSP4_T492I, N_R32del, N_E31del, N_R203K, M_A63T, N_G204R, NS	37	50	8	400
69del_70del_143del_144del_339D_373P_375F_417N_440K_446S_477N_478K_484A_493R_496S_498R_501Y_505H_796Y_1263L	255	79 England	255 GRA	254 BA.1	Spike_G142D, Spike_A67V, Spike_Y145del, Spike_N764K, Spike_ins214EPE, Spike_N679K, Spike_Q954H, Spike_S371L, Spike_N856K, Spike_L981F, Spike_P681H, Spike_N211del, Spike_H655Y, Spike_T95I, Spike_T547K, Spike_D614G, Spike_N969K, Spike_L212I, NSP4_T492I, N_R	40	49	20	980
69del_70del_143del_144del_339D_373P_375F_417N_440K_477N_478K_484A_493R_496S_498R_501Y_505H_796Y	781	131 Wales	781 GRA	777 BA.1	Spike_G142D, Spike_A67V, Spike_Y145del, Spike_N764K, Spike_ins214EPE, Spike_N679K, Spike_Q954H, Spike_S371L, Spike_N856K, Spike_L981F, Spike_P681H, Spike_N211del, Spike_T95I, Spike_H655Y, Spike_T547K, Spike_D614G, Spike_N969K, Spike_L212I, NSP4_T492I, N_R	40	49	18	882
69del_70del_143del_144del_339D_373P_375F_417N_440K_446S_796Y	2425	266 Emilia-Romagna	2425 GRA	2408 BA.1	Spike_G142D, Spike_A67V, Spike_Y145del, Spike_N764K, Spike_ins214EPE, Spike_N679K, Spike_Q954H, Spike_S371L, Spike_N856K, Spike_L981F, Spike_P681H, Spike_N211del, Spike_T95I, Spike_H655Y, Spike_T547K, Spike_D614G, Spike_N969K, Spike_L212I, NSP4_T492I, N_R	40	49	11	539
69del_70del_143del_144del_158X_339D_346K_373P_375F_417N_440K_446S_477N_478K_484A_493R_496S_498R_501Y_505H_796Y	161	20 England	161 GRA	159 BA.1.1	Spike_G142D, Spike_A67V, Spike_Y145del, Spike_N764K, Spike_N679K, Spike_Q954H, Spike_S371L, Spike_N856K, Spike_L981F, Spike_P681H, Spike_H655Y, Spike_T95I, Spike_T547K, Spike_D614G, Spike_N969K, NSP4_T492I, N_R32del, N_E31del, N_R203K, M_A63T, N_G204R, NS	37	48	21	1008
69del_70del_143del_144del_339D_346K_373P_375F_417N_440K_446S_477N_478K_484A_493R_496S_498R_501Y_505H	1345	409 New York	1345 GRA	1276 BA.1.1	Spike_G142D, Spike_A67V, Spike_Y145del, Spike_N679K, Spike_S371L, Spike_P681H, Spike_N211del, Spike_T95I, Spike_H655Y, Spike_T547K, Spike_D614G, Spike_L212I, NSP4_T492I, N_R32del, N_E31del, N_R203K, M_A63T, N_G204R, NSP6_L105del, NSP6_S106del, N_P13L, NSP	34	48	19	912
69del_70del_143del_144del_373P_375F_417N_440K_446S_477N_478K_484A_493R_496S_498R_501Y_505H_796Y	2236	1785 Luxembourg	2236 GRA	2234 BA.1	Spike_G142D, Spike_A67V, Spike_Y145del, Spike_N764K, Spike_ins214EPE, Spike_N679K, Spike_Q954H, Spike_S371L, Spike_N856K, Spike_L981F, Spike_P681H, Spike_N211del, Spike_T95I, Spike_H655Y, Spike_T547K, Spike_D614G, Spike_N969K, Spike_L212I, NSP4_T492I, N_R	40	48	18	864
5F_339D_371F_373P_375F_405N_408S_417N_440K_477N_478K_484A_493R_498R_501Y_505H_796Y	246	59 Hovedstaden	246 GRA	244 BA.2	Spike_L24del, Spike_G142D, Spike_A27S, Spike_P25del, Spike_N764K, Spike_N679K, Spike_Q954H, Spike_V213G, Spike_T19I, Spike_P26del, Spike_P681H, Spike_H655Y, Spike_D614G, Spike_N969K, Spike_T376A, NSP3_T24I, NSP4_L438F, NSP4_T492I, N_S413R, N_R32del, N_E31	41	46	17	782
69del_70del_143del_144del_339D_477N_478K_484A_493R_496S_498R_501Y_505H_796Y	569	65 Northern Ireland	569 GRA	558 BA.1	Spike_G142D, Spike_A67V, Spike_Y145del, Spike_N764K, Spike_N679K, Spike_Q954H, Spike_N856K, Spike_L981F, Spike_P681H, Spike_T95I, Spike_H655Y, Spike_T547K, Spike_D614G, Spike_N969K, NSP4_T492I, N_R32del, N_E31del, N_R203K, M_A63T, N_G204R, NSP6_L105del, N	35	45	14	630
18F_69del_70del_143del_144del_339D_346K_373P_375F_417N_440K_446S_477N_478K_484A_493R_496S_498R_501Y_505H_796Y	147	41 England	147 GRA	147 BA.1.1	Spike_G142D, Spike_A67V, Spike_Y145del, Spike_ins214EPE, Spike_N764K, Spike_N679K, Spike_Q954H, Spike_S371L, Spike_N856K, Spike_L981F, Spike_P681H, Spike_N211del, Spike_H655Y, Spike_T95I, Spike_T547K, Spike_D614G, Spike_N969K, Spike_L212I, NSP4_T492I, N_R	40	44	21	924
5F_69del_70del_143del_144del_339D_346K_373P_375F_477N_478K_484A_493R_496S_498R_501Y_505H_796Y	624	89 England	624 GRA	621 BA.1.1	Spike_G142D, Spike_A67V, Spike_Y145del, Spike_ins214EPE, Spike_N679K, Spike_Q954H, Spike_S371L, Spike_N856K, Spike_L981F, Spike_P681H, Spike_N211del, Spike_H655Y, Spike_T95I, Spike_T547K, Spike_D614G, Spike_N969K, Spike_L212I, NSP4_T492I, N_R32del, N_E31d	39	43	18	774
69del_70del_143del_144del_339D_346K_373P_375F_417N_440K_446S_477N_478K_484A_493R_496S_498R_501Y_505H_796Y_939F	99	34 England	99 GRA	99 BA.1.1	Spike_G142D, Spike_A67V, Spike_Y145del, Spike_ins214EPE, Spike_N764K, Spike_N679K, Spike_Q954H, Spike_S371L, Spike_N856K, Spike_L981F, Spike_P681H, Spike_N211del, Spike_H655Y, Spike_T95I, Spike_T547K, Spike_D614G, Spike_N969K, Spike_L212I, NSP4_T492I, N_R	40	43	21	903
69del_70del_339D_373P_375F_417N_440K_446S_796Y	880	178 Limburg	880 GRA	872 BA.1	Spike_A67V, Spike_N764K, Spike_ins214EPE, Spike_N679K, Spike_Q954H, Spike_S371L, Spike_N856K, Spike_L981F, Spike_P681H, Spike_N211del, Spike_H655Y, Spike_T547K, Spike_D614G, Spike_N969K, Spike_L212I, NSP4_T492I, N_R32del, N_E31del, N_R203K, M_A63T, N_G204	37	43	9	387
69del_70del_143del_144del_339D_371F_373P_375F_417N_440K_446S_477N_478K_484A_493R_496S_498R_501Y_505H_796Y	73	7 New South Wales	73 GRA	72 BA.1	Spike_G142D, Spike_A67V, Spike_Y145del, Spike_ins214EPE, Spike_N764K, Spike_N679K, Spike_Q954H, Spike_N856K, Spike_L981F, Spike_P681H, Spike_N211del, Spike_H655Y, Spike_T95I, Spike_T547K, Spike_D614G, Spike_N969K, Spike_L212I, NSP4_T492I, N_R32del, N_E31d	39	43	20	860
69del_70del_339D_373P_375F_417N_440K_446S_477N_478K_484A_493R_496S_498R_501Y_505H_796Y	996	242 England	996 GRA	996 BA.1	Spike_A67V, Spike_N764K, Spike_N679K, Spike_Q954H, Spike_S371L, Spike_N856K, Spike_L981F, Spike_P681H, Spike_N211del, Spike_T95I, Spike_H655Y, Spike_T547K, Spike_D614G, Spike_N969K, Spike_L212I, NSP4_T492I, N_R203K, M_A63T, N_G204R, NSP6_L105del, NSP6_S10	33	43	17	731
69del_70del_143del_144del_417N_440K_446S_477N_478K_484A_493R_496S_498R_501Y_505H_796Y	46517	24102 Massachusetts	46517 GRA	46451 BA.1	Spike_G142D, Spike_A67V, Spike_Y145del, Spike_N764K, Spike_ins214EPE, Spike_N679K, Spike_Q954H, Spike_N856K, Spike_L981F, Spike_P681H, Spike_N211del, Spike_T95I, Spike_H655Y, Spike_T547K, Spike_D614G, Spike_N969K, Spike_L212I, NSP4_T492I, N_R32del, N_E31d	39	42	16	672
69del_70del_143del_144del_339D_373P_375F_417N_440K_446S_477N_478K_484A_493R_796Y	2862	610 Colorado	2862 GRA	2861 BA.1	Spike_G142D, Spike_A67V, Spike_Y145del, Spike_N764K, Spike_ins214EPE, Spike_N679K, Spike_Q954H, Spike_S371L, Spike_N856K, Spike_L981F, Spike_P681H, Spike_N211del, Spike_H655Y, Spike_T547K, Spike_D614G, Spike_N969K, Spike_L212I, NSP4_T492I, N_R32del, N_E31	39	40	15	600
69del_70del_143del_144del_339D_346K_373P_375F_417N_440K_446S_493R_496S_498R_501Y_505H_796Y	198	47 England	198 GRA	197 BA.1.1	Spike_G142D, Spike_A67V, Spike_Y145del, Spike_N764K, Spike_N679K, Spike_Q954H, Spike_S371L, Spike_N856K, Spike_L981F, Spike_P681H, Spike_N211del, Spike_H655Y, Spike_T95I, Spike_T547K, Spike_D614G, Spike_N969K, Spike_L212I, NSP4_T492I, N_R32del, N_E31del,	39	40	17	680
69del_70del_143del_144del_339D_446S_477N_478K_484A_493R_496S_498R_501Y_505H_796Y	359	29 Brussels-Capital Region	359 GRA	353 BA.1	Spike_G142D, Spike_A67V, Spike_Y145del, Spike_N764K, Spike_N679K, Spike_Q954H, Spike_N856K, Spike_L981F, Spike_P681H, Spike_H655Y, Spike_T95I, Spike_T547K, Spike_D614G, Spike_N969K, NSP4_T492I, N_R32del, N_E31del, N_R203K, M_A63T, N_G204R, NSP6_S106del, N	36	39	15	585
69del_70del_143del_144del_339D_373P_375F_417N_440K_446S_477N_478K_484A_493R_496S_498R_501Y_796Y	575	85 England	575 GRA	573 BA.1	Spike_G142D, Spike_A67V, Spike_Y145del, Spike_N764K, Spike_ins214EPE, Spike_N679K, Spike_Q954H, Spike_S371L, Spike_N856K, Spike_L981F, Spike_P681H, Spike_N211del, Spike_T95I, Spike_H655Y, Spike_T547K, Spike_D614G, Spike_N969K, Spike_L212I, NSP4_T492I, N_R	40	39	18	702
339D_371F_373P_375F_405N_408S_440K_477N_478K_484A_493R_498R_501Y_505H_796Y	557	316 Skane	557 GRA	548 BA.2	Spike_L24del, Spike_G142D, Spike_A27S, Spike_P25del, Spike_N764K, Spike_N679K, Spike_Q954H, Spike_V213G, Spike_T19I, Spike_P26del, Spike_P681H, Spike_H655Y, Spike_D614G, Spike_N969K, Spike_T376A, NSP3_T24I, N_S413R, NSP4_T492I, NSP4_L438F, N_R32del, N_E31	41	38	15	570
69del_70del_143del_144del_339D_346K_375F_417N_440K_446S_477N_478K_484A_493R_496S_498R_501Y_505H_796Y	168	32 Baden-Wurttemberg	168 GRA	168 BA.1.1	Spike_G142D, Spike_A67V, Spike_Y145del, Spike_N764K, Spike_N679K, Spike_Q954H, Spike_N856K, Spike_L981F, Spike_P681H, Spike_N211del, Spike_H655Y, Spike_T95I, Spike_T547K, Spike_D614G, Spike_N969K, Spike_L212I, NSP4_T492I, N_R32del, N_E31del, N_R203K, M_A6	38	38	19	722
69del_70del_143del_144del_339D_346K_373P_375F_417N_440K_446S_477N_478K_493R_496S_498R_501Y_505H_796Y	245	63 Baden-Wurttemberg	245 GRA	244 BA.1.1	Spike_G142D, Spike_A67V, Spike_Y145del, Spike_N764K, Spike_N679K, Spike_Q954H, Spike_S371L, Spike_N856K, Spike_L981F, Spike_P681H, Spike_N211del, Spike_H655Y, Spike_T95I, Spike_T547K, Spike_D614G, Spike_N969K, Spike_L212I, NSP4_T492I, N_R32del, N_E31del,	39	38	19	722
69del_70del_143del_144del_339D_346K_373P_375F_417N_440K_446S_478K_484A_493R_496S_498R_501Y_505H_796Y	169	44 England	169 GRA	167 BA.1.1	Spike_G142D, Spike_A67V, Spike_Y145del, Spike_ins214EPE, Spike_N764K, Spike_N679K, Spike_Q954H, Spike_S371L, Spike_N856K, Spike_L981F, Spike_P681H, Spike_N211del, Spike_H655Y, Spike_T95I, Spike_T547K, Spike_D614G, Spike_N969K, Spike_L212I, NSP4_T492I, N_R	40	37	19	703
339D_371F_373P_375F_405N_408S_477N_478K_484A_493R_498R_501Y_505H_796Y	377	160 Saxony	377 GRA	363 BA.2	Spike_L24del, Spike_A27S, Spike_P25del, Spike_N764K, Spike_N679K, Spike_Q954H, Spike_V213G, Spike_T19I, Spike_P26del, Spike_P681H, Spike_H655Y, Spike_D614G, Spike_N969K, Spike_T376A, NSP3_T24I, NSP4_L438F, NSP4_T492I, N_S413R, N_R32del, N_E31del, N_R203K,	40	36	14	504
69del_70del_143del_144del_339D_346K_373P_375F_417N_440K_446S_477N_478K_484A_796Y	639	125 Tennessee	639 GRA	633 BA.1.1	Spike_G142D, Spike_A67V, Spike_Y145del, Spike_N764K, Spike_ins214EPE, Spike_N679K, Spike_Q954H, Spike_S371L, Spike_N856K, Spike_L981F, Spike_P681H, Spike_N211del, Spike_T95I, Spike_H655Y, Spike_T547K, Spike_D614G, Spike_N969K, Spike_L212I, NSP4_T492I, N_R	37	36	15	540
69del_70del_143del_144del_339D_373P_375F_417N_440K_446S_477N_478K_484A_493R_496S_498R_501Y_505H_796Y_831V	527	432 England	527 GRA	527 BA.1	Spike_G142D, Spike_A67V, Spike_Y145del, Spike_N764K, Spike_ins214EPE, Spike_N679K, Spike_Q954H, Spike_S371L, Spike_N856K, Spike_L981F, Spike_P681H, Spike_N211del, Spike_H655Y, Spike_T95I, Spike_T547K, Spike_D614G, Spike_N969K, Spike_L212I, NSP4_T492I, N_R	40	36	20	720
18F_69del_70del_143del_144del_339D_373P_375F_417N_440K_446S_477N_478K_484A_493R_496S_498R_501Y_505H_796Y	294	92 Connecticut	294 GRA	294 BA.1	Spike_G142D, Spike_A67V, Spike_Y145del, Spike_ins214EPE, Spike_N764K, Spike_N679K, Spike_Q954H, Spike_S371L, Spike_N856K, Spike_L981F, Spike_P681H, Spike_N211del, Spike_H655Y, Spike_T95I, Spike_T547K, Spike_D614G, Spike_N969K, Spike_L212I, NSP4_T492I, N_R	40	36	20	720
69del_70del_143del_144del_339D_346K_373P_375F_417N_440K_446S_477N_478K_484A_493R_496S_498R_501Y_505H_796Y_1263L	105	30 England	105 GRA	105 BA.1.1	Spike_G142D, Spike_A67V, Spike_Y145del, Spike_ins214EPE, Spike_N764K, Spike_N679K, Spike_Q954H, Spike_S371L, Spike_N856K, Spike_L981F, Spike_P681H, Spike_N211del, Spike_H655Y, Spike_T95I, Spike_T547K, Spike_D614G, Spike_N969K, Spike_L212I, NSP4_T492I, N_R	40	36	21	756
69del_70del_143del_144del_477N_478K_484A_493R_496S_498R_501Y_505H_796Y	522	209 Colorado	522 GRA	515 BA.1	Spike_G142D, Spike_A67V, Spike_Y145del, Spike_N679K, Spike_Q954H, Spike_N856K, Spike_L981F, Spike_P681H, Spike_T95I, Spike_H655Y, Spike_T547K, Spike_D614G, Spike_N969K, NSP4_T492I, N_R32del, N_E31del, N_R203K, M_A63T, N_G204R, NSP6_L105del, NSP6_S106del,	32	36	13	468
69del_70del_143del_144del_339D_373P_375F_417N_446S_796Y	316	44 Hovedstaden	316 GRA	309 BA.1	Spike_G142D, Spike_A67V, Spike_Y145del, Spike_N764K, Spike_N679K, Spike_Q954H, Spike_S371L, Spike_N856K, Spike_L981F, Spike_P681H, Spike_H655Y, Spike_T95I, Spike_T547K, Spike_D614G, Spike_N969K, NSP4_T492I, N_R32del, N_E31del, N_R203K, M_A63T, N_G204R, NS	37	35	10	350
69del_70del_143del_144del_339D_373P_417N_440K_446S_477N_478K_484A_493R_496S_498R_501Y_505H_796Y	192	35 California	192 GRA	191 BA.1	Spike_G142D, Spike_A67V, Spike_Y145del, Spike_N764K, Spike_ins214EPE, Spike_N679K, Spike_Q954H, Spike_S371L, Spike_N856K, Spike_L981F, Spike_P681H, Spike_N211del, Spike_H655Y, Spike_T95I, Spike_T547K, Spike_D614G, Spike_N969K, Spike_L212I, NSP4_T492I, N_R	40	35	18	630
69del_70del_143del_144del_339D_368I_373P_375F_417N_440K_446S_477N_478K_484A_493R_496S_498R_501Y_505H_796Y	176	33 England	176 GRA	175 BA.1	Spike_G142D, Spike_A67V, Spike_Y145del, Spike_ins214EPE, Spike_N764K, Spike_N679K, Spike_Q954H, Spike_S371L, Spike_N856K, Spike_L981F, Spike_P681H, Spike_N211del, Spike_H655Y, Spike_T95I, Spike_T547K, Spike_D614G, Spike_N969K, Spike_L212I, NSP4_T492I, N_R	40	35	20	700
69del_70del_143del_144del_339D_346K_371F_373P_375F_417N_440K_446S_477N_478K_484A_493R_496S_498R_501Y_505H_796Y	57	6 British Columbia	57 GRA	56 BA.1.1	Spike_G142D, Spike_A67V, Spike_Y145del, Spike_ins214EPE, Spike_N764K, Spike_N679K, Spike_Q954H, Spike_N856K, Spike_L981F, Spike_P681H, Spike_N211del, Spike_H655Y, Spike_T95I, Spike_T547K, Spike_D614G, Spike_N969K, Spike_L212I, NSP4_T492I, N_R32del, N_E31d	39	35	21	735
339D_371F_373P_375F_405N_408S_417N_440K_796Y	238	65 Gujarat	237 GRA	233 BA.2	Spike_G142D, Spike_N764K, Spike_N679K, Spike_Q954H, Spike_V213G, Spike_T19I, Spike_P681H, Spike_H655Y, Spike_D614G, Spike_N969K, Spike_T376A, NSP3_T24I, NSP4_L438F, NSP4_T492I, N_S413R, N_R203K, M_A63T, N_G204R, NSP1_S135R, N_P13L, NSP14_I42V, M_Q19E, NSP	30	34	9	306
69del_70del_143del_144del_339D_373P_375F_493R_496S_498R_501Y_505H_796Y	2896	1245 Minnesota	2896 GRA	2847 BA.1	Spike_G142D, Spike_A67V, Spike_Y145del, Spike_N764K, Spike_ins214EPE, Spike_N679K, Spike_Q954H, Spike_S371L, Spike_N856K, Spike_L981F, Spike_P681H, Spike_N211del, Spike_T95I, Spike_H655Y, Spike_T547K, Spike_D614G, Spike_N969K, Spike_L212I, NSP4_T492I, N_R	39	34	13	442
69del_70del_143del_144del_446S_477N_478K_484A_493R_496S_498R_501Y_505H_796Y	287	54 Wisconsin	287 GRA	283 BA.1	Spike_G142D, Spike_A67V, Spike_Y145del, Spike_N764K, Spike_N679K, Spike_Q954H, Spike_N856K, Spike_L981F, Spike_P681H, Spike_H655Y, Spike_T95I, Spike_T547K, Spike_D614G, Spike_N969K, NSP4_T492I, N_R32del, N_E31del, N_R203K, M_A63T, N_G204R, NSP6_S106del, N	35	34	14	476
69del_70del_143del_144del_339D_346K_373P_375F_417N_446S_796Y	231	33 Colorado	231 GRA	228 BA.1.1	Spike_G142D, Spike_A67V, Spike_Y145del, Spike_N764K, Spike_N679K, Spike_Q954H, Spike_S371L, Spike_N856K, Spike_L981F, Spike_P681H, Spike_H655Y, Spike_T95I, Spike_T547K, Spike_D614G, Spike_N969K, NSP4_T492I, N_R32del, N_E31del, N_R203K, M_A63T, N_G204R, NS	37	34	11	374
69del_70del_143del_144del_145D_339D_373P_375F_417N_440K_446S_477N_478K_484A_493R_496S_498R_501Y_505H_796Y	216	64 England	216 GRA	216 BA.1	Spike_A67V, Spike_Y144F, Spike_N764K, Spike_N679K, Spike_Q954H, Spike_S371L, Spike_G142del, Spike_N856K, Spike_L981F, Spike_P681H, Spike_L141del, Spike_N211del, Spike_H655Y, Spike_T95I, Spike_T547K, Spike_D614G, Spike_N969K, Spike_L212I, NSP4_T492I, N_R20	37	34	20	680
69X_70X_143del_144del_339D_346K_373P_375F_417N_440K_446S_477N_478K_484A_493R_496S_498R_501Y_505H_796Y	1138	731 Hamburg	1138 GRA	1129 BA.1.1	Spike_G142D, Spike_A67V, Spike_Y145del, Spike_N764K, Spike_ins214EPE, Spike_N679K, Spike_Q954H, Spike_S371L, Spike_N856K, Spike_L981F, Spike_P681H, Spike_N211del, Spike_T95I, Spike_H655Y, Spike_T547K, Spike_D614G, Spike_N969K, Spike_L212I, NSP4_T492I, N_R	40	33	20	660
69del_70del_143del_144del_339D_346K_373P_375F_493R_496S_498R_501Y_505H_796Y	4020	1660 New Jersey	4020 GRA	3991 BA.1.1	Spike_G142D, Spike_A67V, Spike_Y145del, Spike_N764K, Spike_ins214EPE, Spike_N679K, Spike_Q954H, Spike_S371L, Spike_N856K, Spike_L981F, Spike_P681H, Spike_N211del, Spike_T95I, Spike_H655Y, Spike_T547K, Spike_D614G, Spike_N969K, Spike_L212I, NSP4_T492I, N_R	39	32	14	448
69del_70del_143X_144X_145X_339D_346K_373P_375F_417N_440K_446S_477N_478K_484A_493R_496S_498R_501Y_505H_796Y	358	125 Oregon	358 GRA	354 BA.1.1	Spike_A67V, Spike_N764K, Spike_N679K, Spike_Q954H, Spike_S371L, Spike_N856K, Spike_L981F, Spike_P681H, Spike_T95I, Spike_H655Y, Spike_T547K, Spike_D614G, Spike_N969K, NSP4_T492I, N_R203K, M_A63T, N_G204R, NSP6_S106del, NSP6_L105del, N_P13L, NSP14_I42V, M_	30	32	21	672
69del_70del_143del_144del_339D_346K_373P_375F_440K_477N_478K_484A_493R_496S_498R_501Y_505H_796Y	206	19 Wales	206 GRA	205 BA.1.1	Spike_G142D, Spike_A67V, Spike_Y145del, Spike_ins214EPE, Spike_N764K, Spike_N679K, Spike_Q954H, Spike_S371L, Spike_N856K, Spike_L981F, Spike_P681H, Spike_N211del, Spike_H655Y, Spike_T95I, Spike_T547K, Spike_D614G, Spike_N969K, Spike_L212I, NSP4_T492I, N_R	40	32	18	576
69del_70del_143del_144del_339D_346K_373P_375F_417N_484A_493R_496S_498R_501Y_505H_796Y	79	13 Colorado	79 GRA	79 BA.1.1	Spike_G142D, Spike_A67V, Spike_Y145del, Spike_N764K, Spike_N679K, Spike_Q954H, Spike_S371L, Spike_N856K, Spike_L981F, Spike_P681H, Spike_H655Y, Spike_T95I, Spike_T547K, Spike_D614G, Spike_N969K, NSP4_T492I, N_R32del, N_E31del, N_R203K, M_A63T, N_G204R, NS	37	32	16	512
69del_70del_143del_144del_339D_373P_375F_417N_440K_446S_477N_478K_484A_496S_498R_501Y_505H_796Y	176	28 England	176 GRA	176 BA.1	Spike_G142D, Spike_A67V, Spike_Y145del, Spike_N764K, Spike_N679K, Spike_Q954H, Spike_S371L, Spike_N856K, Spike_L981F, Spike_P681H, Spike_H655Y, Spike_T95I, Spike_T547K, Spike_D614G, Spike_N969K, NSP4_T492I, N_R32del, N_E31del, N_R203K, M_A63T, N_G204R, NS	37	31	18	558
69del_70del_143del_144del_339D_346K_373P_375F_417N_440K_446S_501Y_505H_796Y	134	50 Groningen	134 GRA	134 BA.1.1	Spike_G142D, Spike_A67V, Spike_Y145del, Spike_ins214EPE, Spike_N764K, Spike_N679K, Spike_Q954H, Spike_S371L, Spike_N856K, Spike_L981F, Spike_P681H, Spike_N211del, Spike_H655Y, Spike_T95I, Spike_T547K, Spike_D614G, Spike_N969K, Spike_L212I, NSP4_T492I, N_R	40	31	14	434
69del_70del_143del_144del_158X_339D_346K_373P_375F_417N_796Y	125	22 Grand Est	125 GRA	125 BA.1.1	Spike_G142D, Spike_A67V, Spike_Y145del, Spike_N764K, Spike_N679K, Spike_Q954H, Spike_S371L, Spike_N856K, Spike_L981F, Spike_P681H, Spike_H655Y, Spike_T95I, Spike_T547K, Spike_D614G, Spike_N969K, NSP4_T492I, N_R32del, N_E31del, N_R203K, M_A63T, N_G204R, NS	37	31	11	341
69del_70del_143del_144del_339D_346K_373P_375F_484A_493R_496S_498R_501Y_505H_796Y	708	184 New Jersey	708 GRA	702 BA.1.1	Spike_G142D, Spike_A67V, Spike_Y145del, Spike_N764K, Spike_ins214EPE, Spike_N679K, Spike_Q954H, Spike_S371L, Spike_N856K, Spike_L981F, Spike_P681H, Spike_N211del, Spike_T95I, Spike_H655Y, Spike_T547K, Spike_D614G, Spike_N969K, Spike_L212I, NSP4_T492I, N_R	39	31	15	465
69del_70del_143del_144del_339D_346K_373P_375F_417N_440K_446S_477N_478K_796Y	202	24 Tennessee	202 GRA	200 BA.1.1	Spike_G142D, Spike_A67V, Spike_Y145del, Spike_ins214EPE, Spike_N764K, Spike_N679K, Spike_Q954H, Spike_S371L, Spike_N856K, Spike_L981F, Spike_P681H, Spike_N211del, Spike_H655Y, Spike_T95I, Spike_T547K, Spike_D614G, Spike_N969K, Spike_L212I, NSP4_T492I, N_R	40	30	14	420
69del_70del_143del_144del_256L_339D_346K_373P_375F_417N_440K_446S_477N_478K_484A_493R_496S_498R_501Y_505H_796Y	59	13 England	59 GRA	58 BA.1.1	Spike_G142D, Spike_A67V, Spike_Y145del, Spike_N764K, Spike_ins214EPE, Spike_N679K, Spike_Q954H, Spike_S371L, Spike_N856K, Spike_L981F, Spike_P681H, Spike_N211del, Spike_H655Y, Spike_T95I, Spike_T547K, Spike_D614G, Spike_N969K, Spike_L212I, NSP4_T492I, N_R	40	30	21	630
69X_70X_143X_144X_145X_339D_346K_373P_375F_417N_440K_446S_477N_478K_484A_493R_496S_498R_501Y_505H_796Y	526	146 Zurich	526 GRA	522 BA.1.1	Spike_A67V, Spike_N764K, Spike_N679K, Spike_Q954H, Spike_S371L, Spike_N856K, Spike_L981F, Spike_P681H, Spike_T95I, Spike_H655Y, Spike_T547K, Spike_D614G, Spike_N969K, NSP4_T492I, N_R203K, M_A63T, N_G204R, N_P13L, NSP14_I42V, M_Q19E, NSP12_P323L, NSP6_I189	27	30	21	630
5F_69del_70del_143del_144del_339D_373P_375F_477N_478K_484A_493R_496S_498R_501Y_505H_796Y	945	512 England	945 GRA	941 BA.1	Spike_G142D, Spike_A67V, Spike_Y145del, Spike_ins214EPE, Spike_N679K, Spike_Q954H, Spike_S371L, Spike_N856K, Spike_L981F, Spike_P681H, Spike_N211del, Spike_T95I, Spike_H655Y, Spike_T547K, Spike_D614G, Spike_N969K, Spike_L212I, NSP4_T492I, N_R32del, N_E31d	39	30	17	510
69del_70del_143del_144del_339D_373P_375F_417N_440K_446S_477N_478K_484A_493R_496S_498R_501Y_505H_796Y_939F	171	84 England	171 GRA	171 BA.1	Spike_G142D, Spike_A67V, Spike_Y145del, Spike_ins214EPE, Spike_N764K, Spike_N679K, Spike_Q954H, Spike_S371L, Spike_N856K, Spike_L981F, Spike_P681H, Spike_N211del, Spike_H655Y, Spike_T95I, Spike_T547K, Spike_D614G, Spike_N969K, Spike_L212I, NSP4_T492I, N_R	40	30	20	600
69del_70del_143del_144del_339D_346K_373P_375F_417N_440K_446S_477N_478K_484A_493R_796Y	5123	2103 Colorado	5123 GRA	5104 BA.1.1	Spike_G142D, Spike_A67V, Spike_Y145del, Spike_N764K, Spike_ins214EPE, Spike_N679K, Spike_Q954H, Spike_S371L, Spike_N856K, Spike_L981F, Spike_P681H, Spike_N211del, Spike_H655Y, Spike_T547K, Spike_D614G, Spike_N969K, Spike_L212I, NSP4_T492I, N_R32del, N_E31	39	29	16	464
69del_70del_143del_144del_339D_373P_375F_440K_477N_478K_484A_493R_496S_498R_501Y_505H_796Y	379	95 Wales	379 GRA	377 BA.1	Spike_G142D, Spike_A67V, Spike_Y145del, Spike_N764K, Spike_N679K, Spike_Q954H, Spike_S371L, Spike_N856K, Spike_L981F, Spike_P681H, Spike_N211del, Spike_H655Y, Spike_T95I, Spike_T547K, Spike_D614G, Spike_N969K, Spike_L212I, NSP4_T492I, N_R32del, N_E31del,	39	29	17	493
69del_70del_143del_144del_339D_373P_375F_452R_477N_478K_484A_493R_496S_498R_501Y_505H_796Y	2042	927 Texas	2042 GRA	1720 BA.1	Spike_G142D, Spike_A67V, Spike_Y145del, Spike_N679K, Spike_Q954H, Spike_S371L, Spike_N856K, Spike_L981F, Spike_P681H, Spike_N211del, Spike_T95I, Spike_H655Y, Spike_T547K, Spike_D614G, Spike_N969K, Spike_L212I, NSP4_T492I, N_R32del, N_E31del, N_R203K, N_G2	36	29	17	493
69del_70del_143del_144del_339D_477N_478K_796Y	117	7 Washington	117 GRA	115 BA.1	Spike_G142D, Spike_A67V, Spike_Y145del, Spike_N764K, Spike_N679K, Spike_Q954H, Spike_N856K, Spike_L981F, Spike_P681H, Spike_T95I, Spike_H655Y, Spike_T547K, Spike_D614G, Spike_N969K, NSP4_T492I, N_R32del, N_E31del, N_R203K, M_A63T, N_G204R, NSP6_L105del, N	35	29	8	232
69del_70del_143del_144del_417N_796Y	65	3 Luxembourg	65 GRA	61 BA.1	Spike_G142D, Spike_A67V, Spike_Y145del, Spike_N764K, Spike_N679K, Spike_Q954H, Spike_N856K, Spike_L981F, Spike_P681H, Spike_T95I, Spike_H655Y, Spike_T547K, Spike_D614G, Spike_N969K, NSP4_T492I, N_R32del, N_E31del, N_R203K, M_A63T, N_G204R, NSP6_L105del, N	36	29	6	174
69del_70del_143del_144del_339D_346K_373P_375F_417N_440K_446S_477N_478K_484V_493R_496S_498R_501Y_505H_796Y	124	56 England	124 GRA	124 BA.1.1	Spike_G142D, Spike_A67V, Spike_Y145del, Spike_ins214EPE, Spike_N764K, Spike_N679K, Spike_Q954H, Spike_S371L, Spike_N856K, Spike_L981F, Spike_P681H, Spike_N211del, Spike_H655Y, Spike_T95I, Spike_T547K, Spike_D614G, Spike_N969K, Spike_L212I, NSP4_T492I, N_R	40	28	20	560
69del_70del_143del_144del_339D_346K_440K_446S_796Y	131	13 England	131 GRA	130 BA.1.1	Spike_G142D, Spike_A67V, Spike_Y145del, Spike_N764K, Spike_N679K, Spike_Q954H, Spike_N856K, Spike_L981F, Spike_P681H, Spike_T95I, Spike_H655Y, Spike_T547K, Spike_D614G, Spike_N969K, NSP4_T492I, N_R32del, N_E31del, N_R203K, M_A63T, N_G204R, NSP6_L105del, N	36	28	9	252
69del_70del_143del_144del_339D_373P_375F_417N_440K_446S_477N_478K_484A_796Y	602	83 Campania	602 GRA	594 BA.1	Spike_G142D, Spike_A67V, Spike_Y145del, Spike_N764K, Spike_N679K, Spike_Q954H, Spike_S371L, Spike_N856K, Spike_L981F, Spike_P681H, Spike_N211del, Spike_H655Y, Spike_T95I, Spike_T547K, Spike_D614G, Spike_N969K, Spike_L212I, NSP4_T492I, N_R203K, M_A63T, N_G	36	28	14	392
69del_70del_143del_144del_158X_339D_373P_375F_417N_440K_446S_477N_478K_484A_493R_496S_498R_501Y_505H_796Y	155	33 England	155 GRA	155 BA.1	Spike_G142D, Spike_A67V, Spike_Y145del, Spike_N764K, Spike_N679K, Spike_Q954H, Spike_S371L, Spike_N856K, Spike_L981F, Spike_P681H, Spike_H655Y, Spike_T95I, Spike_T547K, Spike_D614G, Spike_N969K, NSP4_T492I, N_R32del, N_E31del, N_R203K, M_A63T, N_G204R, NS	37	28	20	560
69del_70del_143del_144del_339D_346K_373P_375F_477N_478K_484A_493R_496S_498R_501Y_505H	920	144 Gorenjska	920 GRA	908 BA.1.1	Spike_G142D, Spike_A67V, Spike_Y145del, Spike_N764K, Spike_ins214EPE, Spike_N679K, Spike_Q954H, Spike_S371L, Spike_N856K, Spike_L981F, Spike_P681H, Spike_N211del, Spike_H655Y, Spike_T95I, Spike_T547K, Spike_D614G, Spike_N969K, Spike_L212I, NSP4_T492I, N_R	39	28	16	448
69del_70del_143del_144del_339D_346K_373P_375F_452R_477N_478K_484A_493R_496S_498R_501Y_505H_796Y	981	629 Arizona	981 GRA	973 BA.1.1	Spike_G142D, Spike_A67V, Spike_Y145del, Spike_N679K, Spike_Q954H, Spike_S371L, Spike_N856K, Spike_L981F, Spike_P681H, Spike_T95I, Spike_H655Y, Spike_T547K, Spike_D614G, Spike_N969K, NSP4_T492I, N_R32del, N_E31del, N_R203K, M_A63T, N_G204R, NSP6_L105del, N	35	28	18	504
69del_70del_143del_144del_339D_346K_373P_375F_417N_430I_440K_446S_477N_478K_484A_493R_496S_498R_501Y_505H_796Y	63	26 England	63 GRA	62 BA.1.1	Spike_G142D, Spike_A67V, Spike_Y145del, Spike_ins214EPE, Spike_N764K, Spike_N679K, Spike_Q954H, Spike_S371L, Spike_N856K, Spike_L981F, Spike_P681H, Spike_N211del, Spike_T95I, Spike_H655Y, Spike_T547K, Spike_D614G, Spike_N969K, Spike_L212I, NSP4_T492I, N_R	40	27	21	567
339D_371F_373P_375F_405N_408S_417N_505H_796Y	56	5 Baden-Wurttemberg	56 GRA	51 BA.2	Spike_L24del, Spike_G142D, Spike_A27S, Spike_P25del, Spike_N764K, Spike_N679K, Spike_Q954H, Spike_V213G, Spike_T19I, Spike_P26del, Spike_P681H, Spike_H655Y, Spike_D614G, Spike_N969K, Spike_T376A, NSP3_T24I, NSP4_L438F, NSP4_T492I, N_S413R, N_R32del, N_E31	41	27	9	243
69del_70del_143del_144del_245Y_339D_373P_375F_417N_440K_446S_477N_478K_484A_493R_496S_498R_501Y_505H_796Y	65	31 England	65 GRA	65 BA.1	Spike_G142D, Spike_A67V, Spike_Y145del, Spike_ins214EPE, Spike_N764K, Spike_N679K, Spike_Q954H, Spike_S371L, Spike_N856K, Spike_L981F, Spike_P681H, Spike_N211del, Spike_T95I, Spike_H655Y, Spike_T547K, Spike_D614G, Spike_N969K, Spike_L212I, NSP4_T492I, N_R	40	27	20	540
69del_70del_143del_144del_339D_346K_373P_375F_417N_446S_477N_478K_484A_796Y	80	14 Ile-de-France	80 GRA	79 BA.1.1	Spike_G142D, Spike_A67V, Spike_Y145del, Spike_N764K, Spike_N679K, Spike_Q954H, Spike_S371L, Spike_N856K, Spike_L981F, Spike_P681H, Spike_T95I, Spike_H655Y, Spike_T547K, Spike_D614G, Spike_N969K, NSP4_T492I, N_R32del, N_E31del, N_R203K, M_A63T, N_G204R, NS	37	26	14	364
69del_70del_143del_144del_339D_440K_446S_796Y	147	22 England	147 GRA	138 BA.1	Spike_G142D, Spike_A67V, Spike_Y145del, Spike_N764K, Spike_N679K, Spike_Q954H, Spike_N856K, Spike_L981F, Spike_P681H, Spike_H655Y, Spike_T95I, Spike_T547K, Spike_D614G, Spike_N969K, NSP4_T492I, N_R32del, N_E31del, N_R203K, M_A63T, N_G204R, NSP6_L105del, N	36	26	8	208
69del_70del_143del_144del_339D_373P_375F_417N_440K_446S_477N_478K_484A_493R_496S_498R_501Y_505H_675H_796Y	76	30 England	76 GRA	76 BA.1	Spike_G142D, Spike_A67V, Spike_Y145del, Spike_ins214EPE, Spike_N764K, Spike_N679K, Spike_Q954H, Spike_S371L, Spike_N856K, Spike_L981F, Spike_P681H, Spike_N211del, Spike_H655Y, Spike_T95I, Spike_T547K, Spike_D614G, Spike_N969K, Spike_L212I, NSP4_T492I, N_R	40	26	20	520
69del_70del_143del_144del_339D_373P_375F_417N_440K_446S_493R_496S_498R_501Y_505H_796Y	383	72 Hovedstaden	383 GRA	383 BA.1	Spike_G142D, Spike_A67V, Spike_Y145del, Spike_N764K, Spike_N679K, Spike_Q954H, Spike_S371L, Spike_N856K, Spike_L981F, Spike_P681H, Spike_H655Y, Spike_T95I, Spike_T547K, Spike_D614G, Spike_N969K, NSP4_T492I, N_R32del, N_E31del, N_R203K, M_A63T, N_G204R, NS	37	26	16	416
69del_70del_143del_144del_339D_493R_496S_498R_501Y_505H_796Y	144	24 British Columbia	144 GRA	143 BA.1	Spike_G142D, Spike_A67V, Spike_Y145del, Spike_N764K, Spike_N679K, Spike_Q954H, Spike_N856K, Spike_L981F, Spike_P681H, Spike_H655Y, Spike_T95I, Spike_T547K, Spike_D614G, Spike_N969K, NSP4_T492I, N_R32del, N_E31del, N_R203K, M_A63T, N_G204R, NSP6_L105del, N	36	26	11	286
69del_70del_143del_144del_242del_243del_244del_339D_373P_375F_417N_440K_446S_477N_478K_484A_493R_496S_498R_501Y_505H_796Y	69	34 England	69 GRA	68 BA.1	Spike_G142D, Spike_A67V, Spike_Y145del, Spike_ins214EPE, Spike_N764K, Spike_N679K, Spike_Q954H, Spike_S371L, Spike_N856K, Spike_L981F, Spike_P681H, Spike_N211del, Spike_H655Y, Spike_T95I, Spike_T547K, Spike_D614G, Spike_N969K, Spike_L212I, NSP4_T492I, N_R	40	26	22	572
69del_70del_143del_144del_339D_373P_375F_417N_440K_446S_478K_484A_493R_496S_498R_501Y_505H_796Y	187	25 England	187 GRA	185 BA.1	Spike_G142D, Spike_A67V, Spike_Y145del, Spike_ins214EPE, Spike_N764K, Spike_N679K, Spike_Q954H, Spike_S371L, Spike_N856K, Spike_L981F, Spike_P681H, Spike_N211del, Spike_H655Y, Spike_T95I, Spike_T547K, Spike_D614G, Spike_N969K, Spike_L212I, NSP4_T492I, N_R	39	26	18	468
69del_70del_143del_144del_339D_346K_373P_375F_417N_440K_446S_484A_493R_496S_498R_501Y_505H_796Y	190	41 England	190 GRA	187 BA.1.1	Spike_G142D, Spike_A67V, Spike_Y145del, Spike_N764K, Spike_N679K, Spike_Q954H, Spike_S371L, Spike_N856K, Spike_L981F, Spike_P681H, Spike_N211del, Spike_H655Y, Spike_T95I, Spike_T547K, Spike_D614G, Spike_N969K, Spike_L212I, NSP4_T492I, N_R32del, N_E31del,	39	26	18	468
49Y_69del_70del_143del_144del_339D_373P_375F_417N_440K_446S_477N_478K_484A_493R_496S_498R_501Y_505H_796Y	103	31 England	103 GRA	103 BA.1	Spike_G142D, Spike_A67V, Spike_Y145del, Spike_ins214EPE, Spike_N764K, Spike_N679K, Spike_Q954H, Spike_S371L, Spike_N856K, Spike_L981F, Spike_P681H, Spike_N211del, Spike_H655Y, Spike_T95I, Spike_T547K, Spike_D614G, Spike_N969K, Spike_L212I, NSP4_T492I, N_R	40	26	20	520
69del_70del_143del_144del_339D_371F_373P_375F_477N_478K_484A_493R_496S_498R_501Y_505H_796Y	74	34 Castilla y Leon	74 GRA	71 BA.1	Spike_G142D, Spike_A67V, Spike_Y145del, Spike_N679K, Spike_Q954H, Spike_N856K, Spike_L981F, Spike_P681H, Spike_N211del, Spike_H655Y, Spike_T95I, Spike_T547K, Spike_D614G, Spike_N969K, Spike_L212I, NSP4_T492I, N_R203K, M_A63T, N_G204R, NSP6_S106del, N_P13L	33	26	17	442
49Y_69del_70del_143del_144del_339D_346K_373P_375F_417N_440K_446S_477N_478K_484A_493R_496S_498R_501Y_505H_796Y	66	17 England	66 GRA	66 BA.1.1	Spike_G142D, Spike_A67V, Spike_Y145del, Spike_N764K, Spike_ins214EPE, Spike_N679K, Spike_Q954H, Spike_S371L, Spike_N856K, Spike_L981F, Spike_P681H, Spike_N211del, Spike_H655Y, Spike_T95I, Spike_T547K, Spike_D614G, Spike_N969K, Spike_L212I, NSP4_T492I, N_R	40	26	21	546
69del_70del_143del_144del_339D_346K_373P_375F_440K_446S_796Y	515	51 Florida	515 GRA	513 BA.1.1	Spike_G142D, Spike_A67V, Spike_Y145del, Spike_N764K, Spike_ins214EPE, Spike_N679K, Spike_Q954H, Spike_S371L, Spike_N856K, Spike_L981F, Spike_P681H, Spike_N211del, Spike_T95I, Spike_H655Y, Spike_T547K, Spike_D614G, Spike_N969K, Spike_L212I, NSP4_T492I, N_R	40	26	11	286
69del_70del_143del_144del_339D_346K_373P_375F_478K_484A_493R_496S_498R_501Y_505H_796Y	455	172 New Jersey	455 GRA	454 BA.1.1	Spike_G142D, Spike_A67V, Spike_Y145del, Spike_N764K, Spike_ins214EPE, Spike_N679K, Spike_Q954H, Spike_S371L, Spike_N856K, Spike_L981F, Spike_P681H, Spike_N211del, Spike_H655Y, Spike_T95I, Spike_T547K, Spike_D614G, Spike_N969K, Spike_L212I, NSP4_T492I, N_R	39	26	16	416
69del_70del_143del_144del_339D_346K_373P_375F_417N_440K_446S_477N_478K_484A_493R_498R_501Y_505H_796Y	77	25 California	77 GRA	77 BA.1.1	Spike_G142D, Spike_A67V, Spike_Y145del, Spike_ins214EPE, Spike_N764K, Spike_N679K, Spike_Q954H, Spike_S371L, Spike_N856K, Spike_L981F, Spike_P681H, Spike_N211del, Spike_H655Y, Spike_T95I, Spike_T547K, Spike_D614G, Spike_N969K, Spike_L212I, NSP4_T492I, N_R	40	25	19	475
477N_478K_484A_493R_498R_501Y_505H_796Y	445	366 Syddanmark	445 GRA	445 BA.2	Spike_L24del, Spike_G142D, Spike_A27S, Spike_P25del, Spike_N679K, Spike_Q954H, Spike_V213G, Spike_T19I, Spike_P26del, Spike_P681H, Spike_H655Y, Spike_D614G, Spike_N969K, NSP3_T24I, NSP4_L438F, NSP4_T492I, N_S413R, N_R32del, N_E31del, N_R203K, M_A63T, N_G2	39	25	8	200
143del_144del_339D_373P_375F_417N_440K_446S_477N_478K_484A_493R_496S_498R_501Y_505H_796Y	1432	365 Hovedstaden	1432 GRA	1427 BA.1	Spike_G142D, Spike_A67V, Spike_Y145del, Spike_N764K, Spike_N679K, Spike_Q954H, Spike_S371L, Spike_N856K, Spike_L981F, Spike_P681H, Spike_T95I, Spike_H655Y, Spike_T547K, Spike_D614G, Spike_N969K, NSP4_T492I, N_R32del, N_E31del, N_R203K, M_A63T, N_G204R, NS	36	25	17	425
339D_346K_373P_375F_417N_440K_446S_477N_478K_484A_493R_496S_498R_501Y_505H	122	17 New York	122 GRA	90 BA.1.1	Spike_N679K, Spike_S371L, Spike_P681H, Spike_H655Y, Spike_T547K, Spike_D614G, NSP4_T492I, N_R203K, M_A63T, N_G204R, NSP6_L105del, NSP6_S106del, NSP14_I42V, M_Q19E, NSP12_P323L, NSP3_S1265del, NSP6_I189V, NSP6_G107del, NSP5_P132H, M_D3G, E_T9I, NSP3_L1266I	24	25	15	375
69del_70del_143del_144del_339D_346K_417N_446S_477N_478K_484A_493R_496S_498R_501Y_505H_796Y	32	5 Washington	32 GRA	32 BA.1.1	Spike_G142D, Spike_A67V, Spike_Y145del, Spike_N764K, Spike_N679K, Spike_Q954H, Spike_N856K, Spike_L981F, Spike_P681H, Spike_T95I, Spike_H655Y, Spike_T547K, Spike_D614G, Spike_N969K, NSP4_T492I, N_R32del, N_E31del, N_R203K, M_A63T, N_G204R, NSP6_L105del, N	36	25	17	425
69del_70del_143del_144del_339D_373P_375F_478K_484A_493R_496S_498R_501Y_505H_796Y	372	161 Minnesota	372 GRA	365 BA.1	Spike_G142D, Spike_A67V, Spike_Y145del, Spike_N764K, Spike_ins214EPE, Spike_N679K, Spike_Q954H, Spike_S371L, Spike_N856K, Spike_L981F, Spike_P681H, Spike_N211del, Spike_H655Y, Spike_T95I, Spike_T547K, Spike_D614G, Spike_N969K, Spike_L212I, NSP4_T492I, N_R	39	25	15	375
69del_70del_339D_346K_373P_375F_477N_478K_484A_493R_496S_498R_501Y_505H_796Y	348	178 Utah	348 GRA	344 BA.1.1	Spike_A67V, Spike_ins214EPE, Spike_N679K, Spike_Q954H, Spike_S371L, Spike_N856K, Spike_L981F, Spike_P681H, Spike_N211del, Spike_T95I, Spike_H655Y, Spike_T547K, Spike_D614G, Spike_N969K, Spike_L212I, NSP4_T492I, N_R32del, N_E31del, N_R203K, N_G204R, NSP6_S	34	24	15	360
69del_70del_143del_144del_339D_375F_417N_440K_446S_477N_478K_484A_493R_496S_498R_501Y_505H_796Y	203	29 Maryland	203 GRA	203 BA.1	Spike_G142D, Spike_A67V, Spike_Y145del, Spike_N764K, Spike_N679K, Spike_Q954H, Spike_N856K, Spike_L981F, Spike_P681H, Spike_N211del, Spike_H655Y, Spike_T95I, Spike_T547K, Spike_D614G, Spike_N969K, Spike_L212I, NSP4_T492I, N_R32del, N_E31del, N_R203K, M_A6	38	24	18	432
69del_70del_143del_144del_339D_373P_375F_417N_477N_478K_484A_796Y	93	13 Ile-de-France	93 GRA	93 BA.1	Spike_G142D, Spike_A67V, Spike_Y145del, Spike_N764K, Spike_N679K, Spike_Q954H, Spike_S371L, Spike_N856K, Spike_L981F, Spike_P681H, Spike_H655Y, Spike_T95I, Spike_T547K, Spike_D614G, Spike_N969K, NSP4_T492I, N_R32del, N_E31del, N_R203K, M_A63T, N_G204R, NS	37	24	12	288
69del_70del_143del_144del_339D_346K_373P_375F_417N_493R_496S_498R_501Y_505H_796Y	93	14 England	93 GRA	93 BA.1.1	Spike_G142D, Spike_A67V, Spike_Y145del, Spike_N764K, Spike_N679K, Spike_Q954H, Spike_S371L, Spike_N856K, Spike_L981F, Spike_P681H, Spike_H655Y, Spike_T95I, Spike_T547K, Spike_D614G, Spike_N969K, NSP4_T492I, N_R32del, N_E31del, N_R203K, M_A63T, N_G204R, NS	37	24	15	360
69del_70del_143del_144del_158X_339D_373P_375F_417N_796Y	148	18 England	148 GRA	148 BA.1	Spike_G142D, Spike_A67V, Spike_Y145del, Spike_N764K, Spike_N679K, Spike_Q954H, Spike_S371L, Spike_N856K, Spike_L981F, Spike_P681H, Spike_H655Y, Spike_T95I, Spike_T547K, Spike_D614G, Spike_N969K, NSP4_T492I, N_R32del, N_E31del, N_R203K, M_A63T, N_G204R, NS	37	24	10	240
339D_371F_373P_375F_405N_408S_417N_498R_501Y_505H_796Y	101	13 Syddanmark	101 GRA	83 BA.2	Spike_L24del, Spike_G142D, Spike_A27S, Spike_P25del, Spike_N764K, Spike_N679K, Spike_Q954H, Spike_V213G, Spike_T19I, Spike_P26del, Spike_P681H, Spike_H655Y, Spike_D614G, Spike_N969K, Spike_T376A, NSP3_T24I, NSP4_L438F, NSP4_T492I, N_S413R, N_R32del, N_E31	41	24	11	264
69del_70del_143del_144del_339D_346K_373P_417N_440K_446S_477N_478K_484A_493R_496S_498R_501Y_505H_796Y	146	49 California	146 GRA	146 BA.1.1	Spike_G142D, Spike_A67V, Spike_Y145del, Spike_N764K, Spike_ins214EPE, Spike_N679K, Spike_Q954H, Spike_S371L, Spike_N856K, Spike_L981F, Spike_P681H, Spike_N211del, Spike_H655Y, Spike_T95I, Spike_T547K, Spike_D614G, Spike_N969K, Spike_L212I, NSP4_T492I, N_R	40	24	19	456
69del_70del_143del_144del_257D_339D_346K_373P_375F_417N_440K_446S_477N_478K_484A_493R_496S_498R_501Y_505H_796Y	228	50 Maryland	228 GRA	228 BA.1.1	Spike_G142D, Spike_A67V, Spike_Y145del, Spike_N764K, Spike_ins214EPE, Spike_N679K, Spike_Q954H, Spike_S371L, Spike_N856K, Spike_L981F, Spike_P681H, Spike_N211del, Spike_H655Y, Spike_T95I, Spike_T547K, Spike_D614G, Spike_N969K, Spike_L212I, NSP4_T492I, N_R	40	24	21	504
69del_70del_143del_144del_162X_339D_346K_373P_375F_417N_440K_446S_477N_478K_484A_493R_496S_498R_501Y_505H_796Y	71	7 British Columbia	71 GRA	71 BA.1.1	Spike_G142D, Spike_A67V, Spike_Y145del, Spike_N764K, Spike_N679K, Spike_Q954H, Spike_S371L, Spike_N856K, Spike_L981F, Spike_P681H, Spike_T95I, Spike_H655Y, Spike_T547K, Spike_D614G, Spike_N969K, NSP4_T492I, N_R32del, N_E31del, N_R203K, M_A63T, N_G204R, NS	37	23	21	483
69del_70del_143del_144del_339D_373P_375F_417N_501Y_505H_796Y	107	22 Hovedstaden	107 GRA	107 BA.1	Spike_G142D, Spike_A67V, Spike_Y145del, Spike_N764K, Spike_N679K, Spike_Q954H, Spike_S371L, Spike_N856K, Spike_L981F, Spike_P681H, Spike_H655Y, Spike_T95I, Spike_T547K, Spike_D614G, Spike_N969K, NSP4_T492I, N_R32del, N_E31del, N_R203K, M_A63T, N_G204R, NS	37	23	11	253
69del_70del_143del_144del_339D_346K_373P_375F_417N_440K_446S_477N_478K_484A_493R_496S_501Y_505H_796Y	449	139 North Rhine-Westphalia	449 GRA	448 BA.1.1	Spike_G142D, Spike_A67V, Spike_Y145del, Spike_N764K, Spike_N679K, Spike_Q954H, Spike_N856K, Spike_L981F, Spike_P681H, Spike_N211del, Spike_H655Y, Spike_T95I, Spike_T547K, Spike_D614G, Spike_N969K, Spike_L212I, NSP4_T492I, N_R32del, N_E31del, M_A63T, NSP6_	36	23	19	437
69del_70del_339D_371F_373P_375F_405N_408S_417N_440K_477N_478K_484A_493R_498R_501Y_505H_796Y	44	15 Hovedstaden	44 GRA	41 BA.2	Spike_L24del, Spike_G142D, Spike_A27S, Spike_A67V, Spike_P25del, Spike_N764K, Spike_N679K, Spike_Q954H, Spike_V213G, Spike_T19I, Spike_P26del, Spike_P681H, Spike_H655Y, Spike_D614G, Spike_N969K, Spike_T376A, NSP3_T24I, NSP4_L438F, NSP4_T492I, N_S413R, N_R	42	23	18	414
69del_70del_143del_144del_339D_346K_373P_375F_417N_440K_446S_477N_478K_484A_496S_498R_501Y_505H_796Y	61	12 England	61 GRA	61 BA.1.1	Spike_G142D, Spike_A67V, Spike_Y145del, Spike_N764K, Spike_N679K, Spike_Q954H, Spike_S371L, Spike_N856K, Spike_L981F, Spike_P681H, Spike_N211del, Spike_H655Y, Spike_T95I, Spike_T547K, Spike_D614G, Spike_N969K, Spike_L212I, NSP4_T492I, N_R32del, N_E31del,	39	23	19	437
69del_70del_143del_144del_339D_346K_493R_496S_498R_501Y_505H_796Y	69	8 England	69 GRA	69 BA.1.1	Spike_G142D, Spike_A67V, Spike_Y145del, Spike_N764K, Spike_N679K, Spike_Q954H, Spike_N856K, Spike_L981F, Spike_P681H, Spike_T95I, Spike_H655Y, Spike_T547K, Spike_D614G, Spike_N969K, NSP4_T492I, N_R32del, N_E31del, N_R203K, M_A63T, N_G204R, NSP6_L105del, N	36	23	12	276
69del_70del_143del_144del_339D_346K_373P_375F_417N_440K_446S_477N_478K_484A_493R_496S_498R_501Y_505H_796Y_831V	64	24 England	64 GRA	64 BA.1.1	Spike_G142D, Spike_A67V, Spike_Y145del, Spike_ins214EPE, Spike_N764K, Spike_N679K, Spike_Q954H, Spike_S371L, Spike_N856K, Spike_L981F, Spike_P681H, Spike_N211del, Spike_T95I, Spike_H655Y, Spike_T547K, Spike_D614G, Spike_N969K, Spike_L212I, NSP4_T492I, N_R	40	23	21	483
69del_70del_143del_144del_339D_346K_373P_375F_417N_477N_478K_796Y	83	9 Grand Est	83 GRA	83 BA.1.1	Spike_G142D, Spike_A67V, Spike_Y145del, Spike_N764K, Spike_N679K, Spike_Q954H, Spike_S371L, Spike_N856K, Spike_L981F, Spike_P681H, Spike_H655Y, Spike_T95I, Spike_T547K, Spike_D614G, Spike_N969K, NSP4_T492I, N_R32del, N_E31del, N_R203K, M_A63T, N_G204R, NS	37	23	12	276
5F_69del_70del_143del_144del_339D_373P_375F_440K_446S_477N_478K_484A_493R_496S_498R_501Y_505H_796Y	104	24 California	104 GRA	104 BA.1	Spike_G142D, Spike_A67V, Spike_Y145del, Spike_N764K, Spike_N679K, Spike_Q954H, Spike_S371L, Spike_N856K, Spike_L981F, Spike_P681H, Spike_N211del, Spike_H655Y, Spike_T95I, Spike_T547K, Spike_D614G, Spike_N969K, Spike_L212I, NSP4_T492I, N_R32del, N_E31del,	38	23	19	437
339D_371F_373P_405N_408S_417N_477N_478K_484A_498R_501Y_505H_796Y	47	13 Kathmandu	47 GRA	45 BA.2	Spike_N764K, Spike_N679K, Spike_Q954H, Spike_V213G, Spike_T19I, Spike_P681H, Spike_H655Y, Spike_D614G, Spike_N969K, NSP3_T24I, NSP4_L438F, NSP4_T492I, N_S413R, N_R203K, M_A63T, N_G204R, NSP1_S135R, NSP14_I42V, N_P13L, NSP12_P323L, NSP15_T112I, NSP13_R392C	28	23	13	299
69del_70del_143del_144del_339D_346K_373P_375F_417N_496S_498R_501Y_505H_796Y	35	5 England	35 GRA	35 BA.1.1	Spike_G142D, Spike_A67V, Spike_Y145del, Spike_N764K, Spike_N679K, Spike_Q954H, Spike_S371L, Spike_N856K, Spike_L981F, Spike_P681H, Spike_T95I, Spike_H655Y, Spike_T547K, Spike_D614G, Spike_N969K, NSP4_T492I, N_R32del, N_E31del, N_R203K, M_A63T, N_G204R, NS	37	23	14	322
339D_371F_373P_375F_405N_408S_417N_440K_477N_478K_484A_493R_498R_501Y_505H	199	69 Uttar Pradesh	199 GRA	151 BA.2	Spike_G142D, Spike_N679K, Spike_V213G, Spike_P681H, Spike_H655Y, Spike_D614G, Spike_T376A, NSP3_T24I, NSP4_T492I, N_S413R, N_R203K, M_A63T, N_G204R, N_P13L, NSP14_I42V, M_Q19E, NSP12_P323L, NSP15_T112I, NSP13_R392C, NSP5_P132H, E_T9I, NSP4_L264F, NS3_T223	23	23	15	345
69del_70del_143del_144del_339D_373P_375F_417N_440K_446S_477N_478K_484A_498R_501Y_505H_796Y	117	82 Lazio	117 GRA	114 BA.1	Spike_G142D, Spike_A67V, Spike_Y145del, Spike_Q954H, Spike_S371L, Spike_N856K, Spike_L981F, Spike_P681H, Spike_N211del, Spike_H655Y, Spike_T95I, Spike_T547K, Spike_D614G, Spike_N969K, Spike_L212I, NSP4_T492I, N_R32del, N_E31del, N_R203K, M_A63T, N_G204R,	32	23	17	391
69del_70del_143del_144del_339D_346K_373P_375F_477N_478K_493R_496S_498R_501Y_505H_796Y	202	137 Utah	202 GRA	201 BA.1.1	Spike_G142D, Spike_A67V, Spike_Y145del, Spike_ins214EPE, Spike_N679K, Spike_Q954H, Spike_S371L, Spike_N856K, Spike_L981F, Spike_P681H, Spike_N211del, Spike_H655Y, Spike_T95I, Spike_T547K, Spike_D614G, Spike_N969K, Spike_L212I, NSP4_T492I, N_R32del, N_E31d	38	22	16	352
18F_69del_70del_143del_144del_339D_346K_373P_375F_477N_478K_484A_493R_496S_498R_501Y_505H_796Y	54	10 England	54 GRA	53 BA.1.1	Spike_G142D, Spike_A67V, Spike_Y145del, Spike_ins214EPE, Spike_N764K, Spike_N679K, Spike_Q954H, Spike_S371L, Spike_N856K, Spike_L981F, Spike_P681H, Spike_N211del, Spike_T95I, Spike_H655Y, Spike_T547K, Spike_D614G, Spike_N969K, Spike_L212I, NSP4_T492I, N_R	40	22	18	396
69del_70del_339D_346K_373P_375F_417N_440K_446S_796Y	307	110 Rhineland-Palatinate	307 GRA	305 BA.1.1	Spike_A67V, Spike_ins214EPE, Spike_N764K, Spike_N679K, Spike_Q954H, Spike_S371L, Spike_N856K, Spike_L981F, Spike_P681H, Spike_N211del, Spike_H655Y, Spike_T547K, Spike_D614G, Spike_N969K, Spike_L212I, NSP4_T492I, N_R32del, N_E31del, N_R203K, M_A63T, N_G204	37	22	10	220
69del_70del_143del_144del_339D_346K_373P_375F_440K_446S_477N_478K_796Y	79	4 Washington	79 GRA	79 BA.1.1	Spike_G142D, Spike_A67V, Spike_Y145del, Spike_ins214EPE, Spike_N764K, Spike_N679K, Spike_Q954H, Spike_S371L, Spike_N856K, Spike_L981F, Spike_P681H, Spike_N211del, Spike_H655Y, Spike_T95I, Spike_T547K, Spike_D614G, Spike_N969K, Spike_L212I, NSP4_T492I, N_R	40	22	13	286
69del_70del_143del_144del_257D_339D_346K_373P_375F_477N_478K_484A_493R_496S_498R_501Y_505H_796Y	48	10 Utah	48 GRA	48 BA.1.1	Spike_G142D, Spike_A67V, Spike_Y145del, Spike_ins214EPE, Spike_N679K, Spike_Q954H, Spike_S371L, Spike_N856K, Spike_L981F, Spike_P681H, Spike_N211del, Spike_T95I, Spike_H655Y, Spike_T547K, Spike_D614G, Spike_N969K, Spike_L212I, NSP4_T492I, N_R32del, N_E31d	39	22	18	396
339D_371F_373P_375F_405N_408S_417N_440K_477N_478K_484A_796Y	61	12 Gujarat	61 GRA	61 BA.2	Spike_L24del, Spike_G142D, Spike_A27S, Spike_P25del, Spike_N764K, Spike_N679K, Spike_Q954H, Spike_V213G, Spike_T19I, Spike_P26del, Spike_P681H, Spike_H655Y, Spike_D614G, Spike_N969K, Spike_T376A, NSP3_T24I, NSP4_L438F, NSP4_T492I, N_S413R, N_R203K, M_A63T	38	22	12	264
69del_70del_143del_144del_245Y_339D_346K_373P_375F_417N_440K_446S_477N_478K_484A_493R_496S_498R_501Y_505H_796Y	59	22 England	59 GRA	59 BA.1.1	Spike_G142D, Spike_A67V, Spike_Y145del, Spike_ins214EPE, Spike_N764K, Spike_N679K, Spike_Q954H, Spike_S371L, Spike_N856K, Spike_L981F, Spike_P681H, Spike_N211del, Spike_T95I, Spike_H655Y, Spike_T547K, Spike_D614G, Spike_N969K, Spike_L212I, NSP4_T492I, N_R	40	22	21	462
69del_70del_143del_144del_452R_478K_681R	402	103 Minnesota	335 GK	69 B.1.617.2	Spike_G142D, Spike_A67V, Spike_Y145del, Spike_D950N, Spike_T19R, Spike_T95I, Spike_D614G, NSP4_T492I, N_G215C, NSP12_P323L, NSP3_P1469S, NS3_S26L, N_R203M, N_D377Y, NS7a_V82A, NSP4_V167L, M_I82T, NSP3_P1228L, NSP3_A488S, NSP14_A394V, NSP13_P77L, NSP12_G67	26	22	7	154
69del_70del_143del_144del_339D_346K_446S_796Y	84	12 England	84 GRA	83 BA.1.1	Spike_G142D, Spike_A67V, Spike_Y145del, Spike_N764K, Spike_N679K, Spike_Q954H, Spike_N856K, Spike_L981F, Spike_P681H, Spike_H655Y, Spike_T95I, Spike_T547K, Spike_D614G, Spike_N969K, NSP4_T492I, N_R32del, N_E31del, N_R203K, M_A63T, N_G204R, NSP6_L105del, N	36	22	8	176
339D_371F_373P_375F_405N_408S_417N_493R_498R_501Y_505H_796Y	104	21 Hovedstaden	104 GRA	95 BA.2	Spike_L24del, Spike_A27S, Spike_G142D, Spike_P25del, Spike_N764K, Spike_N679K, Spike_Q954H, Spike_V213G, Spike_T19I, Spike_P26del, Spike_P681H, Spike_H655Y, Spike_D614G, Spike_N969K, Spike_T376A, NSP3_T24I, NSP4_L438F, NSP4_T492I, N_S413R, N_R32del, N_E31	41	22	12	264
69del_70del_143del_144del_339D_373P_375F_417N_440K_446S_477N_478K_484A_493R_496S_498R_796Y	83	10 Hovedstaden	83 GRA	81 BA.1	Spike_G142D, Spike_A67V, Spike_Y145del, Spike_N764K, Spike_N679K, Spike_Q954H, Spike_S371L, Spike_N856K, Spike_L981F, Spike_P681H, Spike_N211del, Spike_H655Y, Spike_T95I, Spike_T547K, Spike_D614G, Spike_N969K, Spike_L212I, NSP4_T492I, N_R32del, N_E31del,	39	22	17	374
69del_70del_143del_144del_339D_346K_373P_375F_417N_440K_796Y	65	7 Washington	65 GRA	65 BA.1.1	Spike_G142D, Spike_A67V, Spike_Y145del, Spike_N764K, Spike_N679K, Spike_Q954H, Spike_S371L, Spike_N856K, Spike_L981F, Spike_P681H, Spike_T95I, Spike_H655Y, Spike_T547K, Spike_D614G, Spike_N969K, NSP4_T492I, N_R32del, N_E31del, N_R203K, M_A63T, N_G204R, NS	37	22	11	242
69del_70del_143del_144del_346K_796Y	438	115 England	438 GRA	412 BA.1.1	Spike_G142D, Spike_A67V, Spike_Y145del, Spike_N764K, Spike_N679K, Spike_Q954H, Spike_N856K, Spike_L981F, Spike_P681H, Spike_H655Y, Spike_T95I, Spike_T547K, Spike_D614G, Spike_N969K, NSP4_T492I, N_R32del, N_E31del, N_R203K, M_A63T, N_G204R, NSP6_S106del, N	36	21	6	126
69del_70del_143del_144del_339D_373P_375F_417N_440K_796Y	93	14 England	93 GRA	90 BA.1	Spike_G142D, Spike_A67V, Spike_Y145del, Spike_N764K, Spike_N679K, Spike_Q954H, Spike_S371L, Spike_N856K, Spike_L981F, Spike_P681H, Spike_T95I, Spike_H655Y, Spike_T547K, Spike_D614G, Spike_N969K, NSP4_T492I, N_R32del, N_E31del, N_R203K, M_A63T, N_G204R, NS	37	21	10	210
339D_371F_373P_375F_417N_440K_477N_478K_484A_493R_498R_501Y_505H_796Y	44	12 Bandar Seri Begawan	44 GRA	35 BA.2	Spike_G142D, Spike_N764K, Spike_N679K, Spike_Q954H, Spike_V213G, Spike_T19I, Spike_P681H, Spike_H655Y, Spike_D614G, Spike_N969K, NSP3_T24I, NSP4_T492I, N_R203K, M_A63T, N_G204R, NSP6_S106del, NSP14_I42V, N_P13L, M_Q19E, NSP12_P323L, NSP6_G107del, NSP13_R3	29	21	14	294
69del_70del_143del_144del_339D_373P_375F_417N_440K_446S_477N_478K_484A_493R_496S_501Y_505H_796Y	299	64 North Rhine-Westphalia	299 GRA	295 BA.1	Spike_G142D, Spike_A67V, Spike_Y145del, Spike_N764K, Spike_N679K, Spike_Q954H, Spike_N856K, Spike_L981F, Spike_P681H, Spike_N211del, Spike_H655Y, Spike_T95I, Spike_T547K, Spike_D614G, Spike_N969K, Spike_L212I, NSP4_T492I, N_R32del, N_E31del, M_A63T, NSP6_	36	21	18	378
69del_70del_143del_144del_339D_346K_375F_796Y	178	31 Baden-Wurttemberg	178 GRA	178 BA.1.1	Spike_G142D, Spike_A67V, Spike_Y145del, Spike_N764K, Spike_N679K, Spike_Q954H, Spike_N856K, Spike_L981F, Spike_P681H, Spike_T95I, Spike_H655Y, Spike_T547K, Spike_D614G, Spike_N969K, NSP4_T492I, N_R32del, N_E31del, N_R203K, M_A63T, N_G204R, NSP6_L105del, N	36	21	8	168
69del_70del_143del_144del_339D_373P_375F_417N_440K_446S_484A_493R_496S_498R_501Y_505H_796Y	431	94 Hovedstaden	431 GRA	431 BA.1	Spike_G142D, Spike_A67V, Spike_Y145del, Spike_N764K, Spike_N679K, Spike_Q954H, Spike_S371L, Spike_N856K, Spike_L981F, Spike_P681H, Spike_H655Y, Spike_T95I, Spike_T547K, Spike_D614G, Spike_N969K, NSP4_T492I, N_R32del, N_E31del, N_R203K, M_A63T, N_G204R, NS	36	21	17	357
69del_70del_143del_144del_158X_339D_346K_796Y	68	9 England	68 GRA	66 BA.1.1	Spike_G142D, Spike_A67V, Spike_Y145del, Spike_N764K, Spike_N679K, Spike_Q954H, Spike_N856K, Spike_L981F, Spike_P681H, Spike_H655Y, Spike_T95I, Spike_T547K, Spike_D614G, Spike_N969K, NSP4_T492I, N_R32del, N_E31del, N_R203K, M_A63T, N_G204R, NSP6_L105del, N	36	21	8	168
69del_70del_143del_144del_452R_478K_796Y	265	32 Ankara	264 GRA	213 BA.1	Spike_G142D, Spike_A67V, Spike_Y145del, Spike_N764K, Spike_N679K, Spike_Q954H, Spike_N856K, Spike_L981F, Spike_P681H, Spike_H655Y, Spike_T95I, Spike_T547K, Spike_D614G, Spike_N969K, NSP4_T492I, N_R32del, N_E31del, N_R203K, M_A63T, N_G204R, NSP6_S106del, N	34	21	7	147
339D_346K_373P_417N_440K_446S_796Y	41	8 Bavaria	41 GRA	41 BA.1.1	Spike_ins214EPE, Spike_N764K, Spike_N679K, Spike_Q954H, Spike_S371L, Spike_N856K, Spike_L981F, Spike_P681H, Spike_N211del, Spike_H655Y, Spike_T547K, Spike_D614G, Spike_N969K, Spike_L212I, NSP4_T492I, N_R32del, N_E31del, N_R203K, M_A63T, N_G204R, NSP6_L105	36	21	7	147
69del_70del_143del_144del_339D_346K_373P_375F_417N_446S_484A_493R_496S_498R_501Y_505H_796Y	68	18 Colorado	68 GRA	67 BA.1.1	Spike_G142D, Spike_A67V, Spike_Y145del, Spike_N764K, Spike_N679K, Spike_Q954H, Spike_S371L, Spike_N856K, Spike_L981F, Spike_P681H, Spike_T95I, Spike_H655Y, Spike_T547K, Spike_D614G, Spike_N969K, NSP4_T492I, N_R32del, N_E31del, N_R203K, M_A63T, N_G204R, NS	37	21	17	357
69del_70del_143del_144del_339D_373P_375F_417N_440K_446S_477N_478K_484A_501Y_505H_796Y	53	6 Bourgogne-Franche-Comte	53 GRA	52 BA.1	Spike_G142D, Spike_Y145del, Spike_N764K, Spike_N679K, Spike_Q954H, Spike_N856K, Spike_L981F, Spike_P681H, Spike_N211del, Spike_T95I, Spike_H655Y, Spike_T547K, Spike_D614G, Spike_N969K, Spike_L212I, NSP4_T492I, N_R32del, N_E31del, N_R203K, M_A63T, N_G204R,	37	21	16	336
339D_371F_373P_375F_405N_408S_417N_477N_478K_484A_498R_501Y_505H_796Y	32	5 Haryana	32 GRA	29 BA.2	Spike_G142D, Spike_N764K, Spike_N679K, Spike_Q954H, Spike_V213G, Spike_T19I, Spike_P681H, Spike_H655Y, Spike_D614G, Spike_N969K, Spike_T376A, NSP3_T24I, NSP4_L438F, NSP4_T492I, N_S413R, N_R203K, M_A63T, N_G204R, NSP1_S135R, NSP14_I42V, N_P13L, M_Q19E, NSP	31	21	14	294
69del_70del_143del_144del_373P_375F_796Y	68	13 Luxembourg	68 GRA	68 BA.1	Spike_G142D, Spike_A67V, Spike_Y145del, Spike_N764K, Spike_N679K, Spike_Q954H, Spike_S371L, Spike_N856K, Spike_L981F, Spike_P681H, Spike_T95I, Spike_H655Y, Spike_T547K, Spike_D614G, Spike_N969K, NSP4_T492I, N_R32del, N_E31del, N_R203K, M_A63T, N_G204R, NS	37	21	7	147
69del_70del_143del_144del_339D_373P_375F_417N_440K_446S_477N_478K_493R_496S_498R_501Y_505H_796Y	332	55 England	332 GRA	332 BA.1	Spike_G142D, Spike_A67V, Spike_Y145del, Spike_N764K, Spike_N679K, Spike_Q954H, Spike_S371L, Spike_N856K, Spike_L981F, Spike_P681H, Spike_H655Y, Spike_T95I, Spike_T547K, Spike_D614G, Spike_N969K, NSP4_T492I, N_R32del, N_E31del, N_R203K, M_A63T, N_G204R, NS	37	21	18	378
69del_70del_143del_144del_339D_346K_371F_373P_375F_477N_478K_484A_493R_496S_498R_501Y_505H_796Y	34	4 Ile-de-France	34 GRA	34 BA.1.1	Spike_G142D, Spike_A67V, Spike_Y145del, Spike_ins214EPE, Spike_N764K, Spike_N679K, Spike_Q954H, Spike_N856K, Spike_L981F, Spike_P681H, Spike_N211del, Spike_T95I, Spike_H655Y, Spike_T547K, Spike_D614G, Spike_N969K, Spike_L212I, NSP4_T492I, N_R32del, N_E31d	39	21	18	378
69del_70del_143del_144del_339D_346K_373P_375F_477N_478K_796Y	98	9 California	98 GRA	97 BA.1.1	Spike_G142D, Spike_A67V, Spike_Y145del, Spike_ins214EPE, Spike_N764K, Spike_N679K, Spike_Q954H, Spike_S371L, Spike_N856K, Spike_L981F, Spike_P681H, Spike_N211del, Spike_T95I, Spike_H655Y, Spike_T547K, Spike_D614G, Spike_N969K, Spike_L212I, NSP4_T492I, N_R	40	21	11	231
69del_70del_143del_144del_339D_346K_440K_446S_477N_478K_484A_493R_496S_498R_501Y_796Y	34	2 North Dakota	34 GRA	31 BA.1.1	Spike_G142D, Spike_A67V, Spike_Y145del, Spike_N764K, Spike_N679K, Spike_Q954H, Spike_N856K, Spike_L981F, Spike_P681H, Spike_T95I, Spike_H655Y, Spike_T547K, Spike_D614G, Spike_N969K, NSP4_T492I, N_R32del, N_E31del, N_R203K, M_A63T, N_G204R, NSP6_L105del, N	36	21	16	336
69del_70del_143del_144del_339D_346K_373P_375F_417N_477N_478K_484A_796Y	74	11 Bourgogne-Franche-Comte	74 GRA	74 BA.1.1	Spike_G142D, Spike_A67V, Spike_Y145del, Spike_N764K, Spike_N679K, Spike_Q954H, Spike_S371L, Spike_N856K, Spike_L981F, Spike_P681H, Spike_T95I, Spike_H655Y, Spike_T547K, Spike_D614G, Spike_N969K, NSP4_T492I, N_R32del, N_E31del, N_R203K, M_A63T, N_G204R, NS	37	21	13	273
69del_70del_143del_144del_339D_346K_373P_375F_417N_440K_446S_477N_478K_484A_493R_494P_496S_498R_501Y_505H_796Y	48	12 Iowa	48 GRA	48 BA.1.1	Spike_G142D, Spike_A67V, Spike_Y145del, Spike_ins214EPE, Spike_N764K, Spike_N679K, Spike_Q954H, Spike_S371L, Spike_N856K, Spike_L981F, Spike_P681H, Spike_N211del, Spike_T95I, Spike_H655Y, Spike_T547K, Spike_D614G, Spike_N969K, Spike_L212I, NSP4_T492I, N_R	40	20	21	420
69del_70del_143del_144del_339D_373P_375F_484A_493R_496S_498R_501Y_505H_796Y	493	148 Minnesota	493 GRA	479 BA.1	Spike_G142D, Spike_A67V, Spike_Y145del, Spike_N764K, Spike_ins214EPE, Spike_N679K, Spike_Q954H, Spike_S371L, Spike_N856K, Spike_L981F, Spike_P681H, Spike_N211del, Spike_H655Y, Spike_T95I, Spike_T547K, Spike_D614G, Spike_N969K, Spike_L212I, NSP4_T492I, N_R	39	20	14	280
69del_70del_143del_144del_158X_796Y	100	15 Tennessee	99 GRA	95 BA.1	Spike_G142D, Spike_A67V, Spike_Y145del, Spike_N764K, Spike_N679K, Spike_Q954H, Spike_N856K, Spike_L981F, Spike_P681H, Spike_T95I, Spike_H655Y, Spike_T547K, Spike_D614G, Spike_N969K, NSP4_T492I, N_R32del, N_E31del, N_R203K, M_A63T, N_G204R, NSP6_L105del, N	35	20	6	120
69del_70del_143del_144del_162X_339D_373P_375F_417N_440K_446S_477N_478K_484A_493R_496S_498R_501Y_505H_796Y	69	11 England	69 GRA	68 BA.1	Spike_G142D, Spike_A67V, Spike_Y145del, Spike_N764K, Spike_N679K, Spike_Q954H, Spike_S371L, Spike_N856K, Spike_L981F, Spike_P681H, Spike_H655Y, Spike_T95I, Spike_T547K, Spike_D614G, Spike_N969K, NSP4_T492I, N_R32del, N_E31del, N_R203K, M_A63T, N_G204R, NS	37	20	20	400
69del_70del_143del_144del_339D_373P_375F_417N_440K_446S_477N_478K_796Y	215	23 England	215 GRA	212 BA.1	Spike_G142D, Spike_A67V, Spike_Y145del, Spike_ins214EPE, Spike_N764K, Spike_N679K, Spike_Q954H, Spike_S371L, Spike_N856K, Spike_L981F, Spike_P681H, Spike_N211del, Spike_H655Y, Spike_T95I, Spike_T547K, Spike_D614G, Spike_N969K, Spike_L212I, NSP4_T492I, N_R	40	20	13	260
69del_70del_143del_144del_339D_346K_373P_375F_440K_446S_493R_496S_498R_501Y_505H_796Y	98	16 England	98 GRA	98 BA.1.1	Spike_G142D, Spike_A67V, Spike_Y145del, Spike_N764K, Spike_ins214EPE, Spike_N679K, Spike_Q954H, Spike_S371L, Spike_N856K, Spike_L981F, Spike_P681H, Spike_N211del, Spike_H655Y, Spike_T95I, Spike_T547K, Spike_D614G, Spike_N969K, Spike_L212I, NSP4_T492I, N_R	40	20	16	320
69del_143del_144del_339D_346K_373P_375F_417N_440K_446S_477N_478K_484A_493R_496S_498R_501Y_505H_796Y	68	21 Ljubljana	68 GRA	68 BA.1.1	Spike_G142D, Spike_Y145del, Spike_N764K, Spike_N679K, Spike_Q954H, Spike_S371L, Spike_N856K, Spike_L981F, Spike_P681H, Spike_N211del, Spike_T95I, Spike_H655Y, Spike_T547K, Spike_D614G, Spike_N969K, Spike_L212I, NSP4_T492I, N_R203K, M_A63T, N_G204R, N_P13L	31	20	19	380
69del_70del_143del_144del_339D_346K_373P_375F_417N_440K_446S_477N_478K_484A_493R_496S_498R_796Y	50	10 Tennessee	50 GRA	50 BA.1.1	Spike_G142D, Spike_A67V, Spike_Y145del, Spike_N764K, Spike_N679K, Spike_Q954H, Spike_S371L, Spike_N856K, Spike_L981F, Spike_P681H, Spike_N211del, Spike_H655Y, Spike_T95I, Spike_T547K, Spike_D614G, Spike_N969K, Spike_L212I, NSP4_T492I, N_R32del, N_E31del,	39	20	18	360
69del_70del_143del_144del_339D_346K_373P_375F_417N_440K_446S_477N_478K_484A_493R_496S_498R_505H_796Y	28	4 Masovian Voivodeship	28 GRA	28 BA.1.1	Spike_G142D, Spike_A67V, Spike_Y145del, Spike_N764K, Spike_N679K, Spike_Q954H, Spike_S371L, Spike_N856K, Spike_L981F, Spike_N211del, Spike_T95I, Spike_H655Y, Spike_T547K, Spike_D614G, Spike_N969K, Spike_L212I, NSP4_T492I, N_R32del, N_E31del, N_R203K, M_A6	38	20	19	380
5F_69del_70del_143del_144del_417N_440K_446S_477N_478K_484A_493R_496S_498R_501Y_505H_796Y	242	145 Massachusetts	242 GRA	240 BA.1	Spike_G142D, Spike_A67V, Spike_Y145del, Spike_ins214EPE, Spike_N764K, Spike_N679K, Spike_Q954H, Spike_N856K, Spike_L981F, Spike_P681H, Spike_N211del, Spike_H655Y, Spike_T95I, Spike_T547K, Spike_D614G, Spike_N969K, Spike_L212I, NSP4_T492I, N_R32del, N_E31d	39	20	17	340
69del_70del_143del_144del_339D_446S_796Y	156	37 England	156 GRA	154 BA.1	Spike_G142D, Spike_A67V, Spike_Y145del, Spike_N764K, Spike_N679K, Spike_Q954H, Spike_N856K, Spike_L981F, Spike_P681H, Spike_T95I, Spike_H655Y, Spike_T547K, Spike_D614G, Spike_N969K, NSP4_T492I, N_R32del, N_E31del, N_R203K, M_A63T, N_G204R, NSP6_L105del, N	36	20	7	140
69del_70del_143del_144del_339D_371F_373P_375F_405N_408S_417N_440K_477N_478K_484A_493R_498R_501Y_505H_796Y	40	5 England	40 GRA	29 BA.1	Spike_G142D, Spike_A67V, Spike_Y145del, Spike_N764K, Spike_N679K, Spike_Q954H, Spike_N856K, Spike_L981F, Spike_P681H, Spike_T95I, Spike_H655Y, Spike_D614G, Spike_N969K, Spike_T376A, NSP4_T492I, N_R32del, N_E31del, N_R203K, M_A63T, N_G204R, NSP6_L105del, N	33	20	20	400
339D_373P_375F_405N_408S_417N_440K_477N_478K_484A_493R_498R_501Y_505H_796Y	105	43 England	105 GRA	104 BA.2	Spike_L24del, Spike_G142D, Spike_A27S, Spike_P25del, Spike_N764K, Spike_N679K, Spike_Q954H, Spike_V213G, Spike_T19I, Spike_P26del, Spike_P681H, Spike_H655Y, Spike_D614G, Spike_N969K, NSP3_T24I, NSP4_L438F, NSP4_T492I, N_S413R, N_R32del, N_E31del, N_R203K,	40	19	15	285
339D_371F_373P_375F_405N_408S_417N_477N_478K_484A_796Y	31	5 Maharashtra	31 GRA	27 BA.2	Spike_L24del, Spike_G142D, Spike_A27S, Spike_P25del, Spike_N764K, Spike_N679K, Spike_Q954H, Spike_V213G, Spike_T19I, Spike_P26del, Spike_P681H, Spike_H655Y, Spike_D614G, Spike_N969K, Spike_T376A, NSP3_T24I, NSP4_L438F, NSP4_T492I, N_S413R, N_R32del, N_E31	41	19	11	209
69del_70del_143del_144del_339D_493R_796Y	35	5 Provence-Alpes-Cote d'Azur	35 GRA	34 BA.1	Spike_G142D, Spike_A67V, Spike_Y145del, Spike_N764K, Spike_N679K, Spike_Q954H, Spike_N856K, Spike_L981F, Spike_P681H, Spike_H655Y, Spike_T95I, Spike_T547K, Spike_D614G, Spike_N969K, NSP4_T492I, N_R32del, N_E31del, N_R203K, M_A63T, N_G204R, NSP6_L105del, N	35	19	7	133
69del_70del_143del_144del_339D_346K_373P_375F_417N_446S_477N_478K_796Y	53	7 Grand Est	53 GRA	53 BA.1.1	Spike_G142D, Spike_A67V, Spike_Y145del, Spike_N764K, Spike_N679K, Spike_Q954H, Spike_S371L, Spike_N856K, Spike_L981F, Spike_P681H, Spike_T95I, Spike_H655Y, Spike_T547K, Spike_D614G, Spike_N969K, NSP4_T492I, N_R32del, N_E31del, N_R203K, M_A63T, N_G204R, NS	37	19	13	247
69del_70del_143del_144del_339D_373P_375F_417N_440K_446S_477N_478K_484A_493R_496S_796Y	194	36 Colorado	194 GRA	194 BA.1	Spike_G142D, Spike_A67V, Spike_Y145del, Spike_ins214EPE, Spike_N764K, Spike_N679K, Spike_Q954H, Spike_S371L, Spike_N856K, Spike_L981F, Spike_P681H, Spike_N211del, Spike_H655Y, Spike_T547K, Spike_D614G, Spike_N969K, Spike_L212I, NSP4_T492I, N_R32del, N_E31	39	19	16	304
5F_69del_70del_143del_144del_339D_346K_373P_375F_440K_446S_477N_478K_484A_493R_496S_498R_501Y_505H_796Y	104	29 California	104 GRA	104 BA.1.1	Spike_G142D, Spike_A67V, Spike_Y145del, Spike_N764K, Spike_N679K, Spike_Q954H, Spike_S371L, Spike_N856K, Spike_L981F, Spike_P681H, Spike_N211del, Spike_T95I, Spike_H655Y, Spike_T547K, Spike_D614G, Spike_N969K, Spike_L212I, NSP4_T492I, N_R32del, N_E31del,	36	19	20	380
69del_70del_143del_144del_339D_373P_375F_417N_440K_446S_477N_478K_484A_493R_498R_501Y_505H_796Y	90	28 England	90 GRA	88 BA.1	Spike_G142D, Spike_A67V, Spike_Y145del, Spike_N764K, Spike_N679K, Spike_Q954H, Spike_S371L, Spike_N856K, Spike_L981F, Spike_P681H, Spike_H655Y, Spike_T95I, Spike_T547K, Spike_D614G, Spike_N969K, NSP4_T492I, N_R32del, N_E31del, N_R203K, M_A63T, N_G204R, NS	37	19	18	342
69del_70del_143del_144del_339D_346K_373P_417N_796Y	22	2 Washington	22 GRA	22 BA.1.1	Spike_G142D, Spike_A67V, Spike_Y145del, Spike_N764K, Spike_N679K, Spike_Q954H, Spike_N856K, Spike_L981F, Spike_P681H, Spike_H655Y, Spike_T95I, Spike_T547K, Spike_D614G, Spike_N969K, NSP4_T492I, N_R32del, N_E31del, N_R203K, M_A63T, N_G204R, NSP6_L105del, N	36	19	9	171
69del_70del_143del_144del_339D_346K_373P_375F_417N_440K_446S_477N_478K_484A_493R_496S_796Y	354	144 Colorado	354 GRA	349 BA.1.1	Spike_G142D, Spike_A67V, Spike_Y145del, Spike_N764K, Spike_ins214EPE, Spike_N679K, Spike_Q954H, Spike_S371L, Spike_N856K, Spike_L981F, Spike_P681H, Spike_N211del, Spike_H655Y, Spike_T547K, Spike_D614G, Spike_N969K, Spike_L212I, NSP4_T492I, N_R32del, N_E31	39	19	17	323
69del_70del_143del_144del_146Y_339D_346K_373P_375F_417N_440K_446S_477N_478K_484A_493R_496S_498R_501Y_505H_796Y	29	4 Idaho	29 GRA	29 BA.1.1	Spike_G142D, Spike_A67V, Spike_Y145del, Spike_N764K, Spike_ins214EPE, Spike_N679K, Spike_Q954H, Spike_S371L, Spike_N856K, Spike_L981F, Spike_P681H, Spike_N211del, Spike_T95I, Spike_H655Y, Spike_T547K, Spike_D614G, Spike_N969K, Spike_L212I, NSP4_T492I, N_R	40	19	21	399
69del_70del_143del_144del_373P_375F_417N_796Y	63	11 Jerusalem	63 GRA	61 BA.1	Spike_G142D, Spike_A67V, Spike_Y145del, Spike_N764K, Spike_N679K, Spike_Q954H, Spike_S371L, Spike_N856K, Spike_L981F, Spike_P681H, Spike_T95I, Spike_H655Y, Spike_T547K, Spike_D614G, Spike_N969K, NSP4_T492I, N_R32del, N_E31del, N_R203K, M_A63T, N_G204R, NS	37	19	8	152
69del_70del_143del_144del_339D_373P_375F_417N_430I_440K_446S_477N_478K_484A_493R_496S_498R_501Y_505H_796Y	70	35 England	70 GRA	70 BA.1	Spike_G142D, Spike_A67V, Spike_Y145del, Spike_ins214EPE, Spike_N764K, Spike_N679K, Spike_Q954H, Spike_S371L, Spike_N856K, Spike_L981F, Spike_P681H, Spike_N211del, Spike_T95I, Spike_H655Y, Spike_T547K, Spike_D614G, Spike_N969K, Spike_L212I, NSP4_T492I, N_R	40	19	20	380
69del_70del_143del_144del_339D_373P_375F_417N_440K_446S_477N_478K_484A_493R_496S_498R_505H_796Y	42	3 Opole Voivodeship	42 GRA	42 BA.1	Spike_G142D, Spike_A67V, Spike_Y145del, Spike_ins214EPE, Spike_N764K, Spike_N679K, Spike_Q954H, Spike_S371L, Spike_N856K, Spike_L981F, Spike_P681H, Spike_N211del, Spike_T95I, Spike_H655Y, Spike_T547K, Spike_D614G, Spike_N969K, Spike_L212I, NSP4_T492I, N_R	39	19	18	342
69del_70del_143del_144del_339D_346K_373P_375F_417N_440K_446S_477N_484A_493R_496S_498R_501Y_505H_796Y	36	7 England	36 GRA	35 BA.1.1	Spike_G142D, Spike_A67V, Spike_Y145del, Spike_N764K, Spike_N679K, Spike_Q954H, Spike_S371L, Spike_N856K, Spike_L981F, Spike_P681H, Spike_N211del, Spike_H655Y, Spike_T95I, Spike_T547K, Spike_D614G, Spike_N969K, NSP4_T492I, N_R32del, N_E31del, N_R203K, M_A6	38	19	19	361
69del_70del_143del_144del_339D_373P_375F_417N_477N_478K_484A_493R_496S_498R_501Y_796Y	70	8 Hovedstaden	70 GRA	70 BA.1	Spike_G142D, Spike_A67V, Spike_Y145del, Spike_N764K, Spike_N679K, Spike_Q954H, Spike_S371L, Spike_N856K, Spike_L981F, Spike_P681H, Spike_H655Y, Spike_T95I, Spike_T547K, Spike_D614G, Spike_N969K, NSP4_T492I, N_R32del, N_E31del, N_R203K, M_A63T, N_G204R, NS	37	19	16	304
69del_70del_143del_144del_339D_373P_375F_417N_440K_446S_477N_478K_484V_493R_496S_498R_501Y_505H_796Y	140	82 England	140 GRA	140 BA.1	Spike_G142D, Spike_A67V, Spike_Y145del, Spike_ins214EPE, Spike_N764K, Spike_N679K, Spike_Q954H, Spike_S371L, Spike_N856K, Spike_L981F, Spike_P681H, Spike_N211del, Spike_H655Y, Spike_T95I, Spike_T547K, Spike_D614G, Spike_N969K, Spike_L212I, NSP4_T492I, N_R	40	19	19	361
69del_70del_143del_144del_339D_373P_375F_417N_505H_796Y	195	74 Baden-Wurttemberg	195 GRA	194 BA.1	Spike_G142D, Spike_A67V, Spike_Y145del, Spike_N764K, Spike_N679K, Spike_Q954H, Spike_S371L, Spike_N856K, Spike_L981F, Spike_P681H, Spike_N211del, Spike_T95I, Spike_H655Y, Spike_T547K, Spike_D614G, Spike_N969K, Spike_L212I, NSP4_T492I, N_R32del, N_E31del,	37	19	10	190
69del_70del_143del_144del_339D_371F_373P_375F_405N_408S_417N_796Y	101	18 Hovedstaden	101 GRA	96 BA.1	Spike_G142D, Spike_A67V, Spike_Y145del, Spike_N764K, Spike_N679K, Spike_Q954H, Spike_N856K, Spike_L981F, Spike_P681H, Spike_H655Y, Spike_T95I, Spike_T547K, Spike_D614G, Spike_N969K, Spike_T376A, NSP4_T492I, N_R32del, N_E31del, N_R203K, M_A63T, N_G204R, NS	37	19	12	228
69del_70del_143del_144del_242del_243del_244del_339D_346K_373P_375F_417N_440K_446S_477N_478K_484A_493R_496S_498R_501Y_505H_796Y	46	10 England	46 GRA	46 BA.1.1	Spike_G142D, Spike_A67V, Spike_Y145del, Spike_ins214EPE, Spike_N764K, Spike_N679K, Spike_Q954H, Spike_S371L, Spike_N856K, Spike_L981F, Spike_P681H, Spike_N211del, Spike_T95I, Spike_H655Y, Spike_T547K, Spike_D614G, Spike_N969K, Spike_L212I, NSP4_T492I, N_R	40	19	23	437
69del_70del_143del_144del_339D_346K_373P_375F_417N_440K_446S_477N_478K_484A_493R_496S_498R_501Y_505H_796Y_936Y	50	25 England	50 GRA	50 BA.1.1	Spike_G142D, Spike_A67V, Spike_Y145del, Spike_ins214EPE, Spike_N764K, Spike_N679K, Spike_Q954H, Spike_S371L, Spike_N856K, Spike_L981F, Spike_P681H, Spike_N211del, Spike_T95I, Spike_H655Y, Spike_T547K, Spike_D614G, Spike_N969K, Spike_L212I, NSP4_T492I, N_R	40	19	21	399
69del_70del_143del_144del_339D_346K_373P_440K_446S_477N_478K_484A_493R_496S_498R_501Y_505H_796Y	25	2 Baden-Wurttemberg	25 GRA	25 BA.1.1	Spike_G142D, Spike_A67V, Spike_Y145del, Spike_N764K, Spike_N679K, Spike_Q954H, Spike_S371L, Spike_N856K, Spike_L981F, Spike_P681H, Spike_N211del, Spike_H655Y, Spike_T95I, Spike_T547K, Spike_D614G, Spike_N969K, Spike_L212I, NSP4_T492I, N_R32del, N_E31del,	39	19	18	342
69del_70del_143del_144del_339D_346K_373P_375F_417N_493R_496S_498R_501Y_796Y	37	10 Colorado	37 GRA	37 BA.1.1	Spike_G142D, Spike_A67V, Spike_Y145del, Spike_N764K, Spike_N679K, Spike_Q954H, Spike_S371L, Spike_N856K, Spike_L981F, Spike_P681H, Spike_T95I, Spike_H655Y, Spike_T547K, Spike_D614G, Spike_N969K, NSP4_T492I, N_R32del, N_E31del, N_R203K, M_A63T, N_G204R, NS	37	18	14	252
69del_70del_143del_144del_339D_373P_375F_417N_440K_446S_477N_478K_484A_493R_496S_498R_501Y_505H_522V_796Y	188	29 England	188 GRA	187 BA.1	Spike_G142D, Spike_A67V, Spike_Y145del, Spike_N764K, Spike_N679K, Spike_Q954H, Spike_S371L, Spike_N856K, Spike_L981F, Spike_P681H, Spike_N211del, Spike_H655Y, Spike_T95I, Spike_T547K, Spike_D614G, Spike_N969K, Spike_L212I, NSP4_T492I, N_R203K, M_A63T, N_G	35	18	20	360
69del_70del_143del_144del_339D_346K_417N_477N_478K_484A_493R_496S_498R_501Y_505H_796Y	67	16 California	67 GRA	67 BA.1.1	Spike_G142D, Spike_A67V, Spike_Y145del, Spike_N764K, Spike_N679K, Spike_Q954H, Spike_N856K, Spike_L981F, Spike_P681H, Spike_T95I, Spike_H655Y, Spike_T547K, Spike_D614G, Spike_N969K, NSP4_T492I, N_R32del, N_E31del, N_R203K, M_A63T, N_G204R, NSP6_L105del, N	35	18	16	288
69del_70del_143del_144del_339D_484A_493R_496S_498R_501Y_505H_796Y	92	17 British Columbia	92 GRA	91 BA.1	Spike_G142D, Spike_A67V, Spike_Y145del, Spike_N764K, Spike_N679K, Spike_Q954H, Spike_N856K, Spike_L981F, Spike_P681H, Spike_T95I, Spike_H655Y, Spike_T547K, Spike_D614G, Spike_N969K, NSP4_T492I, N_R32del, N_E31del, N_R203K, M_A63T, N_G204R, NSP6_L105del, N	36	18	12	216
69del_70del_143del_144del_339D_373P_440K_446S_477N_478K_484A_493R_496S_498R_501Y_505H_796Y	49	5 Utah	49 GRA	49 BA.1	Spike_G142D, Spike_A67V, Spike_Y145del, Spike_N764K, Spike_N679K, Spike_Q954H, Spike_N856K, Spike_L981F, Spike_P681H, Spike_T95I, Spike_H655Y, Spike_T547K, Spike_D614G, Spike_N969K, NSP4_T492I, N_R32del, N_E31del, N_R203K, M_A63T, N_G204R, NSP6_L105del, N	35	18	17	306
69del_70del_143del_144del_339D_373P_375F_417N_477N_478K_796Y	114	12 Midtjylland	114 GRA	114 BA.1	Spike_G142D, Spike_A67V, Spike_Y145del, Spike_N764K, Spike_N679K, Spike_Q954H, Spike_S371L, Spike_N856K, Spike_L981F, Spike_P681H, Spike_H655Y, Spike_T95I, Spike_T547K, Spike_D614G, Spike_N969K, NSP4_T492I, N_R32del, N_E31del, N_R203K, M_A63T, N_G204R, NS	37	18	11	198
339D_371F_373P_375F_405N_408S_417N_440K_477N_478K_493R_498R_501Y_505H_796Y	54	10 Sjaelland	54 GRA	49 BA.2	Spike_L24del, Spike_G142D, Spike_A27S, Spike_P25del, Spike_N764K, Spike_N679K, Spike_Q954H, Spike_V213G, Spike_T19I, Spike_P26del, Spike_P681H, Spike_H655Y, Spike_D614G, Spike_N969K, Spike_T376A, NSP3_T24I, NSP4_L438F, NSP4_T492I, N_S413R, N_R32del, N_E31	41	18	15	270
371F_373P_375F_405N_408S_417N_440K_477N_478K_484A_493R_498R_501Y_505H_796Y	108	29 England	108 GRA	83 BA.2	Spike_L24del, Spike_G142D, Spike_A27S, Spike_P25del, Spike_N764K, Spike_N679K, Spike_Q954H, Spike_V213G, Spike_T19I, Spike_P26del, Spike_P681H, Spike_H655Y, Spike_D614G, Spike_N969K, Spike_T376A, NSP3_T24I, NSP4_L438F, NSP4_T492I, N_S413R, N_R203K, M_A63T	33	18	15	270
69del_70del_143del_144del_339D_346K_373P_375F_417N_440K_446S_455F_477N_478K_484A_493R_496S_498R_501Y_505H_796Y	26	4 California	26 GRA	26 BA.1.1	Spike_G142D, Spike_A67V, Spike_Y145del, Spike_ins214EPE, Spike_N764K, Spike_N679K, Spike_Q954H, Spike_S371L, Spike_N856K, Spike_L981F, Spike_P681H, Spike_N211del, Spike_T95I, Spike_H655Y, Spike_T547K, Spike_D614G, Spike_N969K, Spike_L212I, NSP4_T492I, N_R	40	18	21	378
69del_70del_143del_144del_339D_346K_373P_375F_417N_440K_446S_456X_477N_478K_484A_493R_496S_498R_501Y_505H_796Y	28	5 California	28 GRA	28 BA.1.1	Spike_G142D, Spike_A67V, Spike_Y145del, Spike_ins214EPE, Spike_N764K, Spike_N679K, Spike_Q954H, Spike_S371L, Spike_N856K, Spike_L981F, Spike_P681H, Spike_N211del, Spike_T95I, Spike_H655Y, Spike_T547K, Spike_D614G, Spike_N969K, Spike_L212I, NSP4_T492I, N_R	40	18	21	378
69del_70del_143del_144del_339D_373P_375F_417N_484A_493R_496S_498R_501Y_505H_796Y	140	34 Hovedstaden	140 GRA	139 BA.1	Spike_G142D, Spike_A67V, Spike_Y145del, Spike_N764K, Spike_N679K, Spike_Q954H, Spike_S371L, Spike_N856K, Spike_L981F, Spike_P681H, Spike_H655Y, Spike_T95I, Spike_T547K, Spike_D614G, Spike_N969K, NSP4_T492I, N_R32del, N_E31del, N_R203K, M_A63T, N_G204R, NS	36	18	15	270
69del_70del_143del_144del_339D_346K_373P_375F_417N_505H_796Y	129	68 Baden-Wurttemberg	129 GRA	129 BA.1.1	Spike_G142D, Spike_A67V, Spike_Y145del, Spike_N764K, Spike_N679K, Spike_Q954H, Spike_S371L, Spike_N856K, Spike_L981F, Spike_P681H, Spike_N211del, Spike_H655Y, Spike_T95I, Spike_T547K, Spike_D614G, Spike_N969K, Spike_L212I, NSP4_T492I, N_R32del, N_E31del,	37	18	11	198
69del_70del_143del_144del_339D_346K_373P_375F_417N_440K_446S_477N_478K_501Y_505H_796Y	59	26 Baden-Wurttemberg	59 GRA	58 BA.1.1	Spike_G142D, Spike_A67V, Spike_Y145del, Spike_ins214EPE, Spike_N764K, Spike_N679K, Spike_Q954H, Spike_S371L, Spike_N856K, Spike_L981F, Spike_P681H, Spike_N211del, Spike_T95I, Spike_H655Y, Spike_T547K, Spike_D614G, Spike_N969K, Spike_L212I, NSP4_T492I, N_R	40	18	16	288
69del_70del_143del_144del_417N_440K_446S_477N_478K_484A_493R_496S_498R_501Y_505H	2368	754 Massachusetts	2368 GRA	2365 BA.1	Spike_G142D, Spike_A67V, Spike_Y145del, Spike_ins214EPE, Spike_N679K, Spike_Q954H, Spike_N856K, Spike_L981F, Spike_P681H, Spike_N211del, Spike_T95I, Spike_H655Y, Spike_T547K, Spike_D614G, Spike_N969K, Spike_L212I, NSP4_T492I, N_R32del, N_E31del, N_R203K,	38	18	15	270
69del_70del_143del_144del_339D_346K_373P_375F_417N_446S_477N_478K_493R_496S_498R_501Y_505H_796Y	32	5 Colorado	32 GRA	32 BA.1.1	Spike_G142D, Spike_A67V, Spike_Y145del, Spike_N764K, Spike_N679K, Spike_Q954H, Spike_S371L, Spike_N856K, Spike_L981F, Spike_P681H, Spike_N211del, Spike_T95I, Spike_H655Y, Spike_T547K, Spike_D614G, Spike_N969K, Spike_L212I, NSP4_T492I, N_R32del, N_E31del,	39	18	18	324
339D_371F_373P_375F_405N_408S_417N_501Y_505H_796Y	30	4 Syddanmark	30 GRA	26 BA.2	Spike_L24del, Spike_G142D, Spike_A27S, Spike_P25del, Spike_N764K, Spike_N679K, Spike_Q954H, Spike_V213G, Spike_T19I, Spike_P26del, Spike_P681H, Spike_H655Y, Spike_D614G, Spike_N969K, Spike_T376A, NSP3_T24I, NSP4_L438F, NSP4_T492I, N_S413R, N_R32del, N_E31	41	18	10	180
69del_70del_143del_144del_339D_373P_375F_417N_440K_446S_477N_478K_484A_493R_496S_498R_501Y_505H_522P_796Y	34	5 England	34 GRA	34 BA.1	Spike_G142D, Spike_A67V, Spike_Y145del, Spike_ins214EPE, Spike_N764K, Spike_N679K, Spike_Q954H, Spike_S371L, Spike_N856K, Spike_L981F, Spike_P681H, Spike_N211del, Spike_T95I, Spike_H655Y, Spike_T547K, Spike_D614G, Spike_N969K, Spike_L212I, NSP4_T492I, N_R	40	18	20	360
69del_70del_143del_144del_339D_373P_375F_417N_493R_496S_498R_501Y_505H_796Y	236	48 Hovedstaden	236 GRA	234 BA.1	Spike_G142D, Spike_A67V, Spike_Y145del, Spike_N764K, Spike_N679K, Spike_Q954H, Spike_S371L, Spike_N856K, Spike_L981F, Spike_P681H, Spike_H655Y, Spike_T95I, Spike_T547K, Spike_D614G, Spike_N969K, NSP4_T492I, N_R32del, N_E31del, N_R203K, M_A63T, N_G204R, NS	37	18	14	252
69del_70del_143del_144del_339D_346K_375F_477N_478K_484A_493R_496S_498R_501Y_505H_796Y	30	4 Northern Ireland	30 GRA	30 BA.1.1	Spike_G142D, Spike_A67V, Spike_Y145del, Spike_N764K, Spike_N679K, Spike_Q954H, Spike_N856K, Spike_L981F, Spike_P681H, Spike_N211del, Spike_T95I, Spike_H655Y, Spike_T547K, Spike_D614G, Spike_N969K, Spike_L212I, NSP4_T492I, N_R32del, N_E31del, N_R203K, M_A6	38	18	16	288
69del_70del_143del_144del_339D_346K_477N_796Y	22	3 California	22 GRA	22 BA.1.1	Spike_G142D, Spike_A67V, Spike_Y145del, Spike_N764K, Spike_N679K, Spike_Q954H, Spike_N856K, Spike_L981F, Spike_P681H, Spike_H655Y, Spike_T95I, Spike_T547K, Spike_D614G, Spike_N969K, NSP4_T492I, N_R32del, N_E31del, N_R203K, M_A63T, N_G204R, NSP6_L105del, N	36	18	8	144
69del_70del_143del_144del_339D_373P_375F_477N_478K_484A_493R_496S_498R_501Y_505H_796Y_831V	274	216 England	274 GRA	274 BA.1	Spike_G142D, Spike_A67V, Spike_Y145del, Spike_ins214EPE, Spike_N679K, Spike_Q954H, Spike_S371L, Spike_N856K, Spike_L981F, Spike_P681H, Spike_N211del, Spike_H655Y, Spike_T95I, Spike_T547K, Spike_D614G, Spike_N969K, Spike_L212I, NSP4_T492I, N_R32del, N_E31d	39	18	17	306
69del_70del_143del_144del_339D_346K_373P_375F_417N_501Y_505H_796Y	50	7 Baden-Wurttemberg	50 GRA	49 BA.1.1	Spike_G142D, Spike_A67V, Spike_Y145del, Spike_N764K, Spike_N679K, Spike_Q954H, Spike_S371L, Spike_N856K, Spike_L981F, Spike_P681H, Spike_T95I, Spike_H655Y, Spike_T547K, Spike_D614G, Spike_N969K, NSP4_T492I, N_R32del, N_E31del, N_R203K, M_A63T, N_G204R, NS	37	18	12	216
5F_69del_70del_143del_144del_339D_440K_446S_477N_478K_484A_493R_496S_498R_501Y_505H_796Y	26	6 Amazonas	26 GRA	26 BA.1	Spike_G142D, Spike_A67V, Spike_Y145del, Spike_N764K, Spike_N679K, Spike_Q954H, Spike_N856K, Spike_L981F, Spike_P681H, Spike_T95I, Spike_H655Y, Spike_T547K, Spike_D614G, Spike_N969K, NSP4_T492I, N_R32del, N_E31del, N_R203K, M_A63T, N_G204R, NSP6_L105del, N	35	18	17	306
69del_70del_143del_144del_339D_346K_373P_375F_417N_446S_493R_496S_498R_501Y_505H_796Y	101	24 England	101 GRA	101 BA.1.1	Spike_G142D, Spike_A67V, Spike_Y145del, Spike_N764K, Spike_N679K, Spike_Q954H, Spike_S371L, Spike_N856K, Spike_L981F, Spike_P681H, Spike_H655Y, Spike_T95I, Spike_T547K, Spike_D614G, Spike_N969K, NSP4_T492I, N_R32del, N_E31del, N_R203K, M_A63T, N_G204R, NS	37	17	16	272
69del_70del_143del_144del_339D_346K_373P_375F_417N_477N_478K_484A_493R_496S_498R_501Y_796Y	39	5 Colorado	39 GRA	39 BA.1.1	Spike_G142D, Spike_A67V, Spike_Y145del, Spike_N764K, Spike_N679K, Spike_Q954H, Spike_S371L, Spike_N856K, Spike_L981F, Spike_P681H, Spike_T95I, Spike_H655Y, Spike_T547K, Spike_D614G, Spike_N969K, NSP4_T492I, N_R32del, N_E31del, N_R203K, M_A63T, N_G204R, NS	37	17	17	289
69del_70del_143del_144del_242X_339D_373P_375F_417N_440K_446S_477N_478K_484A_493R_496S_498R_501Y_505H_796Y	25	4 Queensland	25 GRA	25 BA.1	Spike_G142D, Spike_A67V, Spike_Y145del, Spike_N764K, Spike_N679K, Spike_Q954H, Spike_S371L, Spike_N856K, Spike_L981F, Spike_P681H, Spike_T95I, Spike_H655Y, Spike_T547K, Spike_D614G, Spike_N969K, NSP4_T492I, N_R32del, N_E31del, N_R203K, M_A63T, N_G204R, NS	37	17	20	340
69del_70del_143del_144del_339D_346K_373P_375F_477N_478K_484A_493R_496S_498R_501Y_796Y	73	14 California	73 GRA	73 BA.1.1	Spike_G142D, Spike_A67V, Spike_Y145del, Spike_ins214EPE, Spike_N764K, Spike_N679K, Spike_Q954H, Spike_S371L, Spike_N856K, Spike_L981F, Spike_P681H, Spike_N211del, Spike_H655Y, Spike_T95I, Spike_T547K, Spike_D614G, Spike_N969K, Spike_L212I, NSP4_T492I, N_R	40	17	16	272
339D_346K_373P_375F_417N_440K_446S_477N_478K_484A_493R_796Y	793	314 Colorado	793 GRA	786 BA.1.1	Spike_N764K, Spike_ins214EPE, Spike_N679K, Spike_Q954H, Spike_S371L, Spike_N856K, Spike_L981F, Spike_P681H, Spike_N211del, Spike_H655Y, Spike_T547K, Spike_D614G, Spike_N969K, Spike_L212I, NSP4_T492I, N_R32del, N_E31del, N_R203K, M_A63T, N_G204R, NSP6_L105	36	17	12	204
69del_70del_143del_144del_339D_446S_493R_496S_498R_501Y_505H_796Y	28	6 Hovedstaden	28 GRA	28 BA.1	Spike_G142D, Spike_A67V, Spike_Y145del, Spike_N764K, Spike_N679K, Spike_Q954H, Spike_N856K, Spike_L981F, Spike_P681H, Spike_T95I, Spike_H655Y, Spike_T547K, Spike_D614G, Spike_N969K, NSP4_T492I, N_R32del, N_E31del, N_R203K, M_A63T, N_G204R, NSP6_L105del, N	35	17	12	204
69del_70del_143del_144del_339D_373P_375F_417N_440K_446S_477N_484A_493R_496S_498R_501Y_505H_796Y	64	16 England	64 GRA	64 BA.1	Spike_G142D, Spike_A67V, Spike_Y145del, Spike_N764K, Spike_N679K, Spike_Q954H, Spike_S371L, Spike_N856K, Spike_L981F, Spike_P681H, Spike_H655Y, Spike_T95I, Spike_T547K, Spike_D614G, Spike_N969K, NSP4_T492I, N_R32del, N_E31del, N_R203K, M_A63T, N_G204R, NS	36	17	18	306
339D_371F_373P_375F_477N_478K_484A_493R_498R_501Y_505H_796Y	59	33 Northern Ireland	59 GRA	59 BA.2	Spike_L24del, Spike_G142D, Spike_A27S, Spike_P25del, Spike_N679K, Spike_Q954H, Spike_V213G, Spike_T19I, Spike_P26del, Spike_P681H, Spike_H655Y, Spike_D614G, Spike_N969K, Spike_T376A, NSP3_T24I, NSP4_L438F, NSP4_T492I, N_S413R, N_R32del, N_E31del, N_R203K,	38	17	12	204
69del_70del_143del_144del_339D_346K_373P_375F_417N_477N_478K_484A_493R_796Y	19	2 Colorado	19 GRA	19 BA.1.1	Spike_G142D, Spike_A67V, Spike_Y145del, Spike_N764K, Spike_N679K, Spike_Q954H, Spike_S371L, Spike_N856K, Spike_L981F, Spike_P681H, Spike_T95I, Spike_H655Y, Spike_T547K, Spike_D614G, Spike_N969K, NSP4_T492I, N_R32del, N_E31del, N_R203K, M_A63T, N_G204R, NS	37	17	14	238
69del_70del_143del_144del_339D_501Y_505H_796Y	78	10 Hovedstaden	78 GRA	77 BA.1	Spike_G142D, Spike_A67V, Spike_Y145del, Spike_N764K, Spike_N679K, Spike_Q954H, Spike_N856K, Spike_L981F, Spike_P681H, Spike_H655Y, Spike_T95I, Spike_T547K, Spike_D614G, Spike_N969K, NSP4_T492I, N_R32del, N_E31del, N_R203K, M_A63T, N_G204R, NSP6_L105del, N	35	17	8	136
69del_70del_143del_144del_339D_373P_375F_477N_478K_484A_796Y	180	19 Texas	180 GRA	178 BA.1	Spike_G142D, Spike_A67V, Spike_Y145del, Spike_ins214EPE, Spike_N764K, Spike_N679K, Spike_Q954H, Spike_S371L, Spike_N856K, Spike_L981F, Spike_P681H, Spike_N211del, Spike_T95I, Spike_H655Y, Spike_T547K, Spike_D614G, Spike_N969K, Spike_L212I, NSP4_T492I, N_R	40	17	11	187
69del_70del_143del_144del_339D_346K_375F_417N_796Y	204	38 Ile-de-France	204 GRA	204 BA.1.1	Spike_G142D, Spike_A67V, Spike_Y145del, Spike_N764K, Spike_N679K, Spike_Q954H, Spike_N856K, Spike_L981F, Spike_P681H, Spike_T95I, Spike_H655Y, Spike_T547K, Spike_D614G, Spike_N969K, NSP4_T492I, N_R32del, N_E31del, M_A63T, NSP6_L105del, NSP6_S106del, N_P13	34	17	9	153
339D_371F_373P_375F_405N_408S_417N_440K_477N_478K_484A_493R_498R_501Y_796Y	164	114 Maharashtra	164 GRA	164 BA.2	Spike_G142D, Spike_N764K, Spike_N679K, Spike_Q954H, Spike_V213G, Spike_T19I, Spike_P681H, Spike_H655Y, Spike_D614G, Spike_N969K, Spike_T376A, NSP3_T24I, N_S413R, NSP4_T492I, NSP4_L438F, N_R203K, M_A63T, N_G204R, NSP1_S135R, N_P13L, NSP14_I42V, M_Q19E, NSP	31	17	15	255
339D_796Y	111	54 England	110 GRA	77 BA.1	Spike_L981F, Spike_N764K, Spike_P681H, Spike_N679K, Spike_Q954H, Spike_H655Y, Spike_T547K, Spike_D614G, Spike_N969K, NSP5_P132H, NSP4_T492I, N_R203K, M_A63T, E_T9I, N_G204R, N_P13L, NSP14_I42V, M_Q19E, NSP12_P323L, NSP3_A1892T, NSP3_K38R	21	17	2	34
69del_70del_143del_144del_339D_417N_440K_446S_796Y	238	54 Pardubice Region	238 GRA	238 BA.1	Spike_G142D, Spike_A67V, Spike_Y145del, Spike_ins214EPE, Spike_N764K, Spike_N679K, Spike_Q954H, Spike_N856K, Spike_L981F, Spike_P681H, Spike_N211del, Spike_H655Y, Spike_T95I, Spike_T547K, Spike_D614G, Spike_N969K, Spike_L212I, NSP4_T492I, N_R32del, N_E31d	39	17	9	153
69del_70del_143del_144del_373P_375F_440K_446S_477N_478K_484A_493R_496S_498R_501Y_505H_796Y	87	29 Louisiana	87 GRA	87 BA.1	Spike_G142D, Spike_A67V, Spike_Y145del, Spike_ins214EPE, Spike_N764K, Spike_N679K, Spike_Q954H, Spike_S371L, Spike_N856K, Spike_L981F, Spike_P681H, Spike_N211del, Spike_H655Y, Spike_T95I, Spike_T547K, Spike_D614G, Spike_N969K, Spike_L212I, NSP4_T492I, N_R	40	17	17	289
69del_70del_143del_144del_339D_346K_373P_375F_505H_796Y	46	15 Jerusalem	46 GRA	46 BA.1.1	Spike_G142D, Spike_A67V, Spike_Y145del, Spike_ins214EPE, Spike_N764K, Spike_N679K, Spike_Q954H, Spike_S371L, Spike_N856K, Spike_L981F, Spike_P681H, Spike_N211del, Spike_T95I, Spike_H655Y, Spike_T547K, Spike_D614G, Spike_N969K, Spike_L212I, NSP4_T492I, N_R	40	17	10	170
69del_70del_143del_144del_339D_346K_373P_375F_417N_440K_446S_477N_478K_496S_498R_501Y_505H_796Y	56	16 Noord-Brabant	56 GRA	55 BA.1.1	Spike_G142D, Spike_A67V, Spike_Y145del, Spike_ins214EPE, Spike_N764K, Spike_N679K, Spike_Q954H, Spike_S371L, Spike_N856K, Spike_L981F, Spike_P681H, Spike_N211del, Spike_T95I, Spike_H655Y, Spike_T547K, Spike_D614G, Spike_N969K, Spike_L212I, NSP4_T492I, N_R	40	17	18	306
69del_70del_143del_144del_339D_346K_373P_375F_417N_440K_446S	231	98 Vysocina Region	231 GRA	218 BA.1.1	Spike_G142D, Spike_A67V, Spike_Y145del, Spike_ins214EPE, Spike_N764K, Spike_N679K, Spike_Q954H, Spike_S371L, Spike_N856K, Spike_L981F, Spike_P681H, Spike_N211del, Spike_H655Y, Spike_T95I, Spike_T547K, Spike_D614G, Spike_N969K, Spike_L212I, NSP4_T492I, N_R	40	17	11	187
339D_371F_373P_405N_408S_477N_478K_484A_498R_501Y_505H_796Y	24	6 Kathmandu	24 GRA	24 BA.2	Spike_N764K, Spike_N679K, Spike_Q954H, Spike_V213G, Spike_T19I, Spike_P681H, Spike_H655Y, Spike_D614G, Spike_N969K, NSP3_T24I, NSP4_L438F, NSP4_T492I, N_S413R, M_A63T, N_G204R, N_R203K, NSP1_S135R, NSP14_I42V, N_P13L, M_Q19E, NSP12_P323L, NSP15_T112I, NSP	29	17	12	204
69del_70del_143del_144del_242X_243X_244X_339D_346K_373P_375F_417N_440K_446S_477N_478K_484A_493R_496S_498R_501Y_505H_796Y	87	18 Florida	87 GRA	87 BA.1.1	Spike_G142D, Spike_A67V, Spike_Y145del, Spike_N764K, Spike_N679K, Spike_Q954H, Spike_S371L, Spike_N856K, Spike_L981F, Spike_P681H, Spike_H655Y, Spike_T95I, Spike_T547K, Spike_D614G, Spike_N969K, NSP4_T492I, N_R32del, N_E31del, N_R203K, M_A63T, N_G204R, NS	37	17	23	391
69del_70del_143del_144del_339D_346K_373P_375F_384S_417N_440K_446S_477N_478K_484A_493R_496S_498R_501Y_505H_796Y	27	7 England	27 GRA	27 BA.1.1	Spike_G142D, Spike_A67V, Spike_Y145del, Spike_ins214EPE, Spike_N764K, Spike_N679K, Spike_Q954H, Spike_S371L, Spike_N856K, Spike_L981F, Spike_P681H, Spike_N211del, Spike_T95I, Spike_H655Y, Spike_T547K, Spike_D614G, Spike_N969K, Spike_L212I, NSP4_T492I, N_R	40	17	21	357
69del_70del_143del_144del_339D_440K_446S_477N_478K_484A_493R_796Y	61	25 New York	61 GRA	60 BA.1	Spike_G142D, Spike_A67V, Spike_Y145del, Spike_N764K, Spike_N679K, Spike_Q954H, Spike_N856K, Spike_L981F, Spike_P681H, Spike_T95I, Spike_H655Y, Spike_T547K, Spike_D614G, Spike_N969K, NSP4_T492I, N_R32del, N_E31del, N_R203K, M_A63T, N_G204R, NSP6_L105del, N	36	17	12	204
69X_70X_143del_144del_339D_373P_375F_417N_440K_446S_477N_478K_484A_493R_496S_498R_501Y_505H_796Y	1301	930 Hamburg	1301 GRA	1300 BA.1	Spike_G142D, Spike_A67V, Spike_Y145del, Spike_N764K, Spike_ins214EPE, Spike_N679K, Spike_Q954H, Spike_S371L, Spike_N856K, Spike_L981F, Spike_P681H, Spike_N211del, Spike_T95I, Spike_H655Y, Spike_T547K, Spike_D614G, Spike_N969K, Spike_L212I, NSP4_T492I, N_R	40	17	19	323
69del_70del_143del_144del_339D_371F_373P_375F_405N_417N_440K_446S_477N_478K_484A_493R_498R_501Y_505H_796Y	122	24 Masovian Voivodeship	122 GRA	122 BA.3	Spike_G142D, Spike_A67V, Spike_Y145del, Spike_N764K, Spike_N679K, Spike_Q954H, Spike_P681H, Spike_N211del, Spike_H655Y, Spike_T95I, Spike_D614G, Spike_N969K, Spike_L212I, NSP6_A88V, NSP4_T492I, N_S413R, N_R32del, N_E31del, N_R203K, M_A63T, N_G204R, NSP1_S	35	17	20	340
69del_70del_143del_144del_339D_346K_373P_375F_417N_440K_446S_477N_478K_484A_493R_496S_498R_501Y_505H_675H_796Y	31	12 England	31 GRA	31 BA.1.1	Spike_G142D, Spike_A67V, Spike_Y145del, Spike_ins214EPE, Spike_N764K, Spike_N679K, Spike_Q954H, Spike_S371L, Spike_N856K, Spike_L981F, Spike_P681H, Spike_N211del, Spike_T95I, Spike_H655Y, Spike_T547K, Spike_D614G, Spike_N969K, Spike_L212I, NSP4_T492I, N_R	40	17	21	357
69del_70del_143del_144del_339D_346K_375F_440K_446S_477N_478K_484A_493R_496S_498R_501Y_505H_796Y	318	104 Baden-Wurttemberg	318 GRA	315 BA.1.1	Spike_G142D, Spike_A67V, Spike_Y145del, Spike_N764K, Spike_N679K, Spike_Q954H, Spike_N856K, Spike_L981F, Spike_P681H, Spike_N211del, Spike_H655Y, Spike_T95I, Spike_T547K, Spike_D614G, Spike_N969K, Spike_L212I, NSP4_T492I, N_R32del, N_E31del, N_R203K, M_A6	38	17	18	306
69del_70del_143del_144del_339D_373P_375F_417N_440K_446S_456X_477N_478K_484A_493R_496S_498R_501Y_505H_796Y	44	16 Lisbon	44 GRA	44 BA.1	Spike_G142D, Spike_A67V, Spike_Y145del, Spike_N764K, Spike_N679K, Spike_Q954H, Spike_S371L, Spike_N856K, Spike_L981F, Spike_P681H, Spike_N211del, Spike_T95I, Spike_H655Y, Spike_T547K, Spike_D614G, Spike_N969K, Spike_L212I, NSP4_T492I, N_R32del, N_E31del,	39	17	20	340
69del_70del_143del_144del_339D_346K_373P_375F_417N_477N_478K_493R_496S_498R_501Y_505H_796Y	19	2 England	19 GRA	19 BA.1.1	Spike_G142D, Spike_A67V, Spike_Y145del, Spike_N764K, Spike_N679K, Spike_Q954H, Spike_S371L, Spike_N856K, Spike_L981F, Spike_P681H, Spike_T95I, Spike_H655Y, Spike_T547K, Spike_D614G, Spike_N969K, NSP4_T492I, N_R32del, N_E31del, N_R203K, M_A63T, N_G204R, NS	36	17	17	289
69del_70del_143del_144del_346K_373P_375F_417N_440K_446S_477N_478K_484A_493R_496S_498R_501Y_505H_796Y	219	58 Phnom Penh	219 GRA	196 BA.1.1	Spike_G142D, Spike_A67V, Spike_Y145del, Spike_ins214EPE, Spike_N764K, Spike_N679K, Spike_Q954H, Spike_S371L, Spike_N856K, Spike_L981F, Spike_P681H, Spike_N211del, Spike_H655Y, Spike_T95I, Spike_T547K, Spike_D614G, Spike_N969K, Spike_L212I, NSP4_T492I, N_R	40	17	19	323
69del_70del_143del_144del_339D_346K_373P_375F_477N_796Y	21	3 Georgia	21 GRA	19 BA.1.1	Spike_G142D, Spike_A67V, Spike_Y145del, Spike_ins214EPE, Spike_N764K, Spike_N679K, Spike_Q954H, Spike_S371L, Spike_N856K, Spike_L981F, Spike_P681H, Spike_N211del, Spike_T95I, Spike_H655Y, Spike_T547K, Spike_D614G, Spike_N969K, Spike_L212I, NSP4_T492I, N_R	40	17	10	170
339D_371F_373P_375F_405N_417N_477N_478K_484A_493R_498R_501Y_505H_796Y	38	11 Northern Ireland	38 GRA	38 BA.2	Spike_L24del, Spike_G142D, Spike_A27S, Spike_P25del, Spike_N764K, Spike_N679K, Spike_Q954H, Spike_V213G, Spike_T19I, Spike_P26del, Spike_P681H, Spike_H655Y, Spike_D614G, Spike_N969K, Spike_T376A, NSP3_T24I, NSP4_L438F, NSP4_T492I, N_S413R, N_R32del, N_E31	41	17	14	238
69del_70del_143del_144del_339D_346K_373P_375F_417N_440K_446S_477N_478K_484X_493R_496S_498R_501Y_505H_796Y	37	17 England	37 GRA	37 BA.1.1	Spike_G142D, Spike_A67V, Spike_Y145del, Spike_N764K, Spike_N679K, Spike_Q954H, Spike_S371L, Spike_N856K, Spike_L981F, Spike_P681H, Spike_N211del, Spike_T95I, Spike_H655Y, Spike_T547K, Spike_D614G, Spike_N969K, Spike_L212I, NSP4_T492I, N_R32del, N_E31del,	39	17	20	340
69del_70del_143del_144del_339D_375F_440K_446S_477N_478K_484A_493R_496S_498R_501Y_505H_796Y	412	113 North Rhine-Westphalia	412 GRA	412 BA.1	Spike_G142D, Spike_A67V, Spike_Y145del, Spike_N764K, Spike_N679K, Spike_Q954H, Spike_N856K, Spike_L981F, Spike_P681H, Spike_N211del, Spike_H655Y, Spike_T95I, Spike_T547K, Spike_D614G, Spike_N969K, Spike_L212I, NSP4_T492I, N_R32del, N_E31del, N_R203K, M_A6	38	17	17	289
69del_70del_143del_144del_339D_346K_373P_796Y	28	7 Washington	28 GRA	28 BA.1.1	Spike_G142D, Spike_A67V, Spike_Y145del, Spike_N764K, Spike_N679K, Spike_Q954H, Spike_S371L, Spike_N856K, Spike_L981F, Spike_P681H, Spike_H655Y, Spike_T95I, Spike_T547K, Spike_D614G, Spike_N969K, NSP4_T492I, N_R32del, N_E31del, N_R203K, M_A63T, N_G204R, NS	36	17	8	136
69del_70del_143del_144del_158X_339D_796Y	113	21 England	113 GRA	111 BA.1	Spike_G142D, Spike_A67V, Spike_Y145del, Spike_N764K, Spike_N679K, Spike_Q954H, Spike_N856K, Spike_L981F, Spike_P681H, Spike_T95I, Spike_H655Y, Spike_T547K, Spike_D614G, Spike_N969K, NSP4_T492I, N_R32del, N_E31del, N_R203K, M_A63T, N_G204R, NSP6_L105del, N	36	16	7	112
69del_70del_143del_144del_339D_346K_373P_375F_440K_446S_477N_478K_484A_493R_496S_498R_501Y_796Y	374	188 New York	374 GRA	370 BA.1.1	Spike_G142D, Spike_A67V, Spike_Y145del, Spike_N764K, Spike_N679K, Spike_Q954H, Spike_S371L, Spike_N856K, Spike_L981F, Spike_P681H, Spike_H655Y, Spike_T95I, Spike_T547K, Spike_D614G, Spike_N969K, NSP4_T492I, N_R32del, N_E31del, N_R203K, M_A63T, N_G204R, NS	37	16	18	288
69del_70del_143del_144del_339D_346K_373P_375F_501Y_505H_796Y	95	29 Jerusalem	95 GRA	95 BA.1.1	Spike_G142D, Spike_A67V, Spike_Y145del, Spike_ins214EPE, Spike_N764K, Spike_N679K, Spike_Q954H, Spike_S371L, Spike_N856K, Spike_L981F, Spike_P681H, Spike_N211del, Spike_H655Y, Spike_T95I, Spike_T547K, Spike_D614G, Spike_N969K, Spike_L212I, NSP4_T492I, N_R	39	16	11	176
69del_70del_143del_144del_145D_339D_346K_373P_375F_417N_440K_446S_477N_478K_484A_493R_496S_498R_501Y_505H_796Y	48	26 England	48 GRA	48 BA.1.1	Spike_A67V, Spike_Y144F, Spike_N764K, Spike_ins214EPE, Spike_N679K, Spike_Q954H, Spike_S371L, Spike_G142del, Spike_N856K, Spike_L981F, Spike_P681H, Spike_L141del, Spike_N211del, Spike_T95I, Spike_H655Y, Spike_T547K, Spike_D614G, Spike_N969K, Spike_L212I,	41	16	21	336
69del_70del_143del_144del_339D_371F_373P_375F_405N_408S_417N_440K_446S_477N_478K_484A_493R_496S_498R_501Y_505H_796Y	49	10 England	49 GRA	49 BA.1	Spike_G142D, Spike_A67V, Spike_Y145del, Spike_N764K, Spike_N679K, Spike_Q954H, Spike_N856K, Spike_L981F, Spike_P681H, Spike_H655Y, Spike_T95I, Spike_T547K, Spike_D614G, Spike_N969K, Spike_T376A, NSP4_T492I, N_R32del, N_E31del, N_R203K, M_A63T, N_G204R, NS	37	16	22	352
69del_70del_143del_144del_339D_346K_373P_375F_446S_796Y	49	14 England	49 GRA	48 BA.1.1	Spike_G142D, Spike_A67V, Spike_Y145del, Spike_N764K, Spike_N679K, Spike_Q954H, Spike_S371L, Spike_N856K, Spike_L981F, Spike_P681H, Spike_H655Y, Spike_T95I, Spike_T547K, Spike_D614G, Spike_N969K, NSP4_T492I, N_R32del, N_E31del, N_R203K, M_A63T, N_G204R, NS	37	16	10	160
339D_371F_373P_375F_405N_408S_417N_477N_478K_796Y	27	8 West Bengal	27 GRA	22 BA.2	Spike_L24del, Spike_G142D, Spike_A27S, Spike_P25del, Spike_N764K, Spike_N679K, Spike_Q954H, Spike_V213G, Spike_T19I, Spike_P26del, Spike_P681H, Spike_H655Y, Spike_D614G, Spike_N969K, Spike_T376A, NSP3_T24I, NSP4_L438F, NSP4_T492I, N_S413R, N_R32del, N_E31	41	16	10	160
339D_371F_373P_375F_408S_417N_440K_477N_478K_484A_493R_498R_501Y_505H_796Y	36	9 Viken	36 GRA	33 BA.2	Spike_L24del, Spike_G142D, Spike_A27S, Spike_P25del, Spike_N764K, Spike_N679K, Spike_Q954H, Spike_V213G, Spike_T19I, Spike_P26del, Spike_P681H, Spike_H655Y, Spike_D614G, Spike_N969K, Spike_T376A, NSP3_T24I, NSP4_L438F, NSP4_T492I, N_S413R, N_R32del, N_E31	41	16	15	240
69del_70del_143del_144del_245Y_339D_346K_373P_375F_477N_478K_484A_493R_496S_498R_501Y_505H_796Y	57	24 Wales	57 GRA	56 BA.1.1	Spike_G142D, Spike_A67V, Spike_Y145del, Spike_ins214EPE, Spike_N764K, Spike_N679K, Spike_Q954H, Spike_S371L, Spike_N856K, Spike_L981F, Spike_P681H, Spike_N211del, Spike_T95I, Spike_H655Y, Spike_T547K, Spike_D614G, Spike_N969K, Spike_L212I, NSP4_T492I, N_R	40	16	18	288
69del_70del_143del_144del_339D_373P_375F_417N_446S_477N_478K_796Y	63	8 England	63 GRA	61 BA.1	Spike_G142D, Spike_A67V, Spike_Y145del, Spike_N764K, Spike_N679K, Spike_Q954H, Spike_S371L, Spike_N856K, Spike_L981F, Spike_P681H, Spike_H655Y, Spike_T95I, Spike_T547K, Spike_D614G, Spike_N969K, NSP4_T492I, N_R32del, N_E31del, N_R203K, M_A63T, N_G204R, NS	37	16	12	192
69del_70del_143del_144del_339D_373P_375F_477N_478K_484A_493R_496S_498R_501Y_505H	867	196 Gorenjska	867 GRA	857 BA.1	Spike_G142D, Spike_A67V, Spike_Y145del, Spike_N764K, Spike_ins214EPE, Spike_N679K, Spike_Q954H, Spike_S371L, Spike_N856K, Spike_L981F, Spike_P681H, Spike_N211del, Spike_H655Y, Spike_T95I, Spike_T547K, Spike_D614G, Spike_N969K, Spike_L212I, NSP4_T492I, N_R	39	16	15	240
339D_371F_373P_375F_405N_408S_417N_440K_477N_478K_484A_493R_501Y_505H_796Y	98	70 Doha	98 GRA	96 BA.2	Spike_L24del, Spike_G142D, Spike_A27S, Spike_P25del, Spike_N764K, Spike_N679K, Spike_Q954H, Spike_V213G, Spike_T19I, Spike_P26del, Spike_P681H, Spike_H655Y, Spike_D614G, Spike_N969K, Spike_T376A, NSP3_T24I, NSP4_T492I, N_S413R, NSP4_L438F, N_R32del, N_E31	38	16	15	240
5F_69del_70del_143del_144del_339D_373P_375F_417N_796Y	34	8 England	34 GRA	34 BA.1	Spike_G142D, Spike_A67V, Spike_Y145del, Spike_N764K, Spike_N679K, Spike_Q954H, Spike_S371L, Spike_N856K, Spike_L981F, Spike_P681H, Spike_H655Y, Spike_T95I, Spike_T547K, Spike_D614G, Spike_N969K, NSP4_T492I, N_R32del, N_E31del, N_R203K, M_A63T, N_G204R, NS	37	16	10	160
69del_70del_143del_144del_339D_346K_373P_375F_456X_477N_478K_484A_493R_496S_498R_501Y_505H_796Y	53	12 Arizona	53 GRA	53 BA.1.1	Spike_G142D, Spike_A67V, Spike_Y145del, Spike_ins214EPE, Spike_N764K, Spike_N679K, Spike_Q954H, Spike_S371L, Spike_N856K, Spike_L981F, Spike_P681H, Spike_N211del, Spike_T95I, Spike_H655Y, Spike_T547K, Spike_D614G, Spike_N969K, Spike_L212I, NSP4_T492I, N_R	40	16	18	288
18F_69del_70del_143del_144del_339D_373P_375F_477N_478K_484A_493R_496S_498R_501Y_505H_796Y	122	60 England	122 GRA	122 BA.1	Spike_G142D, Spike_A67V, Spike_Y145del, Spike_ins214EPE, Spike_N679K, Spike_Q954H, Spike_S371L, Spike_N856K, Spike_L981F, Spike_P681H, Spike_N211del, Spike_H655Y, Spike_T95I, Spike_T547K, Spike_D614G, Spike_N969K, Spike_L212I, NSP4_T492I, N_R32del, N_E31d	39	16	17	272
69del_70del_143del_144del_339D_346K_440K_446S_493R_496S_498R_501Y_505H_796Y	23	6 England	23 GRA	23 BA.1.1	Spike_G142D, Spike_A67V, Spike_Y145del, Spike_N764K, Spike_N679K, Spike_Q954H, Spike_N856K, Spike_L981F, Spike_P681H, Spike_T95I, Spike_H655Y, Spike_T547K, Spike_D614G, Spike_N969K, NSP4_T492I, N_R32del, N_E31del, N_R203K, M_A63T, N_G204R, NSP6_L105del, N	36	16	14	224
69del_70del_143del_144del_339D_346K_373P_375F_477N_484A_493R_496S_498R_501Y_505H_796Y	52	14 Utah	52 GRA	52 BA.1.1	Spike_G142D, Spike_A67V, Spike_Y145del, Spike_ins214EPE, Spike_N679K, Spike_Q954H, Spike_S371L, Spike_N856K, Spike_L981F, Spike_P681H, Spike_N211del, Spike_T95I, Spike_H655Y, Spike_T547K, Spike_D614G, Spike_N969K, Spike_L212I, NSP4_T492I, N_R32del, N_E31d	38	16	16	256
69del_70del_143del_144del_151I_339D_346K_373P_375F_417N_440K_446S_477N_478K_484A_493R_496S_498R_501Y_505H_796Y	35	8 England	35 GRA	35 BA.1.1	Spike_G142D, Spike_A67V, Spike_Y145del, Spike_ins214EPE, Spike_N764K, Spike_N679K, Spike_Q954H, Spike_S371L, Spike_N856K, Spike_L981F, Spike_P681H, Spike_N211del, Spike_T95I, Spike_H655Y, Spike_T547K, Spike_D614G, Spike_N969K, Spike_L212I, NSP4_T492I, N_R	40	16	21	336
5F_69del_70del_143del_144del_339D_373P_375F_417N_446S_477N_478K_484A_493R_496S_498R_501Y_505H_796Y	24	5 Ankara	24 GRA	24 BA.1	Spike_G142D, Spike_A67V, Spike_Y145del, Spike_ins214EPE, Spike_N764K, Spike_N679K, Spike_Q954H, Spike_S371L, Spike_N856K, Spike_L981F, Spike_P681H, Spike_N211del, Spike_T95I, Spike_H655Y, Spike_T547K, Spike_D614G, Spike_N969K, Spike_L212I, NSP4_T492I, N_R	40	16	19	304
69del_70del_143del_144del_339D_440K_446S_477N_478K_484A_493R_496S_498R_501Y_796Y	53	6 Texas	53 GRA	48 BA.1	Spike_G142D, Spike_A67V, Spike_Y145del, Spike_N764K, Spike_N679K, Spike_Q954H, Spike_N856K, Spike_L981F, Spike_P681H, Spike_T95I, Spike_H655Y, Spike_T547K, Spike_D614G, Spike_N969K, NSP4_T492I, N_R32del, N_E31del, N_R203K, M_A63T, N_G204R, NSP6_L105del, N	36	16	15	240
69X_70X_143X_144X_145X_339D_346K_373P_375F_417N_440K_446S_477N_478K_484A_493R_796Y	68	22 Colorado	68 GRA	67 BA.1.1	Spike_ins214EPE, Spike_N764K, Spike_N679K, Spike_Q954H, Spike_S371L, Spike_N856K, Spike_L981F, Spike_P681H, Spike_N211del, Spike_H655Y, Spike_T547K, Spike_D614G, Spike_N969K, Spike_L212I, NSP4_T492I, N_R32del, N_E31del, N_R203K, M_A63T, N_G204R, NSP6_L105	36	16	17	272
69del_70del_143del_144del_339D_346K_373P_375F_417N_446S_477N_478K_484A_493R_796Y	20	3 Grand Est	20 GRA	20 BA.1.1	Spike_G142D, Spike_A67V, Spike_Y145del, Spike_N764K, Spike_N679K, Spike_Q954H, Spike_S371L, Spike_N856K, Spike_L981F, Spike_P681H, Spike_T95I, Spike_H655Y, Spike_T547K, Spike_D614G, Spike_N969K, NSP4_T492I, N_R32del, N_E31del, N_R203K, M_A63T, N_G204R, NS	37	16	15	240
339D_373P_375F_417N_440K_446S_477N_478K_484A_493R_796Y	120	37 Oregon	120 GRA	120 BA.1	Spike_ins214EPE, Spike_N764K, Spike_N679K, Spike_Q954H, Spike_S371L, Spike_N856K, Spike_L981F, Spike_P681H, Spike_N211del, Spike_H655Y, Spike_T547K, Spike_D614G, Spike_N969K, Spike_L212I, NSP4_T492I, N_R32del, N_E31del, N_R203K, M_A63T, N_G204R, NSP6_S106	35	16	11	176
69del_70del_143del_144del_242X_243X_244X_339D_346K_373P_375F_417N_796Y	37	10 Scotland	37 GRA	37 BA.1.1	Spike_G142D, Spike_A67V, Spike_Y145del, Spike_N764K, Spike_N679K, Spike_Q954H, Spike_S371L, Spike_N856K, Spike_L981F, Spike_P681H, Spike_H655Y, Spike_T95I, Spike_T547K, Spike_D614G, Spike_N969K, NSP4_T492I, N_R32del, N_E31del, N_R203K, M_A63T, N_G204R, NS	37	16	13	208
69del_70del_143del_144del_339D_498R_501Y_796Y	20	2 Ceara	20 GRA	19 BA.1	Spike_G142D, Spike_A67V, Spike_Y145del, Spike_N764K, Spike_N679K, Spike_Q954H, Spike_N856K, Spike_L981F, Spike_P681H, Spike_H655Y, Spike_T95I, Spike_T547K, Spike_D614G, Spike_N969K, NSP4_T492I, N_R32del, N_E31del, N_R203K, M_A63T, N_G204R, NSP6_L105del, N	35	16	8	128
69del_70del_339D_373P_417N_440K_446S_477N_478K_484A_493R_496S_796Y	30	10 Friuli Venezia Giulia	30 GRA	30 BA.1	Spike_A67V, Spike_ins214EPE, Spike_N764K, Spike_N679K, Spike_Q954H, Spike_S371L, Spike_N856K, Spike_L981F, Spike_P681H, Spike_N211del, Spike_H655Y, Spike_T547K, Spike_D614G, Spike_N969K, Spike_L212I, NSP4_T492I, N_R32del, N_E31del, N_R203K, M_A63T, N_G204	37	16	13	208
69del_70del_143del_144del_339D_346K_373P_375F_417N_446S_477N_478K_484A_493R_496S_498R_501Y_796Y	49	8 Colorado	49 GRA	48 BA.1.1	Spike_G142D, Spike_A67V, Spike_Y145del, Spike_N764K, Spike_N679K, Spike_Q954H, Spike_S371L, Spike_N856K, Spike_L981F, Spike_P681H, Spike_T95I, Spike_H655Y, Spike_T547K, Spike_D614G, Spike_N969K, NSP4_T492I, N_R32del, N_E31del, N_R203K, M_A63T, N_G204R, NS	37	16	18	288
69del_70del_143del_144del_339D_373P_375F_417N_440K_446S_501Y_505H_796Y	105	31 Groningen	105 GRA	104 BA.1	Spike_G142D, Spike_A67V, Spike_Y145del, Spike_ins214EPE, Spike_N764K, Spike_N679K, Spike_Q954H, Spike_S371L, Spike_N856K, Spike_L981F, Spike_P681H, Spike_N211del, Spike_H655Y, Spike_T95I, Spike_T547K, Spike_D614G, Spike_N969K, Spike_L212I, NSP4_T492I, N_R	40	16	13	208
69del_70del_143del_144del_339D_373P_375F_417N_501Y_796Y	48	8 England	48 GRA	48 BA.1	Spike_G142D, Spike_A67V, Spike_Y145del, Spike_N764K, Spike_N679K, Spike_Q954H, Spike_S371L, Spike_N856K, Spike_L981F, Spike_P681H, Spike_T95I, Spike_H655Y, Spike_T547K, Spike_D614G, Spike_N969K, NSP4_T492I, N_R32del, N_E31del, N_R203K, M_A63T, N_G204R, NS	36	15	10	150
69X_70X_143X_144X_145X_339D_373P_375F_417N_796Y	128	82 England	128 GRA	125 BA.1	Spike_A67V, Spike_N764K, Spike_N679K, Spike_Q954H, Spike_S371L, Spike_N856K, Spike_L981F, Spike_P681H, Spike_T95I, Spike_H655Y, Spike_T547K, Spike_D614G, Spike_N969K, NSP4_T492I, N_R203K, M_A63T, N_G204R, NSP6_L105del, NSP6_S106del, N_P13L, NSP14_I42V, M_	31	15	10	150
69del_70del_143del_144del_339D_373P_375F_417N_446S_477N_478K_484A_493R_496S_498R_501Y_796Y	58	6 Hovedstaden	58 GRA	58 BA.1	Spike_G142D, Spike_A67V, Spike_Y145del, Spike_N764K, Spike_N679K, Spike_Q954H, Spike_S371L, Spike_N856K, Spike_L981F, Spike_P681H, Spike_T95I, Spike_H655Y, Spike_T547K, Spike_D614G, Spike_N969K, NSP4_T492I, N_R32del, N_E31del, N_R203K, M_A63T, N_G204R, NS	37	15	17	255
69del_70del_143del_144del_339D_373P_375F_417N_446S_477N_478K_484A_496S_498R_501Y_505H_796Y	28	6 Hovedstaden	28 GRA	28 BA.1	Spike_G142D, Spike_A67V, Spike_Y145del, Spike_N764K, Spike_N679K, Spike_Q954H, Spike_S371L, Spike_N856K, Spike_L981F, Spike_P681H, Spike_T95I, Spike_H655Y, Spike_T547K, Spike_D614G, Spike_N969K, NSP4_T492I, N_R32del, N_E31del, N_R203K, M_A63T, N_G204R, NS	37	15	17	255
69del_70del_143del_144del_339D_373P_375F_417N_440K_446S_505H_796Y	377	133 Baden-Wurttemberg	377 GRA	377 BA.1	Spike_G142D, Spike_A67V, Spike_Y145del, Spike_N764K, Spike_ins214EPE, Spike_N679K, Spike_Q954H, Spike_S371L, Spike_N856K, Spike_L981F, Spike_P681H, Spike_N211del, Spike_H655Y, Spike_T95I, Spike_T547K, Spike_D614G, Spike_N969K, Spike_L212I, NSP4_T492I, N_R	39	15	12	180
69del_70del_143del_144del_339D_373P_375F_417N_440K_446S_477N_478K_498R_501Y_505H_796Y	41	12 Noord-Brabant	41 GRA	41 BA.1	Spike_G142D, Spike_A67V, Spike_Y145del, Spike_ins214EPE, Spike_N764K, Spike_N679K, Spike_Q954H, Spike_S371L, Spike_N856K, Spike_L981F, Spike_P681H, Spike_N211del, Spike_T95I, Spike_H655Y, Spike_T547K, Spike_D614G, Spike_N969K, Spike_L212I, NSP4_T492I, N_R	38	15	16	240
69del_70del_143del_144del_339D_373P_375F_417N_477N_796Y	27	4 Normandie	27 GRA	27 BA.1	Spike_G142D, Spike_A67V, Spike_Y145del, Spike_N764K, Spike_N679K, Spike_Q954H, Spike_S371L, Spike_N856K, Spike_L981F, Spike_P681H, Spike_T95I, Spike_H655Y, Spike_T547K, Spike_D614G, Spike_N969K, NSP4_T492I, N_R32del, N_E31del, N_R203K, M_A63T, N_G204R, NS	37	15	10	150
69del_70del_143del_144del_339D_373P_375F_417N_440K_446S_477N_478K_484A_493R_494P_496S_498R_501Y_505H_796Y	28	14 England	28 GRA	28 BA.1	Spike_G142D, Spike_A67V, Spike_Y145del, Spike_ins214EPE, Spike_N764K, Spike_N679K, Spike_Q954H, Spike_S371L, Spike_N856K, Spike_L981F, Spike_P681H, Spike_N211del, Spike_T95I, Spike_H655Y, Spike_T547K, Spike_D614G, Spike_N969K, Spike_L212I, NSP4_T492I, N_R	40	15	20	300
69del_70del_143del_144del_339D_346K_446S_477N_478K_796Y	21	3 Baden-Wurttemberg	21 GRA	21 BA.1.1	Spike_G142D, Spike_A67V, Spike_Y145del, Spike_N764K, Spike_N679K, Spike_Q954H, Spike_N856K, Spike_L981F, Spike_P681H, Spike_T95I, Spike_H655Y, Spike_T547K, Spike_D614G, Spike_N969K, NSP4_T492I, N_R32del, N_E31del, N_R203K, M_A63T, N_G204R, NSP6_L105del, N	35	15	10	150
69del_70del_143del_144del_339D_373P_375F_477N_478K_484A_493R_498R_501Y_505H_796Y	27	12 England	27 GRA	26 BA.1	Spike_G142D, Spike_A67V, Spike_Y145del, Spike_ins214EPE, Spike_N679K, Spike_Q954H, Spike_S371L, Spike_N856K, Spike_L981F, Spike_P681H, Spike_N211del, Spike_T95I, Spike_H655Y, Spike_T547K, Spike_D614G, Spike_N969K, Spike_L212I, NSP4_T492I, N_R32del, N_E31d	39	15	15	225
405N_408S_417N_440K_477N_478K_484A_493R_498R_501Y_505H_796Y	305	258 England	305 GRA	305 BA.2	Spike_L24del, Spike_G142D, Spike_A27S, Spike_P25del, Spike_N764K, Spike_N679K, Spike_Q954H, Spike_V213G, Spike_T19I, Spike_P26del, Spike_P681H, Spike_H655Y, Spike_D614G, Spike_N969K, NSP3_T24I, N_S413R, NSP4_T492I, NSP4_L438F, N_R32del, N_E31del, N_R203K,	39	15	12	180
69del_70del_143del_144del_158del_796Y	30	13 Region Metropolitana de Santiago	30 GRA	30 BA.1	Spike_G142D, Spike_A67V, Spike_Y145del, Spike_N764K, Spike_N679K, Spike_Q954H, Spike_N856K, Spike_L981F, Spike_P681H, Spike_T95I, Spike_H655Y, Spike_T547K, Spike_D614G, Spike_N969K, NSP4_T492I, N_R32del, N_E31del, M_A63T, N_G204R, N_R203K, NSP6_S106del, N	36	15	6	90
69del_70del_143del_144del_242X_243X_244X_339D_373P_375F_417N_440K_446S_477N_478K_484A_493R_496S_498R_501Y_505H_796Y	105	12 England	105 GRA	105 BA.1	Spike_G142D, Spike_A67V, Spike_Y145del, Spike_N764K, Spike_N679K, Spike_Q954H, Spike_S371L, Spike_N856K, Spike_L981F, Spike_P681H, Spike_H655Y, Spike_T95I, Spike_T547K, Spike_D614G, Spike_N969K, NSP4_T492I, N_R32del, N_E31del, N_R203K, M_A63T, N_G204R, NS	37	15	22	330
69del_70del_143del_144del_244X_339D_346K_373P_375F_417N_440K_446S_477N_478K_484A_493R_496S_498R_501Y_505H_796Y	101	43 Florida	101 GRA	101 BA.1.1	Spike_G142D, Spike_A67V, Spike_Y145del, Spike_N764K, Spike_N679K, Spike_Q954H, Spike_S371L, Spike_N856K, Spike_L981F, Spike_P681H, Spike_N211del, Spike_H655Y, Spike_T95I, Spike_T547K, Spike_D614G, Spike_N969K, Spike_L212I, NSP4_T492I, N_R32del, N_E31del,	39	15	21	315
339D_373P_375F_477N_478K_484A_493R_498R_501Y_505H_796Y	42	10 Northern Ireland	42 GRA	38 BA.2	Spike_L24del, Spike_G142D, Spike_A27S, Spike_P25del, Spike_N679K, Spike_Q954H, Spike_V213G, Spike_T19I, Spike_P26del, Spike_P681H, Spike_H655Y, Spike_D614G, Spike_N969K, NSP3_T24I, NSP4_L438F, NSP4_T492I, N_S413R, N_R32del, N_E31del, N_R203K, N_G204R, NSP	38	15	11	165
69del_70del_143del_144del_440K_446S_796Y	33	6 Luxembourg	33 GRA	29 BA.1	Spike_G142D, Spike_A67V, Spike_Y145del, Spike_N764K, Spike_N679K, Spike_Q954H, Spike_N856K, Spike_L981F, Spike_P681H, Spike_H655Y, Spike_T95I, Spike_T547K, Spike_D614G, Spike_N969K, NSP4_T492I, N_R32del, N_E31del, N_R203K, M_A63T, N_G204R, NSP6_L105del, N	36	15	7	105
69del_70del_143X_144X_145X_339D_373P_375F_417N_440K_446S_477N_478K_484A_493R_796Y	563	204 Colorado	563 GRA	562 BA.1	Spike_A67V, Spike_N764K, Spike_ins214EPE, Spike_N679K, Spike_Q954H, Spike_S371L, Spike_N856K, Spike_L981F, Spike_P681H, Spike_N211del, Spike_H655Y, Spike_T547K, Spike_D614G, Spike_N969K, Spike_L212I, NSP4_T492I, N_R32del, N_E31del, N_R203K, M_A63T, N_G204	37	15	16	240
69del_70del_143del_144del_339D_346K_373P_375F_477N_478K_484A_796Y	206	51 Tennessee	206 GRA	205 BA.1.1	Spike_G142D, Spike_A67V, Spike_Y145del, Spike_N764K, Spike_ins214EPE, Spike_N679K, Spike_Q954H, Spike_S371L, Spike_N856K, Spike_L981F, Spike_P681H, Spike_N211del, Spike_H655Y, Spike_T95I, Spike_T547K, Spike_D614G, Spike_N969K, Spike_L212I, NSP4_T492I, N_R	40	15	12	180
69del_70del_143del_144del_152L_339D_346K_373P_375F_417N_440K_446S_477N_478K_484A_493R_496S_498R_501Y_505H_796Y	22	4 Pomorze	22 GRA	22 BA.1.1	Spike_G142D, Spike_A67V, Spike_Y145del, Spike_N764K, Spike_ins214EPE, Spike_N679K, Spike_Q954H, Spike_S371L, Spike_N856K, Spike_L981F, Spike_P681H, Spike_N211del, Spike_H655Y, Spike_T95I, Spike_T547K, Spike_D614G, Spike_N969K, Spike_L212I, NSP4_T492I, N_R	39	15	21	315
69del_70del_143del_144del_339D_346K_440K_477N_478K_484A_493R_496S_498R_501Y_505H_796Y	18	3 Baden-Wurttemberg	18 GRA	16 BA.1.1	Spike_G142D, Spike_A67V, Spike_Y145del, Spike_N764K, Spike_N679K, Spike_Q954H, Spike_N856K, Spike_L981F, Spike_P681H, Spike_T95I, Spike_H655Y, Spike_T547K, Spike_D614G, Spike_N969K, NSP4_T492I, N_R32del, N_E31del, N_R203K, M_A63T, N_G204R, NSP6_L105del, N	36	15	16	240
339D_373P_375F_417N_440K_446S_477N_478K_484A_493R_496S_498R_501Y_505H_796Y	463	228 Maharashtra	463 GRA	444 BA.1	Spike_A67V, Spike_N764K, Spike_N679K, Spike_Q954H, Spike_S371L, Spike_N856K, Spike_L981F, Spike_P681H, Spike_T95I, Spike_H655Y, Spike_T547K, Spike_D614G, Spike_N969K, NSP4_T492I, N_R203K, M_A63T, N_G204R, N_P13L, NSP14_I42V, M_Q19E, NSP12_P323L, NSP6_I189	27	15	15	225
69del_70del_143del_144del_256L_339D_373P_375F_417N_440K_446S_477N_478K_484A_493R_496S_498R_501Y_505H_796Y	72	32 England	72 GRA	72 BA.1	Spike_G142D, Spike_A67V, Spike_Y145del, Spike_ins214EPE, Spike_N764K, Spike_N679K, Spike_Q954H, Spike_S371L, Spike_N856K, Spike_L981F, Spike_P681H, Spike_N211del, Spike_H655Y, Spike_T95I, Spike_T547K, Spike_D614G, Spike_N969K, Spike_L212I, NSP4_T492I, N_R	40	15	20	300
69del_70del_143X_144X_145X_339D_346K_373P_375F_417N_440K_446S_477N_478K_484A_493R_796Y	1626	773 Colorado	1626 GRA	1622 BA.1.1	Spike_A67V, Spike_N764K, Spike_ins214EPE, Spike_N679K, Spike_Q954H, Spike_S371L, Spike_N856K, Spike_L981F, Spike_P681H, Spike_N211del, Spike_H655Y, Spike_T547K, Spike_D614G, Spike_N969K, Spike_L212I, NSP4_T492I, N_R32del, N_E31del, N_R203K, M_A63T, N_G204	37	15	17	255
69del_70del_143del_144del_339D_373P_375F_477N_478K_484A_493R_496S_498R_501Y_505H_796Y_1263L	98	48 Scotland	98 GRA	98 BA.1	Spike_G142D, Spike_A67V, Spike_Y145del, Spike_ins214EPE, Spike_N679K, Spike_Q954H, Spike_S371L, Spike_N856K, Spike_L981F, Spike_P681H, Spike_N211del, Spike_T95I, Spike_H655Y, Spike_T547K, Spike_D614G, Spike_N969K, Spike_L212I, NSP4_T492I, N_R32del, N_E31d	39	15	17	255
69del_70del_143X_144X_145X_339D_373P_375F_417N_440K_446S_477N_478K_484A_493R_496S_498R_501Y_505H_796Y	276	103 Baden-Wurttemberg	276 GRA	274 BA.1	Spike_A67V, Spike_N764K, Spike_N679K, Spike_Q954H, Spike_S371L, Spike_N856K, Spike_L981F, Spike_P681H, Spike_T95I, Spike_H655Y, Spike_T547K, Spike_D614G, Spike_N969K, NSP4_T492I, N_R203K, M_A63T, N_G204R, NSP6_S106del, NSP6_L105del, N_P13L, NSP14_I42V, NS	29	15	20	300
69del_70del_143del_144del_158X_339D_373P_375F_796Y	32	13 England	32 GRA	32 BA.1	Spike_G142D, Spike_A67V, Spike_Y145del, Spike_N764K, Spike_N679K, Spike_Q954H, Spike_S371L, Spike_N856K, Spike_L981F, Spike_P681H, Spike_H655Y, Spike_T95I, Spike_T547K, Spike_D614G, Spike_N969K, NSP4_T492I, N_R32del, N_E31del, N_R203K, M_A63T, N_G204R, NS	37	15	9	135
143X_144X_145X_339D_346K_373P_375F_417N_440K_446S_477N_478K_484A_493R_496S_498R_501Y_505H_796Y	23	6 Liege	23 GRA	20 BA.1.1	Spike_N764K, Spike_N679K, Spike_Q954H, Spike_S371L, Spike_N856K, Spike_L981F, Spike_H655Y, Spike_T547K, Spike_D614G, Spike_N969K, NSP4_T492I, N_R203K, M_A63T, N_G204R, NSP6_L105del, NSP6_S106del, NSP14_I42V, M_Q19E, NSP12_P323L, NSP3_S1265del, NSP6_I189V,	28	14	19	266
69del_70del_143del_144del_244X_339D_346K_373P_375F_417N_796Y	23	5 Colorado	23 GRA	23 BA.1.1	Spike_G142D, Spike_A67V, Spike_Y145del, Spike_N764K, Spike_N679K, Spike_Q954H, Spike_S371L, Spike_N856K, Spike_L981F, Spike_P681H, Spike_H655Y, Spike_T95I, Spike_T547K, Spike_D614G, Spike_N969K, NSP4_T492I, N_R32del, N_E31del, N_R203K, M_A63T, N_G204R, NS	37	14	11	154
69del_70del_143del_144del_339D_417N_440K_446S_477N_478K_484A_493R_496S_501Y_505H_796Y	29	8 North Rhine-Westphalia	29 GRA	27 BA.1	Spike_G142D, Spike_A67V, Spike_Y145del, Spike_N764K, Spike_N679K, Spike_Q954H, Spike_N856K, Spike_L981F, Spike_P681H, Spike_N211del, Spike_T95I, Spike_H655Y, Spike_T547K, Spike_D614G, Spike_N969K, Spike_L212I, NSP4_T492I, N_R32del, N_E31del, M_A63T, NSP6_	36	14	16	224
69del_70del_143del_144del_339D_373P_375F_417N_446S_484A_796Y	22	4 Bourgogne-Franche-Comte	22 GRA	22 BA.1	Spike_G142D, Spike_A67V, Spike_Y145del, Spike_N764K, Spike_N679K, Spike_Q954H, Spike_S371L, Spike_N856K, Spike_L981F, Spike_P681H, Spike_H655Y, Spike_T95I, Spike_T547K, Spike_D614G, Spike_N969K, NSP4_T492I, N_R32del, N_E31del, N_R203K, M_A63T, N_G204R, NS	37	14	11	154
69del_70del_143del_144del_339D_373P_375F_417N_446S_477N_796Y	17	3 Ile-de-France	17 GRA	17 BA.1	Spike_G142D, Spike_A67V, Spike_Y145del, Spike_N764K, Spike_N679K, Spike_Q954H, Spike_S371L, Spike_N856K, Spike_L981F, Spike_P681H, Spike_T95I, Spike_H655Y, Spike_T547K, Spike_D614G, Spike_N969K, NSP4_T492I, N_R32del, N_E31del, N_R203K, M_A63T, N_G204R, NS	37	14	11	154
69del_70del_143del_144del_339D_346K_446S_484A_493R_496S_498R_501Y_505H_796Y	16	2 Baden-Wurttemberg	16 GRA	16 BA.1.1	Spike_G142D, Spike_A67V, Spike_Y145del, Spike_N764K, Spike_N679K, Spike_Q954H, Spike_N856K, Spike_L981F, Spike_P681H, Spike_T95I, Spike_H655Y, Spike_T547K, Spike_D614G, Spike_N969K, NSP4_T492I, N_R32del, N_E31del, N_R203K, M_A63T, N_G204R, NSP6_L105del, N	35	14	14	196
69del_70del_143del_144del_339D_346K_477N_478K_796Y	70	14 Washington	70 GRA	69 BA.1.1	Spike_G142D, Spike_A67V, Spike_Y145del, Spike_N764K, Spike_N679K, Spike_Q954H, Spike_N856K, Spike_L981F, Spike_P681H, Spike_H655Y, Spike_T95I, Spike_T547K, Spike_D614G, Spike_N969K, NSP4_T492I, N_R32del, N_E31del, N_R203K, M_A63T, N_G204R, NSP6_L105del, N	35	14	9	126
69X_70X_143X_144X_145X_339D_346K_373P_375F_477N_478K_484A_493R_496S_498R_501Y_505H_796Y	430	183 Zurich	430 GRA	428 BA.1.1	Spike_A67V, Spike_N679K, Spike_Q954H, Spike_S371L, Spike_N856K, Spike_L981F, Spike_P681H, Spike_H655Y, Spike_T95I, Spike_T547K, Spike_D614G, Spike_N969K, NSP4_T492I, N_R203K, M_A63T, N_G204R, N_P13L, NSP14_I42V, M_Q19E, NSP12_P323L, NSP6_I189V, NSP5_P132H	26	14	18	252
69del_70del_143del_144del_339D_346K_417N_440K_446S_796Y	191	51 Hradec Kralove Region	191 GRA	189 BA.1.1	Spike_G142D, Spike_A67V, Spike_Y145del, Spike_ins214EPE, Spike_N764K, Spike_N679K, Spike_Q954H, Spike_N856K, Spike_L981F, Spike_P681H, Spike_N211del, Spike_H655Y, Spike_T95I, Spike_T547K, Spike_D614G, Spike_N969K, Spike_L212I, NSP4_T492I, N_R32del, N_E31d	39	14	10	140
69del_70del_143del_144del_256X_257X_339D_346K_796Y	23	4 England	23 GRA	23 BA.1.1	Spike_G142D, Spike_A67V, Spike_Y145del, Spike_N764K, Spike_N679K, Spike_Q954H, Spike_N856K, Spike_L981F, Spike_P681H, Spike_H655Y, Spike_T95I, Spike_T547K, Spike_D614G, Spike_N969K, NSP4_T492I, N_R32del, N_E31del, N_R203K, M_A63T, N_G204R, NSP6_L105del, N	36	14	9	126
69X_70X_143X_144X_145X_339D_373P_375F_417N_440K_446S_477N_478K_484A_493R_496S_498R_501Y_505H_796Y	1050	172 Southern East	1050 GRA	1050 BA.1	Spike_A67V, Spike_N764K, Spike_N679K, Spike_Q954H, Spike_S371L, Spike_N856K, Spike_L981F, Spike_P681H, Spike_T95I, Spike_H655Y, Spike_T547K, Spike_D614G, Spike_N969K, NSP4_T492I, N_R203K, M_A63T, N_G204R, N_P13L, NSP14_I42V, M_Q19E, NSP12_P323L, NSP6_I189	27	14	20	280
339D_371F_373P_375F_405N_408S_417N_477N_478K_493R_498R_501Y_505H_796Y	27	6 West Bengal	27 GRA	25 BA.2	Spike_L24del, Spike_G142D, Spike_A27S, Spike_P25del, Spike_N764K, Spike_N679K, Spike_Q954H, Spike_V213G, Spike_T19I, Spike_P26del, Spike_P681H, Spike_H655Y, Spike_D614G, Spike_N969K, Spike_T376A, NSP3_T24I, NSP4_L438F, NSP4_T492I, N_S413R, N_R32del, N_E31	41	14	14	196
69del_70del_143del_144del_339D_346K_373P_417N_440K_446S_477N_478K_484A_493R_796Y	44	14 Liberec Region	44 GRA	44 BA.1.1	Spike_A67V, Spike_ins214EPE, Spike_N764K, Spike_N679K, Spike_Q954H, Spike_S371L, Spike_N856K, Spike_L981F, Spike_P681H, Spike_N211del, Spike_H655Y, Spike_T547K, Spike_D614G, Spike_N969K, Spike_L212I, NSP4_T492I, N_R32del, N_E31del, N_R203K, M_A63T, N_G204	37	14	15	210
69del_70del_143del_144del_339D_346K_373P_375F_417N_446S_477N_478K_484X_493R_496S_498R_501Y_505H_796Y	18	3 Colorado	18 GRA	18 BA.1.1	Spike_G142D, Spike_A67V, Spike_Y145del, Spike_N764K, Spike_N679K, Spike_Q954H, Spike_S371L, Spike_N856K, Spike_L981F, Spike_P681H, Spike_T95I, Spike_H655Y, Spike_T547K, Spike_D614G, Spike_N969K, NSP4_T492I, N_R32del, N_E31del, N_R203K, M_A63T, N_G204R, NS	37	14	19	266
69del_70del_143del_144del_339D_373P_375F_417N_446S_484A_493R_496S_498R_501Y_505H_796Y	156	48 Hovedstaden	156 GRA	156 BA.1	Spike_G142D, Spike_A67V, Spike_Y145del, Spike_N764K, Spike_N679K, Spike_Q954H, Spike_S371L, Spike_N856K, Spike_L981F, Spike_P681H, Spike_H655Y, Spike_T95I, Spike_T547K, Spike_D614G, Spike_N969K, NSP4_T492I, N_R32del, N_E31del, N_R203K, M_A63T, N_G204R, NS	36	14	16	224
69del_70del_143del_144del_162X_164X_339D_346K_373P_375F_417N_440K_446S_477N_478K_484A_493R_496S_498R_501Y_505H_796Y	23	6 England	23 GRA	23 BA.1.1	Spike_G142D, Spike_A67V, Spike_Y145del, Spike_N764K, Spike_N679K, Spike_Q954H, Spike_S371L, Spike_N856K, Spike_L981F, Spike_P681H, Spike_T95I, Spike_H655Y, Spike_T547K, Spike_D614G, Spike_N969K, NSP4_T492I, N_R32del, N_E31del, N_R203K, M_A63T, N_G204R, NS	37	14	22	308
69del_70del_143del_144del_339D_346K_373P_375F_417N_440K_446S_477N_478K_498R_501Y_505H_796Y	40	16 Noord-Brabant	40 GRA	39 BA.1.1	Spike_G142D, Spike_A67V, Spike_Y145del, Spike_ins214EPE, Spike_N764K, Spike_N679K, Spike_Q954H, Spike_S371L, Spike_N856K, Spike_L981F, Spike_P681H, Spike_N211del, Spike_T95I, Spike_H655Y, Spike_T547K, Spike_D614G, Spike_N969K, Spike_L212I, NSP4_T492I, N_R	40	14	17	238
339D_373P_375F_417N_440K_477N_478K_484A_493R_498R_501Y_505H_796Y	20	6 England	20 GRA	14 BA.2	Spike_G142D, Spike_N764K, Spike_P681H, Spike_N679K, Spike_Q954H, Spike_H655Y, Spike_V213G, Spike_D614G, Spike_N969K, NSP5_P132H, NSP4_T492I, E_T9I, N_R203K, M_A63T, N_G204R, NSP14_I42V, N_P13L, M_Q19E, NSP12_P323L	19	14	13	182
69del_70del_143del_144del_339D_373P_375F_440K_446S_477N_478K_484A_493R_496S_498R_501Y_505H	133	18 Saxony	133 GRA	131 BA.1	Spike_G142D, Spike_A67V, Spike_Y145del, Spike_ins214EPE, Spike_N679K, Spike_Q954H, Spike_S371L, Spike_N856K, Spike_L981F, Spike_P681H, Spike_N211del, Spike_H655Y, Spike_T95I, Spike_T547K, Spike_D614G, Spike_N969K, Spike_L212I, NSP4_T492I, N_R32del, N_E31d	36	14	17	238
5F_69del_70del_143del_144del_339D_346K_440K_446S_477N_478K_484A_493R_496S_498R_501Y_505H_796Y	24	4 Arkansas	24 GRA	24 BA.1.1	Spike_G142D, Spike_A67V, Spike_Y145del, Spike_N764K, Spike_N679K, Spike_Q954H, Spike_N856K, Spike_L981F, Spike_P681H, Spike_T95I, Spike_H655Y, Spike_T547K, Spike_D614G, Spike_N969K, NSP4_T492I, N_R32del, N_E31del, N_R203K, M_A63T, N_G204R, NSP6_L105del, N	36	14	18	252
69del_70del_143del_144del_339D_373P_375F_417N_440K_446S_477N_478K_501Y_505H_796Y	47	11 Baden-Wurttemberg	47 GRA	47 BA.1	Spike_G142D, Spike_A67V, Spike_Y145del, Spike_ins214EPE, Spike_N764K, Spike_N679K, Spike_Q954H, Spike_S371L, Spike_N856K, Spike_L981F, Spike_P681H, Spike_N211del, Spike_T95I, Spike_H655Y, Spike_T547K, Spike_D614G, Spike_N969K, Spike_L212I, NSP4_T492I, N_R	40	14	15	210
339D_371F_373P_375F_405N_408S_417N	57	16 Manipur	28 G	41 None	Spike_G142D, Spike_D614G, Spike_T376A, NSP5_P132H, M_A63T, NSP6_S106del, M_Q19E, NSP12_P323L, NSP6_F108del, NSP13_R392C, NSP6_G107del	11	14	7	98
69del_70del_143del_144del_339D_493R_496S_796Y	23	3 Hovedstaden	23 GRA	23 BA.1	Spike_G142D, Spike_A67V, Spike_Y145del, Spike_N764K, Spike_N679K, Spike_Q954H, Spike_N856K, Spike_L981F, Spike_P681H, Spike_H655Y, Spike_T95I, Spike_T547K, Spike_D614G, Spike_N969K, NSP4_T492I, N_R32del, N_E31del, N_R203K, M_A63T, N_G204R, NSP6_L105del, N	36	14	8	112
339D_346K_373P_375F_440K_446S_477N_478K_484A_493R_496S_498R_501Y_796Y	260	115 Pennsylvania	260 GRA	260 BA.1.1	Spike_N764K, Spike_N679K, Spike_Q954H, Spike_S371L, Spike_N856K, Spike_L981F, Spike_P681H, Spike_T95I, Spike_H655Y, Spike_T547K, Spike_D614G, Spike_N969K, NSP4_T492I, N_R203K, M_A63T, N_G204R, NSP14_I42V, M_Q19E, NSP12_P323L, NSP6_I189V, NSP5_P132H, M_D3G	25	14	14	196
339D_371F_373P_405N_408S_417N_440K_477N_478K_484A_493R_498R_501Y_505H_796Y	29	6 West Bengal	29 GRA	25 BA.2	Spike_L24del, Spike_A27S, Spike_G142D, Spike_P25del, Spike_N764K, Spike_N679K, Spike_Q954H, Spike_V213G, Spike_T19I, Spike_P26del, Spike_P681H, Spike_H655Y, Spike_D614G, Spike_N969K, NSP3_T24I, NSP4_L438F, NSP4_T492I, N_S413R, N_R32del, N_E31del, N_R203K,	40	14	15	210
69del_70del_143del_144del_339D_346K_373P_375F_417N_477N_478K_484A_493R_496S_498R_796Y	16	2 Stockholm	16 GRA	16 BA.1.1	Spike_G142D, Spike_A67V, Spike_Y145del, Spike_N764K, Spike_N679K, Spike_Q954H, Spike_S371L, Spike_N856K, Spike_L981F, Spike_P681H, Spike_T95I, Spike_H655Y, Spike_T547K, Spike_D614G, Spike_N969K, NSP4_T492I, N_R32del, N_E31del, N_R203K, M_A63T, N_G204R, NS	37	14	16	224
69X_70X_143X_144X_145X_339D_346K_796Y	104	73 England	104 GRA	104 BA.1.1	Spike_N856K, Spike_L981F, Spike_A67V, Spike_N764K, Spike_P681H, Spike_N679K, Spike_Q954H, Spike_H655Y, Spike_T95I, Spike_T547K, Spike_D614G, Spike_N969K, NSP5_P132H, NSP4_T492I, E_T9I, N_R203K, M_A63T, N_G204R, NSP3_L1266I, NSP14_I42V, N_P13L, M_Q19E, NSP	26	14	8	112
69del_70del_143del_144del_339D_373P_375F_417N_440K_477N_478K_484A_493R_498R_501Y_505H_796Y	21	3 Syddanmark	21 GRA	18 BA.1	Spike_G142D, Spike_A67V, Spike_Y145del, Spike_N764K, Spike_N679K, Spike_Q954H, Spike_S371L, Spike_P681H, Spike_T95I, Spike_H655Y, Spike_D614G, Spike_N969K, NSP4_T492I, N_R32del, N_E31del, N_R203K, M_A63T, N_G204R, NSP6_L105del, NSP6_S106del, NSP14_I42V, N	31	14	17	238
69del_70del_143del_144del	300	115 Tennessee	274 GRA	189 BA.1	Spike_G142D, Spike_N856K, Spike_A67V, Spike_Y145del, Spike_N679K, Spike_P681H, Spike_Q954H, Spike_H655Y, Spike_T95I, Spike_D614G, M_A63T, NSP14_I42V, M_Q19E, NSP12_P323L, NSP3_A1892T, NSP6_I189V	16	14	4	56
69del_70del_143del_144del_339D_346K_373P_375F_417N_446S_496S_498R_501Y_505H_796Y	22	4 Mexico City	22 GRA	21 BA.1.1	Spike_G142D, Spike_A67V, Spike_Y145del, Spike_N764K, Spike_N679K, Spike_Q954H, Spike_S371L, Spike_N856K, Spike_L981F, Spike_P681H, Spike_T95I, Spike_H655Y, Spike_T547K, Spike_D614G, Spike_N969K, NSP4_T492I, N_R32del, N_E31del, N_R203K, M_A63T, N_G204R, NS	37	14	15	210
69del_70del_143del_144del_339D_440K_446S_477N_478K_484A_493R_496S_498R_796Y	24	2 Ankara	24 GRA	22 BA.1	Spike_G142D, Spike_A67V, Spike_Y145del, Spike_N764K, Spike_N679K, Spike_Q954H, Spike_N856K, Spike_L981F, Spike_P681H, Spike_T95I, Spike_H655Y, Spike_T547K, Spike_D614G, Spike_N969K, NSP4_T492I, N_R32del, N_E31del, N_R203K, M_A63T, N_G204R, NSP6_L105del, N	35	14	14	196
69del_70del_143del_144del_339D_477N_478K_484A_493R_496S_498R_501Y_796Y	56	13 Ceara	56 GRA	53 BA.1	Spike_G142D, Spike_A67V, Spike_Y145del, Spike_N764K, Spike_N679K, Spike_Q954H, Spike_N856K, Spike_L981F, Spike_P681H, Spike_H655Y, Spike_T95I, Spike_T547K, Spike_D614G, Spike_N969K, NSP4_T492I, N_R32del, N_E31del, N_R203K, M_A63T, N_G204R, NSP6_L105del, N	35	14	13	182
69del_70del_143del_144del_151X_152X_339D_346K_373P_375F_417N_440K_446S_477N_478K_484A_493R_496S_498R_501Y_505H_796Y	93	35 Colorado	93 GRA	92 BA.1.1	Spike_G142D, Spike_A67V, Spike_Y145del, Spike_N764K, Spike_N679K, Spike_Q954H, Spike_S371L, Spike_N856K, Spike_L981F, Spike_P681H, Spike_H655Y, Spike_T95I, Spike_T547K, Spike_D614G, Spike_N969K, NSP4_T492I, N_R32del, N_E31del, N_R203K, M_A63T, N_G204R, NS	37	14	22	308
69del_70del_143del_144del_339D_417N_477N_478K_484A_493R_496S_498R_501Y_505H_796Y	88	17 England	88 GRA	85 BA.1	Spike_G142D, Spike_A67V, Spike_Y145del, Spike_N764K, Spike_N679K, Spike_Q954H, Spike_N856K, Spike_L981F, Spike_P681H, Spike_H655Y, Spike_T95I, Spike_T547K, Spike_D614G, Spike_N969K, NSP4_T492I, N_R32del, N_E31del, N_R203K, M_A63T, N_G204R, NSP6_L105del, N	35	14	15	210
339D_371F_373P_375F_405N_408S_417N_440K_498R_501Y_505H_796Y	36	6 Andhra Pradesh	36 GRA	28 BA.2	Spike_L24del, Spike_G142D, Spike_A27S, Spike_P25del, Spike_N764K, Spike_N679K, Spike_Q954H, Spike_V213G, Spike_T19I, Spike_P26del, Spike_P681H, Spike_H655Y, Spike_D614G, Spike_N969K, Spike_T376A, NSP3_T24I, NSP4_L438F, NSP4_T492I, N_S413R, N_R32del, N_E31	41	14	12	168
69del_70del_143del_144del_339D_373P_375F_417N_440K_446S_477N_478K_484A_493R_496S_498R_501Y_505H_796Y_1237I	42	15 Lisbon	42 GRA	42 BA.1	Spike_G142D, Spike_A67V, Spike_Y145del, Spike_ins214EPE, Spike_N764K, Spike_N679K, Spike_Q954H, Spike_S371L, Spike_N856K, Spike_L981F, Spike_P681H, Spike_N211del, Spike_T95I, Spike_H655Y, Spike_T547K, Spike_D614G, Spike_N969K, Spike_L212I, NSP4_T492I, N_R	40	14	20	280
69del_70del_143del_144del_339D_373P_375F_440K_446S_477N_478K_484A_493R_496S_498R_501Y_796Y	674	279 New York	674 GRA	673 BA.1	Spike_G142D, Spike_A67V, Spike_Y145del, Spike_N764K, Spike_N679K, Spike_Q954H, Spike_S371L, Spike_N856K, Spike_L981F, Spike_P681H, Spike_T95I, Spike_H655Y, Spike_T547K, Spike_D614G, Spike_N969K, NSP4_T492I, N_R32del, N_E31del, N_R203K, M_A63T, N_G204R, NS	37	14	17	238
69del_70del_143del_144del_339D_440K_446S_477N_478K_484A_796Y	45	6 England	45 GRA	43 BA.1	Spike_G142D, Spike_A67V, Spike_Y145del, Spike_N764K, Spike_N679K, Spike_Q954H, Spike_N856K, Spike_L981F, Spike_P681H, Spike_T95I, Spike_H655Y, Spike_T547K, Spike_D614G, Spike_N969K, NSP4_T492I, N_R32del, N_E31del, N_R203K, M_A63T, N_G204R, NSP6_L105del, N	36	14	11	154
69del_70del_143del_144del_339D_346K_373P_375F_477N_478K_484A_493R_496S_498R_501Y_505H_796Y_939F	35	11 England	35 GRA	35 BA.1.1	Spike_G142D, Spike_A67V, Spike_Y145del, Spike_ins214EPE, Spike_N679K, Spike_Q954H, Spike_S371L, Spike_N856K, Spike_L981F, Spike_P681H, Spike_N211del, Spike_T95I, Spike_H655Y, Spike_T547K, Spike_D614G, Spike_N969K, Spike_L212I, NSP4_T492I, N_R32del, N_E31d	39	14	18	252
339D_371F_373P_375F_405N_440K_477N_478K_484A_493R_498R_501Y_505H_796Y	61	28 Northern Ireland	61 GRA	61 BA.2	Spike_L24del, Spike_G142D, Spike_A27S, Spike_P25del, Spike_N764K, Spike_N679K, Spike_Q954H, Spike_V213G, Spike_T19I, Spike_P26del, Spike_P681H, Spike_H655Y, Spike_D614G, Spike_N969K, Spike_T376A, NSP3_T24I, NSP4_L438F, NSP4_T492I, N_S413R, N_R32del, N_E31	41	14	14	196
5F_69del_70del_143del_144del_339D_346K_373P_375F_417N_796Y	20	3 Grand Est	20 GRA	20 BA.1.1	Spike_G142D, Spike_A67V, Spike_Y145del, Spike_N764K, Spike_N679K, Spike_Q954H, Spike_S371L, Spike_N856K, Spike_L981F, Spike_P681H, Spike_T95I, Spike_H655Y, Spike_T547K, Spike_D614G, Spike_N969K, NSP4_T492I, N_R32del, N_E31del, N_R203K, M_A63T, N_G204R, NS	37	14	11	154
69del_70del_143del_144del_339D_346K_477N_478K_484A_493R_496S_498R_501Y_796Y	41	8 Washington	41 GRA	41 BA.1.1	Spike_G142D, Spike_A67V, Spike_Y145del, Spike_N764K, Spike_N679K, Spike_Q954H, Spike_N856K, Spike_L981F, Spike_P681H, Spike_T95I, Spike_H655Y, Spike_T547K, Spike_D614G, Spike_N969K, NSP4_T492I, N_R32del, N_E31del, N_R203K, M_A63T, N_G204R, NSP6_L105del, N	35	14	14	196
49Y_69del_70del_143del_144del_339D_346K_373P_375F_477N_478K_484A_493R_496S_498R_501Y_505H_796Y	17	3 England	17 GRA	17 BA.1.1	Spike_G142D, Spike_A67V, Spike_Y145del, Spike_ins214EPE, Spike_N764K, Spike_N679K, Spike_Q954H, Spike_S371L, Spike_N856K, Spike_L981F, Spike_P681H, Spike_N211del, Spike_T95I, Spike_H655Y, Spike_T547K, Spike_D614G, Spike_N969K, Spike_L212I, NSP4_T492I, N_R	40	14	18	252
69del_70del_143del_144del_339D_346K_373P_375F_477N_478K_484V_493R_496S_498R_501Y_505H_796Y	40	15 England	40 GRA	40 BA.1.1	Spike_G142D, Spike_A67V, Spike_Y145del, Spike_ins214EPE, Spike_N679K, Spike_Q954H, Spike_S371L, Spike_N856K, Spike_L981F, Spike_P681H, Spike_N211del, Spike_T95I, Spike_H655Y, Spike_T547K, Spike_D614G, Spike_N969K, Spike_L212I, NSP4_T492I, N_R32del, N_E31d	39	14	17	238
69del_70del_143del_144del_339D_346K_498R_501Y_505H_796Y	20	4 Baden-Wurttemberg	20 GRA	20 BA.1.1	Spike_G142D, Spike_A67V, Spike_Y145del, Spike_N764K, Spike_N679K, Spike_Q954H, Spike_N856K, Spike_L981F, Spike_P681H, Spike_H655Y, Spike_T95I, Spike_T547K, Spike_D614G, Spike_N969K, NSP4_T492I, N_R32del, N_E31del, N_R203K, M_A63T, N_G204R, NSP6_L105del, N	36	14	10	140
69del_70del_143del_144del_162X_164X_339D_373P_375F_417N_440K_446S_477N_478K_484A_493R_496S_498R_501Y_505H_796Y	20	6 England	20 GRA	20 BA.1	Spike_G142D, Spike_A67V, Spike_Y145del, Spike_N764K, Spike_N679K, Spike_Q954H, Spike_S371L, Spike_N856K, Spike_L981F, Spike_P681H, Spike_T95I, Spike_H655Y, Spike_T547K, Spike_D614G, Spike_N969K, NSP4_T492I, N_R32del, N_E31del, N_R203K, M_A63T, N_G204R, NS	37	14	21	294
69del_70del_143del_144del_339D_373P_375F_417N_496S_498R_501Y_505H_796Y	105	25 Hovedstaden	105 GRA	105 BA.1	Spike_G142D, Spike_A67V, Spike_Y145del, Spike_N764K, Spike_N679K, Spike_Q954H, Spike_S371L, Spike_N856K, Spike_L981F, Spike_P681H, Spike_T95I, Spike_H655Y, Spike_T547K, Spike_D614G, Spike_N969K, NSP4_T492I, N_R32del, N_E31del, N_R203K, M_A63T, N_G204R, NS	37	14	13	182
69del_70del_143del_144del_339D_496S_498R_501Y_505H_796Y	61	9 Hovedstaden	61 GRA	60 BA.1	Spike_G142D, Spike_A67V, Spike_Y145del, Spike_N764K, Spike_N679K, Spike_Q954H, Spike_N856K, Spike_L981F, Spike_P681H, Spike_H655Y, Spike_T95I, Spike_T547K, Spike_D614G, Spike_N969K, NSP4_T492I, N_R32del, N_E31del, N_R203K, M_A63T, N_G204R, NSP6_L105del, N	35	13	10	130
69del_70del_143del_144del_339D_446S_501Y_505H_796Y	18	2 England	18 GRA	17 BA.1	Spike_G142D, Spike_A67V, Spike_Y145del, Spike_N764K, Spike_N679K, Spike_Q954H, Spike_N856K, Spike_L981F, Spike_P681H, Spike_H655Y, Spike_T95I, Spike_T547K, Spike_D614G, Spike_N969K, NSP4_T492I, N_R32del, N_E31del, N_R203K, M_A63T, N_G204R, NSP6_L105del, N	36	13	9	117
69del_70del_143del_144del_339D_373P_375F_440K_446S_477N_478K_493R_496S_498R_501Y_505H_796Y	76	18 Zlin Region	76 GRA	76 BA.1	Spike_G142D, Spike_A67V, Spike_Y145del, Spike_N764K, Spike_N679K, Spike_Q954H, Spike_S371L, Spike_N856K, Spike_L981F, Spike_P681H, Spike_N211del, Spike_T95I, Spike_H655Y, Spike_T547K, Spike_D614G, Spike_N969K, Spike_L212I, NSP4_T492I, N_R32del, N_E31del,	39	13	17	221
143X_144X_339D_346K_373P_375F_477N_478K_484A_493R_496S_498R_501Y_505H_796Y	74	26 Louisiana	74 GRA	74 BA.1.1	Spike_A67V, Spike_N764K, Spike_N679K, Spike_Q954H, Spike_S371L, Spike_N856K, Spike_L981F, Spike_P681H, Spike_T95I, Spike_H655Y, Spike_T547K, Spike_D614G, Spike_N969K, NSP4_T492I, N_R203K, M_A63T, N_G204R, NSP14_I42V, N_P13L, NSP12_P323L, NSP6_I189V, NSP5_	26	13	15	195
69del_70del_143del_144del_339D_375F_417N_796Y	255	53 Ile-de-France	255 GRA	244 BA.1	Spike_G142D, Spike_A67V, Spike_Y145del, Spike_N764K, Spike_N679K, Spike_Q954H, Spike_N856K, Spike_L981F, Spike_P681H, Spike_T95I, Spike_H655Y, Spike_T547K, Spike_D614G, Spike_N969K, NSP4_T492I, N_R32del, N_E31del, N_R203K, M_A63T, N_G204R, NSP6_S106del, N	36	13	8	104
339D_371F_373P_375F_405N_408S_417N_440K_477N_478K_498R_501Y_505H_796Y	27	8 Andhra Pradesh	27 GRA	16 BA.2	Spike_G142D, Spike_N764K, Spike_N679K, Spike_Q954H, Spike_V213G, Spike_T19I, Spike_P681H, Spike_H655Y, Spike_D614G, Spike_N969K, Spike_T376A, NSP3_T24I, NSP4_L438F, NSP4_T492I, N_S413R, N_R203K, M_A63T, N_G204R, NSP1_S135R, NSP14_I42V, N_P13L, M_Q19E, NSP	31	13	14	182
5F_69del_70del_143del_144del_339D_373P_375F_417N_477N_478K_484A_493R_496S_498R_501Y_505H_796Y	17	3 England	17 GRA	17 BA.1	Spike_G142D, Spike_A67V, Spike_Y145del, Spike_ins214EPE, Spike_N764K, Spike_N679K, Spike_Q954H, Spike_S371L, Spike_N856K, Spike_L981F, Spike_P681H, Spike_N211del, Spike_T95I, Spike_H655Y, Spike_T547K, Spike_D614G, Spike_N969K, Spike_L212I, NSP4_T492I, N_R	40	13	18	234
69del_70del_143del_144del_245Y_339D_373P_375F_477N_478K_484A_493R_496S_498R_501Y_505H_796Y	48	34 England	48 GRA	48 BA.1	Spike_G142D, Spike_A67V, Spike_Y145del, Spike_ins214EPE, Spike_N679K, Spike_Q954H, Spike_S371L, Spike_N856K, Spike_L981F, Spike_P681H, Spike_N211del, Spike_T95I, Spike_H655Y, Spike_T547K, Spike_D614G, Spike_N969K, Spike_L212I, NSP4_T492I, N_R32del, N_E31d	39	13	17	221
69del_70del_143del_144del_339D_346K_373P_375F_417N_484A_796Y	24	4 Scotland	24 GRA	24 BA.1.1	Spike_G142D, Spike_A67V, Spike_Y145del, Spike_N764K, Spike_N679K, Spike_Q954H, Spike_S371L, Spike_N856K, Spike_L981F, Spike_P681H, Spike_T95I, Spike_H655Y, Spike_T547K, Spike_D614G, Spike_N969K, NSP4_T492I, N_R32del, N_E31del, N_R203K, M_A63T, N_G204R, NS	37	13	11	143
5F_69del_70del_143del_144del_339D_796Y	72	34 England	72 GRA	72 BA.1	Spike_G142D, Spike_A67V, Spike_Y145del, Spike_N764K, Spike_N679K, Spike_Q954H, Spike_N856K, Spike_L981F, Spike_P681H, Spike_T95I, Spike_H655Y, Spike_T547K, Spike_D614G, Spike_N969K, NSP4_T492I, N_R32del, N_E31del, N_R203K, M_A63T, N_G204R, NSP6_L105del, N	35	13	7	91
69del_70del_143del_144del_339D_373P_375F_394S_417N_440K_446S_477N_478K_484A_493R_496S_498R_501Y_505H_796Y	29	6 England	29 GRA	29 BA.1	Spike_G142D, Spike_A67V, Spike_Y145del, Spike_ins214EPE, Spike_N764K, Spike_N679K, Spike_Q954H, Spike_S371L, Spike_N856K, Spike_L981F, Spike_P681H, Spike_N211del, Spike_T95I, Spike_H655Y, Spike_T547K, Spike_D614G, Spike_N969K, Spike_L212I, NSP4_T492I, N_R	40	13	20	260
5F_69del_70del_143del_144del_339D_346K_373P_375F_417N_446S_477N_478K_484A_493R_496S_498R_501Y_505H_796Y	15	3 Colorado	15 GRA	15 BA.1.1	Spike_G142D, Spike_A67V, Spike_Y145del, Spike_N764K, Spike_N679K, Spike_Q954H, Spike_S371L, Spike_N856K, Spike_L981F, Spike_P681H, Spike_N211del, Spike_T95I, Spike_H655Y, Spike_T547K, Spike_D614G, Spike_N969K, Spike_L212I, NSP4_T492I, N_R32del, N_E31del,	39	13	20	260
69del_70del_143del_144del_339D_373P_375F_384S_417N_440K_446S_477N_478K_484A_493R_496S_498R_501Y_505H_796Y	35	20 England	35 GRA	35 BA.1	Spike_G142D, Spike_A67V, Spike_Y145del, Spike_ins214EPE, Spike_N764K, Spike_N679K, Spike_Q954H, Spike_S371L, Spike_N856K, Spike_L981F, Spike_P681H, Spike_N211del, Spike_T95I, Spike_H655Y, Spike_T547K, Spike_D614G, Spike_N969K, Spike_L212I, NSP4_T492I, N_R	40	13	20	260
69del_70del_143del_144del_339D_417N_446S_477N_478K_484A_493R_496S_498R_501Y_505H_796Y	46	5 Hovedstaden	46 GRA	46 BA.1	Spike_G142D, Spike_A67V, Spike_Y145del, Spike_N764K, Spike_N679K, Spike_Q954H, Spike_N856K, Spike_L981F, Spike_P681H, Spike_T95I, Spike_H655Y, Spike_T547K, Spike_D614G, Spike_N969K, NSP4_T492I, N_R32del, N_E31del, N_R203K, M_A63T, N_G204R, NSP6_L105del, N	36	13	16	208
69del_70del_143del_144del_339D_373P_375F_456X_477N_478K_484A_493R_496S_498R_501Y_505H_796Y	56	6 Texas	56 GRA	54 BA.1	Spike_G142D, Spike_A67V, Spike_Y145del, Spike_N764K, Spike_N679K, Spike_Q954H, Spike_S371L, Spike_N856K, Spike_L981F, Spike_P681H, Spike_N211del, Spike_H655Y, Spike_T95I, Spike_T547K, Spike_D614G, Spike_N969K, Spike_L212I, NSP4_T492I, N_R32del, N_E31del,	39	13	17	221
5F_69del_70del_339D_373P_375F_417N_440K_446S_477N_478K_484A_493R_796Y	23	5 North Carolina	23 GRA	23 BA.1	Spike_A67V, Spike_ins214EPE, Spike_N764K, Spike_N679K, Spike_Q954H, Spike_S371L, Spike_N856K, Spike_L981F, Spike_P681H, Spike_N211del, Spike_H655Y, Spike_T547K, Spike_D614G, Spike_N969K, Spike_L212I, NSP4_T492I, N_R32del, N_E31del, N_R203K, M_A63T, N_G204	37	13	14	182
69del_70del_143del_144del_339D_373P_375F_417N_446S_477N_478K_484A_493R_501Y_505H_796Y	25	7 Grand Est	25 GRA	25 BA.1	Spike_G142D, Spike_A67V, Spike_Y145del, Spike_N764K, Spike_N679K, Spike_Q954H, Spike_S371L, Spike_N856K, Spike_L981F, Spike_P681H, Spike_N211del, Spike_T95I, Spike_H655Y, Spike_T547K, Spike_D614G, Spike_N969K, Spike_L212I, NSP4_T492I, N_R32del, N_E31del,	39	13	16	208
339D_346K_373P_417N_440K_446S_477N_478K_484A_493R_796Y	166	71 Colorado	166 GRA	166 BA.1.1	Spike_N764K, Spike_N679K, Spike_Q954H, Spike_S371L, Spike_N856K, Spike_L981F, Spike_P681H, Spike_H655Y, Spike_T547K, Spike_D614G, Spike_N969K, NSP4_T492I, N_R32del, N_E31del, N_R203K, M_A63T, N_G204R, NSP6_L105del, NSP6_S106del, N_P13L, NSP14_I42V, NSP12_	30	13	11	143
69del_70del_143del_144del_493R_796Y	16	2 Rhineland-Palatinate	16 GRA	14 BA.1	Spike_G142D, Spike_A67V, Spike_Y145del, Spike_N764K, Spike_N679K, Spike_Q954H, Spike_N856K, Spike_L981F, Spike_P681H, Spike_H655Y, Spike_T95I, Spike_T547K, Spike_D614G, Spike_N969K, NSP4_T492I, N_R32del, N_E31del, N_R203K, M_A63T, N_G204R, NSP6_L105del, N	36	13	6	78
69del_70del_143del_144del_339D_505H_796Y	104	12 England	104 GRA	99 BA.1	Spike_G142D, Spike_A67V, Spike_Y145del, Spike_N764K, Spike_N679K, Spike_Q954H, Spike_N856K, Spike_L981F, Spike_P681H, Spike_T95I, Spike_H655Y, Spike_T547K, Spike_D614G, Spike_N969K, NSP4_T492I, N_R32del, N_E31del, N_R203K, M_A63T, N_G204R, NSP6_L105del, N	35	13	7	91
69del_70del_143del_144del_339D_373P_375F_417N_477N_478K_484A_493R_496S_498R_796Y	25	4 Hovedstaden	25 GRA	25 BA.1	Spike_G142D, Spike_A67V, Spike_Y145del, Spike_N764K, Spike_N679K, Spike_Q954H, Spike_S371L, Spike_N856K, Spike_L981F, Spike_P681H, Spike_N211del, Spike_T95I, Spike_H655Y, Spike_T547K, Spike_D614G, Spike_N969K, Spike_L212I, NSP4_T492I, N_R32del, N_E31del,	39	13	15	195
339D_477N_478K_484A_493R_498R_501Y_505H_796Y	15	2 Northern Ireland	15 GRA	11 BA.2	Spike_G142D, Spike_N679K, Spike_Q954H, Spike_V213G, Spike_P681H, Spike_H655Y, Spike_D614G, Spike_N969K, NSP3_T24I, NSP4_L438F, NSP4_T492I, N_G204R, N_R203K, NSP1_S135R, NSP14_I42V, N_P13L, NSP12_P323L, NSP15_T112I, NSP13_R392C, NSP4_T327I, NSP5_P132H, E_T	25	13	9	117
339D_371F_373P_375F_405N_408S_417N_477N_478K_484A_493R_796Y	18	3 Doha	18 GRA	14 BA.2	Spike_L24del, Spike_G142D, Spike_A27S, Spike_P25del, Spike_N764K, Spike_N679K, Spike_Q954H, Spike_V213G, Spike_T19I, Spike_P26del, Spike_P681H, Spike_H655Y, Spike_D614G, Spike_N969K, Spike_T376A, NSP3_T24I, NSP4_L438F, NSP4_T492I, N_S413R, N_R32del, N_E31	41	13	12	156
69X_70X_143X_144X_145X_339D_346K_373P_375F_417N_446S_477N_478K_484A_493R_496S_498R_501Y_505H_796Y	43	11 England	43 GRA	43 BA.1.1	Spike_A67V, Spike_N764K, Spike_N679K, Spike_Q954H, Spike_S371L, Spike_N856K, Spike_L981F, Spike_P681H, Spike_T95I, Spike_H655Y, Spike_T547K, Spike_D614G, Spike_N969K, NSP4_T492I, N_R203K, M_A63T, N_G204R, NSP14_I42V, N_P13L, NSP12_P323L, NSP6_I189V, NSP5_	25	13	20	260
339D_371F_373P_375F_405N_408S_417N_440K_493R_498R_501Y_505H_796Y	63	20 Hovedstaden	63 GRA	59 BA.2	Spike_L24del, Spike_G142D, Spike_A27S, Spike_P25del, Spike_N764K, Spike_N679K, Spike_Q954H, Spike_V213G, Spike_T19I, Spike_P26del, Spike_P681H, Spike_H655Y, Spike_D614G, Spike_N969K, Spike_T376A, NSP3_T24I, NSP4_L438F, NSP4_T492I, N_S413R, N_R32del, N_E31	41	13	13	169
69del_70del_339D_373P_375F_417N_440K_446S_477N_478K_484A_796Y	32	13 Rhineland-Palatinate	32 GRA	32 BA.1	Spike_A67V, Spike_ins214EPE, Spike_N764K, Spike_N679K, Spike_Q954H, Spike_S371L, Spike_N856K, Spike_L981F, Spike_P681H, Spike_N211del, Spike_H655Y, Spike_T547K, Spike_D614G, Spike_N969K, Spike_L212I, NSP4_T492I, N_R32del, N_E31del, N_R203K, M_A63T, N_G204	37	13	12	156
339D_373P_375F_477N_478K_484A_493R_496S_498R_501Y_505H_796Y	105	59 Madrid	105 GRA	103 BA.1	Spike_N764K, Spike_N679K, Spike_Q954H, Spike_S371L, Spike_N856K, Spike_L981F, Spike_P681H, Spike_T95I, Spike_H655Y, Spike_T547K, Spike_D614G, Spike_N969K, NSP4_T492I, N_R203K, M_A63T, N_G204R, N_P13L, NSP14_I42V, M_Q19E, NSP12_P323L, NSP6_I189V, NSP5_P132	26	13	12	156
69del_70del_143del_144del_339D_346K_373P_375F_417N_440K_446S_477N_478K_484A_493R_496S_498R_501Y_505H_796Y_1237I	28	10 England	28 GRA	28 BA.1.1	Spike_G142D, Spike_A67V, Spike_Y145del, Spike_ins214EPE, Spike_N764K, Spike_N679K, Spike_Q954H, Spike_S371L, Spike_N856K, Spike_L981F, Spike_P681H, Spike_N211del, Spike_T95I, Spike_H655Y, Spike_T547K, Spike_D614G, Spike_N969K, Spike_L212I, NSP4_T492I, N_R	40	13	21	273
69del_70del_143del_144del_242X_339D_796Y	22	4 England	22 GRA	22 BA.1	Spike_G142D, Spike_A67V, Spike_Y145del, Spike_N764K, Spike_N679K, Spike_Q954H, Spike_N856K, Spike_L981F, Spike_P681H, Spike_H655Y, Spike_T95I, Spike_T547K, Spike_D614G, Spike_N969K, NSP4_T492I, N_R32del, N_E31del, N_R203K, M_A63T, N_G204R, NSP6_L105del, N	36	13	7	91
69del_70del_143del_144del_250I_339D_373P_375F_417N_440K_446S_477N_478K_484A_493R_496S_498R_501Y_505H_796Y	23	5 England	23 GRA	23 BA.1	Spike_G142D, Spike_A67V, Spike_Y145del, Spike_ins214EPE, Spike_N764K, Spike_N679K, Spike_Q954H, Spike_S371L, Spike_N856K, Spike_L981F, Spike_P681H, Spike_N211del, Spike_T95I, Spike_H655Y, Spike_T547K, Spike_D614G, Spike_N969K, Spike_L212I, NSP4_T492I, N_R	40	13	20	260
69del_70del_143del_144del_339D_346K_373P_375F_477N_478K_484A_493R_496S_498R_796Y	19	3 Florida	19 GRA	19 BA.1.1	Spike_G142D, Spike_A67V, Spike_Y145del, Spike_ins214EPE, Spike_N764K, Spike_N679K, Spike_Q954H, Spike_S371L, Spike_N856K, Spike_L981F, Spike_P681H, Spike_N211del, Spike_T95I, Spike_H655Y, Spike_T547K, Spike_D614G, Spike_N969K, Spike_L212I, NSP4_T492I, N_R	40	13	15	195
143del_144del_339D_373P_375F_477N_478K_484A_493R_496S_498R_501Y_505H_796Y	60	10 Utah	60 GRA	48 BA.1	Spike_G142D, Spike_Y145del, Spike_N679K, Spike_Q954H, Spike_S371L, Spike_N856K, Spike_L981F, Spike_P681H, Spike_N211del, Spike_H655Y, Spike_T547K, Spike_D614G, Spike_N969K, Spike_L212I, NSP4_T492I, N_R32del, N_E31del, N_R203K, N_G204R, NSP6_L105del, NSP6_	32	13	14	182
69X_70X_339D_346K_373P_375F_440K_446S_477N_478K_484A_493R_496S_498R_501Y_796Y	200	67 Pennsylvania	200 GRA	198 BA.1.1	Spike_N764K, Spike_N679K, Spike_Q954H, Spike_S371L, Spike_N856K, Spike_L981F, Spike_P681H, Spike_T95I, Spike_H655Y, Spike_T547K, Spike_D614G, Spike_N969K, NSP4_T492I, N_R203K, M_A63T, N_G204R, NSP14_I42V, M_Q19E, NSP12_P323L, NSP6_I189V, NSP5_P132H, M_D3G	25	13	16	208
69del_70del_143del_144del_339D	21	5 Plzen Region	21 GRA	13 BA.1	Spike_G142D, Spike_A67V, Spike_Y145del, Spike_N679K, Spike_N856K, Spike_P681H, Spike_H655Y, Spike_T95I, Spike_T547K, Spike_D614G, NSP4_T492I, N_R32del, N_E31del, N_R203K, M_A63T, N_G204R, NSP6_L105del, NSP6_S106del, NSP14_I42V, N_P13L, M_Q19E, NSP12_P323L	31	13	5	65
69del_70del_143del_144del_339D_373P_375F_417N_440K_446S_477N_478K_484A_493R_496S_498R_501Y_505H_681R_796Y	33	8 Ankara	33 GRA	26 BA.1	Spike_G142D, Spike_A67V, Spike_Y145del, Spike_ins214EPE, Spike_N764K, Spike_Q954H, Spike_S371L, Spike_N856K, Spike_L981F, Spike_N211del, Spike_T95I, Spike_T547K, Spike_D614G, Spike_N969K, Spike_L212I, NSP4_T492I, N_R32del, N_R203K, M_A63T, N_G204R, NSP6_L	35	13	20	260
5F_69del_70del_143del_144del_339D_346K_796Y	48	12 England	48 GRA	46 BA.1.1	Spike_G142D, Spike_A67V, Spike_Y145del, Spike_N764K, Spike_N679K, Spike_Q954H, Spike_N856K, Spike_L981F, Spike_P681H, Spike_H655Y, Spike_T95I, Spike_T547K, Spike_D614G, Spike_N969K, NSP4_T492I, N_R32del, N_E31del, N_R203K, M_A63T, N_G204R, NSP6_L105del, N	35	13	8	104
69X_70X_143X_144X_145X_796Y	50	15 Ile-de-France	49 GRA	47 BA.1	Spike_N856K, Spike_L981F, Spike_A67V, Spike_N764K, Spike_P681H, Spike_N679K, Spike_Q954H, Spike_T95I, Spike_H655Y, Spike_T547K, Spike_D614G, Spike_N969K, NSP5_P132H, M_D3G, NSP4_T492I, M_A63T, E_T9I, N_P13L, NSP14_I42V, M_Q19E, NSP12_P323L, NSP3_A1892T, N	24	13	6	78
5F_69del_70del_143del_144del_796Y	32	3 Alabama	32 GRA	30 BA.1	Spike_G142D, Spike_A67V, Spike_Y145del, Spike_N764K, Spike_N679K, Spike_Q954H, Spike_N856K, Spike_L981F, Spike_P681H, Spike_H655Y, Spike_T95I, Spike_T547K, Spike_D614G, Spike_N969K, NSP4_T492I, N_R32del, N_E31del, N_R203K, M_A63T, N_G204R, NSP6_L105del, N	36	13	6	78
69del_70del_143del_144del_339D_346K_417N_446S_796Y	14	2 Lower Saxony	14 GRA	13 BA.1.1	Spike_G142D, Spike_A67V, Spike_Y145del, Spike_N764K, Spike_N679K, Spike_Q954H, Spike_N856K, Spike_L981F, Spike_P681H, Spike_T95I, Spike_H655Y, Spike_T547K, Spike_D614G, Spike_N969K, NSP4_T492I, N_R32del, N_E31del, M_A63T, NSP6_S106del, NSP6_L105del, NSP14	34	13	9	117
69del_70del_339D_440K_446S_477N_478K_484A_493R_496S_498R_501Y_505H_796Y	194	163 England	194 GRA	192 BA.1	Spike_A67V, Spike_N764K, Spike_N679K, Spike_Q954H, Spike_N856K, Spike_L981F, Spike_P681H, Spike_H655Y, Spike_T95I, Spike_T547K, Spike_D614G, Spike_N969K, NSP4_T492I, N_R32del, N_E31del, N_R203K, M_A63T, N_G204R, NSP6_L105del, NSP6_S106del, N_P13L, NSP14_I	34	13	14	182
339D_371F_373P_375F_405N_408S_417N_484A_493R_498R_501Y_505H_796Y	85	22 Hovedstaden	85 GRA	77 BA.2	Spike_L24del, Spike_G142D, Spike_A27S, Spike_P25del, Spike_N764K, Spike_N679K, Spike_Q954H, Spike_V213G, Spike_T19I, Spike_P26del, Spike_P681H, Spike_H655Y, Spike_D614G, Spike_N969K, Spike_T376A, NSP3_T24I, N_S413R, NSP4_T492I, NSP4_L438F, N_R32del, N_E31	41	13	13	169
69del_70del_143del_144del_339D_346K_373P_375F_417N_440K_446S_505H_796Y	392	145 Baden-Wurttemberg	392 GRA	390 BA.1.1	Spike_G142D, Spike_A67V, Spike_Y145del, Spike_N764K, Spike_ins214EPE, Spike_N679K, Spike_Q954H, Spike_S371L, Spike_N856K, Spike_L981F, Spike_P681H, Spike_N211del, Spike_H655Y, Spike_T95I, Spike_T547K, Spike_D614G, Spike_N969K, Spike_L212I, NSP4_T492I, N_R	40	13	13	169
69del_70del_143del_144del_339D_373P_375F_477N_484A_493R_496S_498R_501Y_505H_796Y	41	13 Minnesota	41 GRA	41 BA.1	Spike_G142D, Spike_A67V, Spike_Y145del, Spike_ins214EPE, Spike_N679K, Spike_Q954H, Spike_S371L, Spike_N856K, Spike_L981F, Spike_P681H, Spike_N211del, Spike_T95I, Spike_H655Y, Spike_T547K, Spike_D614G, Spike_N969K, Spike_L212I, NSP4_T492I, N_R32del, N_E31d	36	13	15	195
69del_70del_143del_144del_339D_346K_373P_375F_417N_440K_446S_477N_478K_484A_501Y_505H_796Y	32	4 Ile-de-France	32 GRA	32 BA.1.1	Spike_G142D, Spike_A67V, Spike_Y145del, Spike_N764K, Spike_N679K, Spike_Q954H, Spike_S371L, Spike_N856K, Spike_L981F, Spike_P681H, Spike_T95I, Spike_H655Y, Spike_T547K, Spike_D614G, Spike_N969K, NSP4_T492I, N_R32del, N_E31del, N_R203K, M_A63T, N_G204R, NS	37	13	17	221
69del_70del_143del_144del_339D_346K_477N_478K_484A_796Y	39	8 Washington	39 GRA	39 BA.1.1	Spike_G142D, Spike_A67V, Spike_Y145del, Spike_N764K, Spike_N679K, Spike_Q954H, Spike_N856K, Spike_L981F, Spike_P681H, Spike_H655Y, Spike_T95I, Spike_T547K, Spike_D614G, Spike_N969K, NSP4_T492I, N_R32del, N_E31del, N_R203K, M_A63T, N_G204R, NSP6_L105del, N	35	13	10	130
69del_70del_143del_144del_339D_373P_375F_417N_440K_446S_484A_796Y	15	2 England	15 GRA	15 BA.1	Spike_G142D, Spike_A67V, Spike_Y145del, Spike_N764K, Spike_N679K, Spike_Q954H, Spike_S371L, Spike_N856K, Spike_L981F, Spike_P681H, Spike_T95I, Spike_H655Y, Spike_T547K, Spike_D614G, Spike_N969K, NSP4_T492I, N_R32del, N_E31del, N_R203K, M_A63T, N_G204R, NS	37	13	12	156
69del_70del_143del_144del_339D_373P_375F_477N_478K_796Y	80	7 Illinois	80 GRA	79 BA.1	Spike_G142D, Spike_A67V, Spike_Y145del, Spike_N764K, Spike_N679K, Spike_Q954H, Spike_S371L, Spike_N856K, Spike_L981F, Spike_P681H, Spike_N211del, Spike_T95I, Spike_H655Y, Spike_T547K, Spike_D614G, Spike_N969K, Spike_L212I, NSP4_T492I, N_R32del, N_E31del,	39	13	10	130
69del_70del_143del_144del_339D_373P_375F_417N_440K_446S_477N_493R_496S_498R_501Y_505H_796Y	18	4 Hovedstaden	18 GRA	18 BA.1	Spike_G142D, Spike_A67V, Spike_Y145del, Spike_N764K, Spike_N679K, Spike_Q954H, Spike_S371L, Spike_N856K, Spike_L981F, Spike_P681H, Spike_T95I, Spike_H655Y, Spike_T547K, Spike_D614G, Spike_N969K, NSP4_T492I, N_R32del, N_E31del, N_R203K, M_A63T, N_G204R, NS	37	13	17	221
69del_70del_143del_144del_339D_373P_375F_417N_498R_796Y	21	5 Hovedstaden	21 GRA	21 BA.1	Spike_G142D, Spike_A67V, Spike_Y145del, Spike_N764K, Spike_N679K, Spike_Q954H, Spike_S371L, Spike_N856K, Spike_L981F, Spike_P681H, Spike_T95I, Spike_H655Y, Spike_T547K, Spike_D614G, Spike_N969K, NSP4_T492I, N_R32del, N_E31del, N_R203K, M_A63T, N_G204R, NS	36	13	10	130
69del_70del_143del_144del_339D_373P_375F_417N_446S_477N_478K_484A_796Y	80	15 Ile-de-France	80 GRA	79 BA.1	Spike_G142D, Spike_A67V, Spike_Y145del, Spike_N764K, Spike_N679K, Spike_Q954H, Spike_S371L, Spike_N856K, Spike_L981F, Spike_P681H, Spike_H655Y, Spike_T95I, Spike_T547K, Spike_D614G, Spike_N969K, NSP4_T492I, N_R32del, N_E31del, N_R203K, M_A63T, N_G204R, NS	37	13	13	169
69del_70del_143del_144del_339D_346K_373P_375F_477N_478K_484A_496S_498R_501Y_505H_796Y	19	4 Washington	19 GRA	19 BA.1.1	Spike_G142D, Spike_A67V, Spike_Y145del, Spike_N679K, Spike_Q954H, Spike_S371L, Spike_N856K, Spike_L981F, Spike_P681H, Spike_T95I, Spike_H655Y, Spike_T547K, Spike_D614G, Spike_N969K, NSP4_T492I, N_R32del, N_E31del, N_R203K, M_A63T, N_G204R, NSP6_L105del, N	36	13	16	208
69del_70del_339D_417N_440K_446S_477N_478K_484A_493R_496S_498R_501Y_505H_796Y	111	36 Greater Poland Voivodeship	111 GRA	111 BA.1	Spike_A67V, Spike_ins214EPE, Spike_N764K, Spike_N679K, Spike_Q954H, Spike_N856K, Spike_L981F, Spike_P681H, Spike_N211del, Spike_H655Y, Spike_T547K, Spike_D614G, Spike_N969K, Spike_L212I, NSP4_T492I, N_R32del, N_E31del, N_R203K, M_A63T, N_G204R, NSP6_L105d	35	12	15	180
69del_70del_143del_144del_339D_346K_484A_493R_496S_498R_501Y_505H_796Y	36	5 Washington	36 GRA	36 BA.1.1	Spike_G142D, Spike_A67V, Spike_Y145del, Spike_N764K, Spike_N679K, Spike_Q954H, Spike_N856K, Spike_L981F, Spike_P681H, Spike_H655Y, Spike_T95I, Spike_T547K, Spike_D614G, Spike_N969K, NSP4_T492I, N_R32del, N_E31del, N_R203K, M_A63T, N_G204R, NSP6_L105del, N	35	12	13	156
69del_70del_143del_144del_339D_346K_373P_375F_477N_478K_484A_493R_496S_796Y	16	5 Tennessee	16 GRA	16 BA.1.1	Spike_G142D, Spike_A67V, Spike_Y145del, Spike_ins214EPE, Spike_N764K, Spike_N679K, Spike_Q954H, Spike_S371L, Spike_N856K, Spike_L981F, Spike_P681H, Spike_N211del, Spike_T95I, Spike_H655Y, Spike_T547K, Spike_D614G, Spike_N969K, Spike_L212I, NSP4_T492I, N_R	40	12	14	168
373P_375F_417N_440K_446S_477N_478K_484A_493R_796Y	39	13 Oregon	39 GRA	39 BA.1	Spike_ins214EPE, Spike_N764K, Spike_N679K, Spike_Q954H, Spike_S371L, Spike_N856K, Spike_L981F, Spike_P681H, Spike_N211del, Spike_H655Y, Spike_T547K, Spike_D614G, Spike_N969K, Spike_L212I, NSP4_T492I, N_R32del, N_E31del, N_R203K, M_A63T, N_G204R, NSP6_S106	35	12	10	120
69del_70del_143del_144del_339D_346K_373P_375F_496S_498R_501Y_505H_796Y	81	25 Washington	81 GRA	80 BA.1.1	Spike_G142D, Spike_A67V, Spike_Y145del, Spike_ins214EPE, Spike_N764K, Spike_N679K, Spike_Q954H, Spike_S371L, Spike_N856K, Spike_L981F, Spike_P681H, Spike_N211del, Spike_H655Y, Spike_T95I, Spike_T547K, Spike_D614G, Spike_N969K, Spike_L212I, NSP4_T492I, N_R	39	12	13	156
69del_70del_143del_144del_339D_346K_493R_496S_498R_501Y_796Y	19	6 England	19 GRA	19 BA.1.1	Spike_G142D, Spike_A67V, Spike_Y145del, Spike_N764K, Spike_N679K, Spike_Q954H, Spike_N856K, Spike_L981F, Spike_P681H, Spike_T95I, Spike_H655Y, Spike_T547K, Spike_D614G, Spike_N969K, NSP4_T492I, N_R32del, N_E31del, M_A63T, N_G204R, N_R203K, NSP6_S106del, N	36	12	11	132
69del_70del_143del_144del_339D_373P_375F_477N_493R_496S_498R_501Y_505H_796Y	14	3 Minnesota	14 GRA	13 BA.1	Spike_G142D, Spike_A67V, Spike_Y145del, Spike_ins214EPE, Spike_N679K, Spike_Q954H, Spike_S371L, Spike_N856K, Spike_L981F, Spike_P681H, Spike_N211del, Spike_T95I, Spike_H655Y, Spike_T547K, Spike_D614G, Spike_N969K, Spike_L212I, NSP4_T492I, N_R32del, N_E31d	39	12	14	168
69del_70del_143del_144del_339D_346K_440K_446S_477N_478K_484A_493R_796Y	62	33 New York	62 GRA	62 BA.1.1	Spike_G142D, Spike_A67V, Spike_Y145del, Spike_N764K, Spike_N679K, Spike_Q954H, Spike_N856K, Spike_L981F, Spike_P681H, Spike_T95I, Spike_H655Y, Spike_T547K, Spike_D614G, Spike_N969K, NSP4_T492I, N_R32del, N_E31del, N_R203K, M_A63T, N_G204R, NSP6_L105del, N	36	12	13	156
69del_70del_143del_144del_339D_373P_375F_417N_440K_446S_477N_478K_484A_493R_496S_498R_501Y_505H_796Y_936Y	60	31 England	60 GRA	60 BA.1	Spike_G142D, Spike_A67V, Spike_Y145del, Spike_ins214EPE, Spike_N764K, Spike_N679K, Spike_Q954H, Spike_S371L, Spike_N856K, Spike_L981F, Spike_P681H, Spike_N211del, Spike_T95I, Spike_H655Y, Spike_T547K, Spike_D614G, Spike_N969K, Spike_L212I, NSP4_T492I, N_R	40	12	20	240
69del_70del_143del_144del_339D_346K_373P_375F_440K_446S_477N_478K_493R_496S_498R_501Y_505H_796Y	28	9 England	28 GRA	28 BA.1.1	Spike_G142D, Spike_A67V, Spike_Y145del, Spike_N764K, Spike_N679K, Spike_Q954H, Spike_S371L, Spike_N856K, Spike_L981F, Spike_P681H, Spike_T95I, Spike_H655Y, Spike_T547K, Spike_D614G, Spike_N969K, NSP4_T492I, N_R32del, N_E31del, N_R203K, M_A63T, N_G204R, NS	37	12	18	216
69del_70del_143del_144del_158X_339D_417N_796Y	20	4 Rio de Janeiro	20 GRA	20 BA.1	Spike_G142D, Spike_A67V, Spike_Y145del, Spike_N764K, Spike_N679K, Spike_Q954H, Spike_N856K, Spike_L981F, Spike_P681H, Spike_H655Y, Spike_T95I, Spike_T547K, Spike_D614G, Spike_N969K, NSP4_T492I, N_R32del, N_E31del, N_R203K, M_A63T, N_G204R, NSP6_L105del, N	36	12	8	96
69del_70del_143del_144del_256X_339D_373P_375F_417N_796Y	35	8 Grand Est	35 GRA	34 BA.1	Spike_G142D, Spike_A67V, Spike_Y145del, Spike_N764K, Spike_N679K, Spike_Q954H, Spike_S371L, Spike_N856K, Spike_L981F, Spike_P681H, Spike_T95I, Spike_H655Y, Spike_T547K, Spike_D614G, Spike_N969K, NSP4_T492I, N_R32del, N_E31del, N_R203K, M_A63T, N_G204R, NS	37	12	10	120
69del_70del_143del_144del_151X_339D_796Y	24	11 Hovedstaden	24 GRA	24 BA.1	Spike_G142D, Spike_A67V, Spike_Y145del, Spike_N764K, Spike_N679K, Spike_Q954H, Spike_N856K, Spike_L981F, Spike_P681H, Spike_H655Y, Spike_T95I, Spike_T547K, Spike_D614G, Spike_N969K, NSP4_T492I, N_R32del, N_E31del, N_R203K, M_A63T, N_G204R, NSP6_L105del, N	35	12	7	84
69del_70del_143del_144del_339D_346K_373P_375F_477N_478K_484A_493R_496S_501Y_505H_796Y	13	2 Connecticut	13 GRA	13 BA.1.1	Spike_G142D, Spike_A67V, Spike_Y145del, Spike_N679K, Spike_Q954H, Spike_S371L, Spike_N856K, Spike_L981F, Spike_P681H, Spike_N211del, Spike_T95I, Spike_H655Y, Spike_T547K, Spike_D614G, Spike_N969K, Spike_L212I, NSP4_T492I, N_R32del, N_E31del, N_R203K, M_A6	38	12	16	192
69del_70del_143del_144del_339D_373P_375F_440K_446S_477N_478K_796Y	81	9 Texas	81 GRA	81 BA.1	Spike_G142D, Spike_A67V, Spike_Y145del, Spike_ins214EPE, Spike_N764K, Spike_N679K, Spike_Q954H, Spike_S371L, Spike_N856K, Spike_L981F, Spike_P681H, Spike_N211del, Spike_H655Y, Spike_T95I, Spike_T547K, Spike_D614G, Spike_N969K, Spike_L212I, NSP4_T492I, N_R	40	12	12	144
69del_70del_143del_144del_339D_373P_375F_417N_456X_477N_478K_484A_493R_496S_498R_501Y_505H_796Y	18	6 England	18 GRA	18 BA.1	Spike_G142D, Spike_A67V, Spike_Y145del, Spike_N764K, Spike_N679K, Spike_Q954H, Spike_S371L, Spike_N856K, Spike_L981F, Spike_P681H, Spike_N211del, Spike_T95I, Spike_H655Y, Spike_T547K, Spike_D614G, Spike_N969K, Spike_L212I, NSP4_T492I, N_R32del, N_E31del,	38	12	18	216
256X_339D_371F_373P_375F_405N_408S_417N_440K_477N_478K_484A_493R_498R_501Y_505H_796Y	56	40 West Bengal	56 GRA	45 BA.2	Spike_L24del, Spike_G142D, Spike_A27S, Spike_P25del, Spike_N764K, Spike_N679K, Spike_Q954H, Spike_V213G, Spike_T19I, Spike_P26del, Spike_P681H, Spike_H655Y, Spike_D614G, Spike_N969K, Spike_T376A, NSP3_T24I, NSP4_L438F, NSP4_T492I, N_S413R, N_R32del, N_E31	42	12	17	204
69del_70del_143del_144del_339D_346K_440K_446S_477N_478K_484A_796Y	13	2 Ohio	13 GRA	12 BA.1.1	Spike_G142D, Spike_A67V, Spike_Y145del, Spike_N764K, Spike_N679K, Spike_Q954H, Spike_N856K, Spike_L981F, Spike_P681H, Spike_T95I, Spike_H655Y, Spike_T547K, Spike_D614G, Spike_N969K, NSP4_T492I, N_R32del, N_E31del, N_R203K, M_A63T, N_G204R, NSP6_L105del, N	36	12	12	144
69del_70del_143del_144del_339D_346K_373P_375F_417N_501Y_796Y	44	13 Colorado	44 GRA	44 BA.1.1	Spike_G142D, Spike_A67V, Spike_Y145del, Spike_N764K, Spike_N679K, Spike_Q954H, Spike_S371L, Spike_N856K, Spike_L981F, Spike_P681H, Spike_H655Y, Spike_T95I, Spike_T547K, Spike_D614G, Spike_N969K, NSP4_T492I, N_R32del, N_E31del, N_R203K, M_A63T, N_G204R, NS	37	12	11	132
339D_371F_373P_375F_405N_408S_417N_440K_484A_493R_498R_501Y_505H_796Y	113	28 Hovedstaden	113 GRA	103 BA.2	Spike_L24del, Spike_G142D, Spike_A27S, Spike_P25del, Spike_N764K, Spike_N679K, Spike_Q954H, Spike_V213G, Spike_T19I, Spike_P26del, Spike_P681H, Spike_H655Y, Spike_D614G, Spike_N969K, Spike_T376A, NSP3_T24I, NSP4_L438F, NSP4_T492I, N_S413R, N_R32del, N_E31	41	12	14	168
69del_70del_143del_144del_339D_417N_440K_446S	100	57 Plzen Region	100 GRA	89 BA.1	Spike_G142D, Spike_A67V, Spike_Y145del, Spike_ins214EPE, Spike_N764K, Spike_N679K, Spike_N856K, Spike_L981F, Spike_P681H, Spike_N211del, Spike_H655Y, Spike_T95I, Spike_T547K, Spike_D614G, Spike_N969K, Spike_L212I, NSP4_T492I, N_R32del, N_E31del, N_R203K,	38	12	8	96
69del_70del_143del_144del_152R_339D_346K_373P_375F_417N_440K_446S_477N_478K_484A_493R_496S_498R_501Y_505H_796Y	15	3 Ohio	15 GRA	15 BA.1.1	Spike_G142D, Spike_A67V, Spike_Y145del, Spike_ins214EPE, Spike_N764K, Spike_N679K, Spike_Q954H, Spike_S371L, Spike_N856K, Spike_L981F, Spike_P681H, Spike_N211del, Spike_T95I, Spike_H655Y, Spike_T547K, Spike_D614G, Spike_N969K, Spike_L212I, NSP4_T492I, N_R	40	12	21	252
339D_371F_373P_375F_405N_408S_417N_440K_477N_478K_796Y	20	7 Maharashtra	20 GRA	20 BA.2	Spike_G142D, Spike_N764K, Spike_N679K, Spike_Q954H, Spike_T19I, Spike_P681H, Spike_H655Y, Spike_D614G, Spike_N969K, Spike_T376A, NSP3_T24I, NSP4_L438F, NSP4_T492I, N_S413R, N_R203K, M_A63T, N_G204R, NSP1_S135R, NSP14_I42V, N_P13L, M_Q19E, NSP12_P323L, NSP	30	12	11	132
69X_70X_143X_144X_145X_339D_346K_417N_796Y	16	3 Grand Est	16 GRA	16 BA.1.1	Spike_N856K, Spike_L981F, Spike_N764K, Spike_P681H, Spike_N679K, Spike_Q954H, Spike_H655Y, Spike_T95I, Spike_T547K, Spike_D614G, Spike_N969K, NSP4_T492I, E_T9I, M_A63T, N_G204R, NSP14_I42V, N_P13L, M_Q19E, NSP12_P323L, NSP3_A1892T, NSP6_I189V, NSP3_K38R	22	12	9	108
69del_70del_143del_144del_339D_346K_440K_446S_477N_478K_484A_493R_496S_501Y_505H_796Y	212	70 Lower Saxony	212 GRA	212 BA.1.1	Spike_G142D, Spike_A67V, Spike_Y145del, Spike_N764K, Spike_N679K, Spike_Q954H, Spike_N856K, Spike_L981F, Spike_P681H, Spike_H655Y, Spike_T95I, Spike_T547K, Spike_D614G, Spike_N969K, NSP4_T492I, N_R32del, N_E31del, M_A63T, NSP6_L105del, NSP6_S106del, N_P13	34	12	16	192
69del_70del_143del_144del_339D_446S_505H_796Y	15	2 Sjaelland	15 GRA	15 BA.1	Spike_G142D, Spike_A67V, Spike_Y145del, Spike_N764K, Spike_N679K, Spike_Q954H, Spike_N856K, Spike_L981F, Spike_P681H, Spike_H655Y, Spike_T95I, Spike_T547K, Spike_D614G, Spike_N969K, NSP4_T492I, N_R32del, N_E31del, M_A63T, NSP6_L105del, NSP6_S106del, NSP14	34	12	8	96
339D_371F_373P_375F_405N_408S_417N_440K_477N_478K_484A_498R_501Y_505H_796Y	27	5 Hovedstaden	27 GRA	20 BA.2	Spike_G142D, Spike_N764K, Spike_N679K, Spike_Q954H, Spike_V213G, Spike_T19I, Spike_P681H, Spike_H655Y, Spike_D614G, Spike_N969K, Spike_T376A, NSP3_T24I, NSP4_L438F, NSP4_T492I, N_S413R, N_R32del, N_E31del, N_R203K, M_A63T, N_G204R, NSP6_S106del, NSP1_S135	37	12	15	180
143del_144del_417N_440K_446S_477N_478K_484A_493R_496S_498R_501Y_505H_796Y	268	138 Massachusetts	268 GRA	248 BA.1	Spike_G142D, Spike_Y145del, Spike_N764K, Spike_ins214EPE, Spike_N679K, Spike_Q954H, Spike_N856K, Spike_L981F, Spike_P681H, Spike_N211del, Spike_H655Y, Spike_T547K, Spike_D614G, Spike_N969K, Spike_L212I, NSP4_T492I, N_R32del, N_E31del, N_R203K, M_A63T, N_G	37	12	14	168
69X_70X_339D_346K_796Y	123	87 England	123 GRA	123 BA.1.1	Spike_N856K, Spike_L981F, Spike_A67V, Spike_N764K, Spike_P681H, Spike_N679K, Spike_Q954H, Spike_T95I, Spike_H655Y, Spike_T547K, Spike_D614G, Spike_N969K, NSP5_P132H, M_D3G, NSP4_T492I, N_R203K, M_A63T, E_T9I, N_G204R, NSP3_L1266I, N_P13L, NSP14_I42V, M_Q1	28	12	5	60
69del_70del_143del_144del_339D_373P_375F_417N_440K_446S_477N_478K_496S_498R_501Y_505H_796Y	88	15 Hovedstaden	88 GRA	88 BA.1	Spike_G142D, Spike_A67V, Spike_Y145del, Spike_N764K, Spike_N679K, Spike_Q954H, Spike_S371L, Spike_N856K, Spike_L981F, Spike_P681H, Spike_H655Y, Spike_T95I, Spike_T547K, Spike_D614G, Spike_N969K, NSP4_T492I, N_R32del, N_E31del, N_R203K, M_A63T, N_G204R, NS	36	12	17	204
69del_70del_339D_346K_373P_375F_417N_440K_446S_477N_478K_484A_493R_796Y	3175	1269 Colorado	3175 GRA	3165 BA.1.1	Spike_A67V, Spike_N764K, Spike_ins214EPE, Spike_N679K, Spike_Q954H, Spike_S371L, Spike_N856K, Spike_L981F, Spike_P681H, Spike_N211del, Spike_H655Y, Spike_T547K, Spike_D614G, Spike_N969K, Spike_L212I, NSP4_T492I, N_R32del, N_E31del, N_R203K, M_A63T, N_G204	37	12	14	168
69del_70del_143del_144del_242X_243X_244X_339D_346K_440K_446S_477N_478K_484A_493R_496S_498R_501Y_505H_796Y	36	10 California	36 GRA	36 BA.1.1	Spike_G142D, Spike_A67V, Spike_Y145del, Spike_N764K, Spike_N679K, Spike_Q954H, Spike_N856K, Spike_L981F, Spike_P681H, Spike_T95I, Spike_H655Y, Spike_T547K, Spike_D614G, Spike_N969K, NSP4_T492I, N_R32del, N_E31del, N_R203K, M_A63T, N_G204R, NSP6_L105del, N	36	12	20	240
69del_70del_143del_144del_339D_373P_375F_446S_477N_478K_484A_493R_496S_498R_501Y_796Y	14	2 Skane	14 GRA	13 BA.1	Spike_G142D, Spike_A67V, Spike_Y145del, Spike_N764K, Spike_N679K, Spike_Q954H, Spike_S371L, Spike_N856K, Spike_L981F, Spike_P681H, Spike_T95I, Spike_H655Y, Spike_T547K, Spike_D614G, Spike_N969K, NSP4_T492I, N_R32del, N_E31del, N_R203K, M_A63T, N_G204R, NS	37	12	16	192
69del_70del_339D_373P_375F_417N_440K_446S_477N_478K_484A_493R_796Y	1902	526 Colorado	1902 GRA	1899 BA.1	Spike_A67V, Spike_N764K, Spike_ins214EPE, Spike_N679K, Spike_Q954H, Spike_S371L, Spike_N856K, Spike_L981F, Spike_P681H, Spike_N211del, Spike_H655Y, Spike_T547K, Spike_D614G, Spike_N969K, Spike_L212I, NSP4_T492I, N_R32del, N_E31del, N_R203K, M_A63T, N_G204	37	12	13	156
69del_70del_143del_144del_339D_346K_373P_375F_417N	27	6 Vysocina Region	27 GRA	27 BA.1.1	Spike_G142D, Spike_A67V, Spike_Y145del, Spike_N764K, Spike_ins214EPE, Spike_N679K, Spike_S371L, Spike_N856K, Spike_L981F, Spike_P681H, Spike_N211del, Spike_H655Y, Spike_T95I, Spike_T547K, Spike_D614G, Spike_N969K, Spike_L212I, NSP4_T492I, N_R32del, N_E31d	39	12	9	108
69del_70del_143del_144del_242X_339D_346K_373P_375F_417N_440K_446S_477N_478K_484A_493R_496S_498R_501Y_505H_796Y	14	2 Ohio	14 GRA	14 BA.1.1	Spike_G142D, Spike_A67V, Spike_Y145del, Spike_N764K, Spike_N679K, Spike_Q954H, Spike_S371L, Spike_N856K, Spike_L981F, Spike_P681H, Spike_T95I, Spike_H655Y, Spike_T547K, Spike_D614G, Spike_N969K, NSP4_T492I, N_R32del, N_E31del, N_R203K, M_A63T, N_G204R, NS	37	12	21	252
69del_70del_143del_144del_256X_257X_339D_373P_375F_417N_440K_446S_477N_478K_484A_493R_496S_498R_501Y_505H_796Y	29	7 California	29 GRA	29 BA.1	Spike_G142D, Spike_A67V, Spike_Y145del, Spike_N764K, Spike_N679K, Spike_Q954H, Spike_S371L, Spike_N856K, Spike_L981F, Spike_P681H, Spike_N211del, Spike_T95I, Spike_H655Y, Spike_T547K, Spike_D614G, Spike_N969K, Spike_L212I, NSP4_T492I, N_R32del, N_E31del,	39	12	21	252
69del_70del_339D_346K_373P_375F_440K_446S_477N_478K_484A_493R_496S_498R_501Y_796Y	196	160 California	196 GRA	196 BA.1.1	Spike_A67V, Spike_N764K, Spike_N679K, Spike_S371L, Spike_N856K, Spike_L981F, Spike_P681H, Spike_H655Y, Spike_T95I, Spike_T547K, Spike_D614G, Spike_N969K, NSP4_T492I, N_R32del, N_E31del, N_R203K, M_A63T, N_G204R, NSP6_L105del, NSP6_S106del, N_P13L, NSP14_I	34	12	16	192
452R_478K_481K_681R	94	37 Lakes	94 GK	92 AY.39.1.1	Spike_G142D, Spike_R765H, Spike_E156G, Spike_D950N, Spike_F157del, Spike_T19R, Spike_T95I, Spike_R158del, Spike_D614G, NSP4_T492I, N_N140S, NS7a_V71I, N_G215C, NSP16_Q238H, NSP12_P323L, NSP3_P1469S, NS3_S26L, N_R203M, N_D377Y, NS7a_V82A, NSP4_V167L, NSP3_	35	12	4	48
69del_70del_143del_144del_339D_346K_446S_493R_496S_498R_501Y_505H_796Y	17	4 England	17 GRA	17 BA.1.1	Spike_G142D, Spike_A67V, Spike_Y145del, Spike_N764K, Spike_N679K, Spike_Q954H, Spike_N856K, Spike_L981F, Spike_P681H, Spike_T95I, Spike_H655Y, Spike_T547K, Spike_D614G, Spike_N969K, NSP4_T492I, N_R32del, N_E31del, N_R203K, M_A63T, N_G204R, NSP6_L105del, N	36	12	13	156
69del_70del_143del_144del_339D_440K_446S_505H_796Y	15	2 Hovedstaden	15 GRA	15 BA.1	Spike_G142D, Spike_A67V, Spike_Y145del, Spike_N764K, Spike_N679K, Spike_Q954H, Spike_N856K, Spike_L981F, Spike_P681H, Spike_H655Y, Spike_T95I, Spike_T547K, Spike_D614G, Spike_N969K, NSP4_T492I, N_R32del, N_E31del, N_R203K, M_A63T, N_G204R, NSP6_L105del, N	36	12	9	108
339D_371F_373P_375F_405N_408S_417N_477N_478K_484A_501Y_505H_796Y	28	12 West Bengal	28 GRA	26 BA.2	Spike_L24del, Spike_A27S, Spike_G142D, Spike_P25del, Spike_N764K, Spike_N679K, Spike_Q954H, Spike_V213G, Spike_T19I, Spike_P26del, Spike_P681H, Spike_H655Y, Spike_D614G, Spike_N969K, Spike_T376A, NSP3_T24I, NSP4_L438F, NSP4_T492I, N_S413R, N_R32del, N_E31	41	12	13	156
69del_70del_143del_144del_417N_440K_477N_478K_484A_493R_496S_498R_501Y_505H_796Y	61	30 Massachusetts	61 GRA	61 BA.1	Spike_G142D, Spike_A67V, Spike_Y145del, Spike_ins214EPE, Spike_N764K, Spike_N679K, Spike_Q954H, Spike_N856K, Spike_L981F, Spike_P681H, Spike_N211del, Spike_T95I, Spike_H655Y, Spike_T547K, Spike_D614G, Spike_N969K, Spike_L212I, NSP4_T492I, N_R32del, N_E31d	39	12	15	180
69del_70del_143del_144del_339D_373P_375F_417N_440K_446S_455F_477N_478K_484A_493R_496S_498R_501Y_505H_796Y	17	5 England	17 GRA	17 BA.1	Spike_G142D, Spike_A67V, Spike_Y145del, Spike_ins214EPE, Spike_N764K, Spike_N679K, Spike_Q954H, Spike_S371L, Spike_N856K, Spike_L981F, Spike_P681H, Spike_N211del, Spike_T95I, Spike_H655Y, Spike_T547K, Spike_D614G, Spike_N969K, Spike_L212I, NSP4_T492I, N_R	40	12	20	240
69del_70del_143del_144del_373P_375F_417N_440K_446S_477N_478K_484A_493R_496S_498R_501Y_505H	88	36 Masovian Voivodeship	88 GRA	87 BA.1	Spike_G142D, Spike_A67V, Spike_Y145del, Spike_N679K, Spike_Q954H, Spike_S371L, Spike_N856K, Spike_L981F, Spike_P681H, Spike_H655Y, Spike_T95I, Spike_T547K, Spike_D614G, Spike_N969K, NSP4_T492I, N_R32del, N_E31del, N_R203K, M_A63T, N_G204R, NSP6_L105del, N	35	12	17	204
69del_70del_143del_144del_339D_375F_446S_477N_478K_484A_493R_496S_498R_501Y_505H_796Y	21	5 Baden-Wurttemberg	21 GRA	21 BA.1	Spike_G142D, Spike_A67V, Spike_Y145del, Spike_N764K, Spike_N679K, Spike_Q954H, Spike_N856K, Spike_L981F, Spike_P681H, Spike_T95I, Spike_H655Y, Spike_T547K, Spike_D614G, Spike_N969K, NSP4_T492I, N_R32del, N_E31del, N_R203K, M_A63T, N_G204R, NSP6_L105del, N	36	12	16	192
69del_70del_143del_144del_158X_339D_373P_375F_440K_446S_477N_478K_484A_493R_496S_498R_501Y_505H_796Y	45	5 Baden-Wurttemberg	45 GRA	45 BA.1	Spike_G142D, Spike_A67V, Spike_Y145del, Spike_N764K, Spike_N679K, Spike_Q954H, Spike_S371L, Spike_N856K, Spike_L981F, Spike_P681H, Spike_T95I, Spike_H655Y, Spike_T547K, Spike_D614G, Spike_N969K, NSP4_T492I, N_R32del, N_E31del, N_R203K, M_A63T, N_G204R, NS	37	12	19	228
69del_70del_143del_144del_244X_339D_346K_796Y	28	4 Mexico City	28 GRA	27 BA.1.1	Spike_G142D, Spike_A67V, Spike_Y145del, Spike_N764K, Spike_N679K, Spike_Q954H, Spike_N856K, Spike_L981F, Spike_P681H, Spike_H655Y, Spike_T95I, Spike_T547K, Spike_D614G, Spike_N969K, NSP4_T492I, N_R32del, N_E31del, N_R203K, M_A63T, N_G204R, NSP6_L105del, N	36	12	8	96
69del_70del_143del_144del_339D_346T_373P_375F_417N_440K_446S_477N_478K_484A_493R_496S_498R_501Y_505H_796Y	69	43 England	69 GRA	69 BA.1	Spike_G142D, Spike_A67V, Spike_Y145del, Spike_ins214EPE, Spike_N764K, Spike_N679K, Spike_Q954H, Spike_S371L, Spike_N856K, Spike_L981F, Spike_P681H, Spike_N211del, Spike_T95I, Spike_H655Y, Spike_T547K, Spike_D614G, Spike_N969K, Spike_L212I, NSP4_T492I, N_R	40	12	20	240
339D_371F_373P_375F_405N_408S_417N_477N_478K_498R_501Y_505H_796Y	18	3 Sjaelland	18 GRA	13 BA.2	Spike_L24del, Spike_G142D, Spike_A27S, Spike_P25del, Spike_N764K, Spike_N679K, Spike_Q954H, Spike_V213G, Spike_T19I, Spike_P26del, Spike_P681H, Spike_H655Y, Spike_D614G, Spike_N969K, Spike_T376A, NSP3_T24I, NSP4_L438F, NSP4_T492I, N_S413R, N_R32del, N_E31	41	12	13	156
69X_70X_339D_373P_375F_440K_446S_477N_478K_484A_493R_496S_498R_501Y_796Y	115	24 Pennsylvania	115 GRA	115 BA.1	Spike_N764K, Spike_N679K, Spike_Q954H, Spike_S371L, Spike_N856K, Spike_L981F, Spike_P681H, Spike_T95I, Spike_H655Y, Spike_T547K, Spike_D614G, Spike_N969K, NSP4_T492I, N_R203K, M_A63T, N_G204R, NSP14_I42V, M_Q19E, NSP12_P323L, NSP6_I189V, NSP5_P132H, M_D3G	25	12	15	180
408S_417N_440K_477N_478K_484A_493R_498R_501Y_505H_796Y	72	53 Syddanmark	72 GRA	72 BA.2	Spike_L24del, Spike_G142D, Spike_A27S, Spike_P25del, Spike_N764K, Spike_N679K, Spike_Q954H, Spike_V213G, Spike_T19I, Spike_P26del, Spike_P681H, Spike_H655Y, Spike_D614G, Spike_N969K, NSP3_T24I, NSP4_L438F, NSP4_T492I, N_S413R, N_R32del, N_E31del, N_R203K,	40	12	11	132
69del_70del_143del_144del_339D_373P_375F_417N_446S_493R_496S_498R_501Y_505H_796Y	191	43 Hovedstaden	191 GRA	191 BA.1	Spike_G142D, Spike_A67V, Spike_Y145del, Spike_N764K, Spike_N679K, Spike_Q954H, Spike_S371L, Spike_N856K, Spike_L981F, Spike_P681H, Spike_H655Y, Spike_T95I, Spike_T547K, Spike_D614G, Spike_N969K, NSP4_T492I, N_R32del, N_E31del, N_R203K, M_A63T, N_G204R, NS	36	12	15	180
69del_70del_143del_144del_158X_339D_440K_446S_477N_478K_484A_493R_496S_498R_501Y_505H_796Y	132	29 North Rhine-Westphalia	132 GRA	130 BA.1	Spike_G142D, Spike_A67V, Spike_Y145del, Spike_N764K, Spike_N679K, Spike_Q954H, Spike_N856K, Spike_L981F, Spike_P681H, Spike_H655Y, Spike_T95I, Spike_T547K, Spike_D614G, Spike_N969K, NSP4_T492I, N_R32del, N_E31del, N_R203K, M_A63T, N_G204R, NSP6_L105del, N	36	12	17	204
69del_70del_143del_144del_339D_346K_371F_373P_375F_417N_796Y	14	2 New Delhi	14 GRA	14 BA.1.1	Spike_G142D, Spike_A67V, Spike_Y145del, Spike_N764K, Spike_N679K, Spike_Q954H, Spike_N856K, Spike_L981F, Spike_P681H, Spike_T95I, Spike_H655Y, Spike_T547K, Spike_D614G, Spike_N969K, NSP4_T492I, N_R32del, N_E31del, N_R203K, M_A63T, N_G204R, NSP6_L105del, N	36	11	11	121
339D_371F_373P_375F_405N_408S_417N_477N_478K_484A_493R_498R_501Y_796Y	15	3 National Capital Region	15 GRA	14 BA.2	Spike_L24del, Spike_A27S, Spike_G142D, Spike_P25del, Spike_N764K, Spike_N679K, Spike_Q954H, Spike_V213G, Spike_T19I, Spike_P26del, Spike_P681H, Spike_H655Y, Spike_D614G, Spike_N969K, Spike_T376A, NSP3_T24I, NSP4_L438F, NSP4_T492I, N_S413R, N_R32del, N_E31	41	11	14	154
69del_70del_143del_144del_339D_373P_375F_440K_446S_477N_478K_484A_496S_498R_501Y_505H_796Y	25	10 Hovedstaden	25 GRA	25 BA.1	Spike_G142D, Spike_A67V, Spike_Y145del, Spike_N764K, Spike_N679K, Spike_Q954H, Spike_S371L, Spike_N856K, Spike_L981F, Spike_P681H, Spike_T95I, Spike_H655Y, Spike_T547K, Spike_D614G, Spike_N969K, NSP4_T492I, N_R32del, N_E31del, N_R203K, M_A63T, N_G204R, NS	36	11	17	187
69del_70del_143del_144del_339D_373P_375F_477N_478K_493R_496S_498R_501Y_505H_796Y	152	61 Utah	152 GRA	151 BA.1	Spike_G142D, Spike_A67V, Spike_Y145del, Spike_ins214EPE, Spike_N679K, Spike_Q954H, Spike_S371L, Spike_N856K, Spike_L981F, Spike_P681H, Spike_N211del, Spike_H655Y, Spike_T95I, Spike_T547K, Spike_D614G, Spike_N969K, Spike_L212I, NSP4_T492I, N_R32del, N_E31d	37	11	15	165
69del_70del_143del_144del_339D_346K_373P_417N_440K_446S_477N_478K_484A_493R_496S_796Y	24	10 Occitanie	24 GRA	24 BA.1.1	Spike_G142D, Spike_A67V, Spike_Y145del, Spike_ins214EPE, Spike_N764K, Spike_N679K, Spike_Q954H, Spike_S371L, Spike_N856K, Spike_L981F, Spike_P681H, Spike_N211del, Spike_H655Y, Spike_T547K, Spike_D614G, Spike_N969K, Spike_L212I, NSP4_T492I, N_R32del, N_E31	39	11	16	176
69del_70del_143del_144del_339D_498R_501Y_505H_796Y	41	6 England	41 GRA	40 BA.1	Spike_G142D, Spike_A67V, Spike_Y145del, Spike_N764K, Spike_N679K, Spike_Q954H, Spike_N856K, Spike_L981F, Spike_P681H, Spike_T95I, Spike_H655Y, Spike_T547K, Spike_D614G, Spike_N969K, NSP4_T492I, N_R32del, N_E31del, N_R203K, M_A63T, N_G204R, NSP6_L105del, N	35	11	9	99
69del_70del_143del_144del_339D_373P_375F_417N_440K_446S_477N_478K_484A_493R_501Y_505H_796Y	57	11 Grand Est	57 GRA	57 BA.1	Spike_G142D, Spike_A67V, Spike_Y145del, Spike_N764K, Spike_N679K, Spike_Q954H, Spike_S371L, Spike_N856K, Spike_L981F, Spike_P681H, Spike_H655Y, Spike_T95I, Spike_T547K, Spike_D614G, Spike_N969K, NSP4_T492I, N_R32del, N_E31del, N_R203K, M_A63T, N_G204R, NS	37	11	17	187
69del_70del_143del_144del_162X_164X_339D_346K_440K_446S_477N_478K_484A_493R_496S_498R_501Y_505H_796Y	18	5 Baden-Wurttemberg	18 GRA	18 BA.1.1	Spike_G142D, Spike_A67V, Spike_Y145del, Spike_N764K, Spike_N679K, Spike_Q954H, Spike_N856K, Spike_L981F, Spike_P681H, Spike_T95I, Spike_H655Y, Spike_T547K, Spike_D614G, Spike_N969K, NSP4_T492I, N_R32del, N_E31del, N_R203K, M_A63T, N_G204R, NSP6_L105del, N	36	11	19	209
69del_70del_143del_144del_339D_373P_375F_417N_440K_446S_484A_493R_796Y	14	3 Rhineland-Palatinate	14 GRA	14 BA.1	Spike_G142D, Spike_A67V, Spike_Y145del, Spike_N764K, Spike_N679K, Spike_Q954H, Spike_S371L, Spike_N856K, Spike_L981F, Spike_P681H, Spike_H655Y, Spike_T547K, Spike_D614G, Spike_N969K, NSP4_T492I, N_R32del, N_E31del, N_R203K, M_A63T, N_G204R, NSP6_L105del,	35	11	13	143
69del_70del_143del_144del_346K_373P_375F_417N_796Y	11	1 Hesse	11 GRA	11 BA.1.1	Spike_G142D, Spike_A67V, Spike_Y145del, Spike_N764K, Spike_N679K, Spike_Q954H, Spike_S371L, Spike_N856K, Spike_L981F, Spike_P681H, Spike_H655Y, Spike_T95I, Spike_T547K, Spike_D614G, Spike_N969K, NSP4_T492I, N_R32del, N_E31del, N_R203K, M_A63T, N_G204R, NS	37	11	9	99
69del_70del_143del_144del_339D_346K_440K_446S_477N_478K_796Y	31	2 Baden-Wurttemberg	31 GRA	30 BA.1.1	Spike_G142D, Spike_A67V, Spike_Y145del, Spike_N764K, Spike_N679K, Spike_Q954H, Spike_N856K, Spike_L981F, Spike_P681H, Spike_T95I, Spike_H655Y, Spike_T547K, Spike_D614G, Spike_N969K, NSP4_T492I, N_R32del, N_E31del, N_R203K, M_A63T, N_G204R, NSP6_L105del, N	36	11	11	121
69del_70del_143del_144del_339D_346K_373P_375F_417N_446S_505H_796Y	18	4 Ile-de-France	18 GRA	18 BA.1.1	Spike_G142D, Spike_A67V, Spike_Y145del, Spike_N764K, Spike_N679K, Spike_Q954H, Spike_S371L, Spike_N856K, Spike_L981F, Spike_P681H, Spike_H655Y, Spike_T95I, Spike_T547K, Spike_D614G, Spike_N969K, NSP4_T492I, N_R32del, N_E31del, N_R203K, M_A63T, N_G204R, NS	37	11	12	132
69del_70del_143del_144del_339D_346K_373P_375F_417N_446S_478K_484A_493R_496S_498R_501Y_505H_796Y	12	2 Hovedstaden	12 GRA	12 BA.1.1	Spike_G142D, Spike_A67V, Spike_Y145del, Spike_N764K, Spike_N679K, Spike_Q954H, Spike_S371L, Spike_N856K, Spike_L981F, Spike_P681H, Spike_T95I, Spike_H655Y, Spike_T547K, Spike_D614G, Spike_N969K, NSP4_T492I, N_R32del, N_E31del, N_R203K, M_A63T, N_G204R, NS	36	11	18	198
69del_70del_143del_144del_339D_346K_417N_440K_796Y	15	3 Washington	15 GRA	15 BA.1.1	Spike_G142D, Spike_A67V, Spike_Y145del, Spike_N764K, Spike_N679K, Spike_Q954H, Spike_N856K, Spike_L981F, Spike_P681H, Spike_H655Y, Spike_T95I, Spike_T547K, Spike_D614G, Spike_N969K, NSP4_T492I, N_R32del, N_E31del, M_A63T, N_G204R, N_R203K, NSP6_S106del, N	36	11	9	99
69del_70del_143del_144del_158G_339D_346K_373P_375F_417N_440K_446S_477N_478K_484A_493R_496S_498R_501Y_505H_796Y	30	16 California	30 GRA	30 BA.1.1	Spike_G142D, Spike_A67V, Spike_Y145del, Spike_N764K, Spike_N679K, Spike_Q954H, Spike_S371L, Spike_N856K, Spike_L981F, Spike_P681H, Spike_N211del, Spike_T95I, Spike_H655Y, Spike_T547K, Spike_D614G, Spike_N969K, Spike_L212I, NSP4_T492I, N_R32del, N_E31del,	39	11	21	231
69del_70del_143del_144del_339D_346K_375F_417N_446S_796Y	13	2 Yucatan	13 GRA	13 BA.1.1	Spike_G142D, Spike_A67V, Spike_Y145del, Spike_N764K, Spike_N679K, Spike_Q954H, Spike_N856K, Spike_L981F, Spike_P681H, Spike_H655Y, Spike_T95I, Spike_T547K, Spike_D614G, Spike_N969K, NSP4_T492I, N_R32del, N_E31del, M_A63T, NSP6_S106del, NSP6_L105del, NSP14	34	11	10	110
69del_70del_143del_144del_339D_373P_375F_477N_478K_484A_493R_496S_498R_501Y_796Y	126	23 Scotland	126 GRA	124 BA.1	Spike_G142D, Spike_A67V, Spike_Y145del, Spike_ins214EPE, Spike_N679K, Spike_Q954H, Spike_S371L, Spike_N856K, Spike_L981F, Spike_P681H, Spike_N211del, Spike_H655Y, Spike_T95I, Spike_T547K, Spike_D614G, Spike_N969K, Spike_L212I, NSP4_T492I, N_R32del, N_E31d	39	11	15	165
69del_70del_143del_144del_339D_373P_796Y	109	24 England	109 GRA	109 BA.1	Spike_G142D, Spike_A67V, Spike_Y145del, Spike_N764K, Spike_N679K, Spike_Q954H, Spike_N856K, Spike_L981F, Spike_P681H, Spike_T95I, Spike_H655Y, Spike_T547K, Spike_D614G, Spike_N969K, NSP4_T492I, N_R32del, N_E31del, N_R203K, M_A63T, N_G204R, NSP6_L105del, N	35	11	7	77
69del_70del_143del_144del_339D_346K_505H_796Y	29	6 Washington	29 GRA	29 BA.1.1	Spike_G142D, Spike_A67V, Spike_Y145del, Spike_N764K, Spike_N679K, Spike_Q954H, Spike_N856K, Spike_L981F, Spike_P681H, Spike_H655Y, Spike_T95I, Spike_T547K, Spike_D614G, Spike_N969K, NSP4_T492I, N_R32del, N_E31del, N_R203K, M_A63T, N_G204R, NSP6_L105del, N	35	11	8	88
69del_70del_143del_144del_339D_346K_484X_796Y	17	3 England	17 GRA	17 BA.1.1	Spike_G142D, Spike_A67V, Spike_Y145del, Spike_N764K, Spike_N679K, Spike_Q954H, Spike_N856K, Spike_L981F, Spike_P681H, Spike_T95I, Spike_H655Y, Spike_T547K, Spike_D614G, Spike_N969K, NSP4_T492I, N_R32del, N_E31del, M_A63T, N_G204R, N_R203K, NSP6_S106del, N	36	11	8	88
69X_70X_143X_144X_339D_346K_373P_375F_477N_478K_484A_493R_496S_498R_501Y_505H_796Y	65	37 California	65 GRA	63 BA.1.1	Spike_A67V, Spike_N764K, Spike_N679K, Spike_Q954H, Spike_S371L, Spike_N856K, Spike_L981F, Spike_P681H, Spike_T95I, Spike_H655Y, Spike_T547K, Spike_D614G, Spike_N969K, NSP4_T492I, N_R203K, M_A63T, N_G204R, NSP14_I42V, N_P13L, NSP12_P323L, NSP6_I189V, NSP5_	27	11	17	187
69del_70del_339D_373P_375F_477N_478K_484A_493R_496S_498R_501Y_505H_796Y	599	391 England	599 GRA	597 BA.1	Spike_A67V, Spike_ins214EPE, Spike_N679K, Spike_Q954H, Spike_S371L, Spike_N856K, Spike_L981F, Spike_P681H, Spike_N211del, Spike_T95I, Spike_H655Y, Spike_T547K, Spike_D614G, Spike_N969K, Spike_L212I, NSP4_T492I, N_R32del, N_E31del, N_R203K, M_A63T, N_G204R	37	11	14	154
69del_70del_143del_144del_339D_440K_446S_477N_478K_796Y	56	10 England	56 GRA	55 BA.1	Spike_G142D, Spike_A67V, Spike_Y145del, Spike_N764K, Spike_N679K, Spike_Q954H, Spike_N856K, Spike_L981F, Spike_P681H, Spike_H655Y, Spike_T95I, Spike_T547K, Spike_D614G, Spike_N969K, NSP4_T492I, N_R32del, N_E31del, N_R203K, M_A63T, N_G204R, NSP6_L105del, N	35	11	10	110
69del_70del_143del_144del_339D_346K_373P_375F_417N_440K_446S_477N_478K_484A_493R_496S_501Y_796Y	39	20 Yamanashi	39 GRA	39 BA.1.1	Spike_G142D, Spike_A67V, Spike_Y145del, Spike_ins214EPE, Spike_N764K, Spike_N679K, Spike_Q954H, Spike_S371L, Spike_N856K, Spike_L981F, Spike_P681H, Spike_N211del, Spike_H655Y, Spike_T547K, Spike_D614G, Spike_N969K, Spike_L212I, NSP4_T492I, N_R32del, N_E31	39	11	18	198
5F_339D_371F_373P_375F_405N_408S_417N_477N_478K_484A_493R_498R_501Y_505H_796Y	16	3 Hovedstaden	16 GRA	15 BA.2	Spike_L24del, Spike_A27S, Spike_P25del, Spike_N764K, Spike_N679K, Spike_Q954H, Spike_V213G, Spike_T19I, Spike_P26del, Spike_P681H, Spike_H655Y, Spike_D614G, Spike_N969K, Spike_T376A, NSP3_T24I, NSP4_L438F, NSP4_T492I, N_S413R, N_R32del, N_E31del, N_R203K,	39	11	16	176
70del_143del_144del_339D_346K_373P_375F_417N_440K_446S_477N_478K_484A_493R_496S_498R_501Y_505H_796Y	1288	1156 Ljubljana	1288 GRA	1283 BA.1.1	Spike_G142D, Spike_A67V, Spike_Y145del, Spike_N764K, Spike_ins214EPE, Spike_N679K, Spike_Q954H, Spike_N856K, Spike_L981F, Spike_P681H, Spike_N211del, Spike_T95I, Spike_H655Y, Spike_T547K, Spike_D614G, Spike_N969K, Spike_L212I, NSP4_T492I, N_R203K, M_A63T,	33	11	19	209
69del_70del_143del_144del_339D_477N_478K_484A_493R_496S_498R_796Y	13	2 England	13 GRA	13 BA.1	Spike_G142D, Spike_A67V, Spike_Y145del, Spike_N764K, Spike_N679K, Spike_Q954H, Spike_N856K, Spike_L981F, Spike_P681H, Spike_T95I, Spike_H655Y, Spike_T547K, Spike_D614G, Spike_N969K, NSP4_T492I, N_R32del, N_E31del, N_R203K, M_A63T, N_G204R, NSP6_L105del, N	36	11	12	132
69del_70del_339D_346K_373P_375F_417N_440K_446S_477N_478K_484A_796Y	15	5 Limburg	15 GRA	15 BA.1.1	Spike_A67V, Spike_ins214EPE, Spike_N764K, Spike_N679K, Spike_Q954H, Spike_S371L, Spike_N856K, Spike_L981F, Spike_P681H, Spike_N211del, Spike_H655Y, Spike_T547K, Spike_D614G, Spike_N969K, Spike_L212I, NSP4_T492I, N_R32del, N_E31del, N_R203K, M_A63T, N_G204	37	11	13	143
69del_70del_143del_144del_339D_477N_478K_493R_496S_498R_501Y_505H_796Y	11	1 England	11 GRA	11 BA.1	Spike_G142D, Spike_A67V, Spike_Y145del, Spike_N764K, Spike_N679K, Spike_Q954H, Spike_N856K, Spike_L981F, Spike_P681H, Spike_T95I, Spike_H655Y, Spike_T547K, Spike_D614G, Spike_N969K, NSP4_T492I, N_R32del, N_E31del, N_R203K, M_A63T, N_G204R, NSP6_L105del, N	36	11	13	143
69del_70del_143del_144del_339D_493R_496S_498R_501Y_796Y	42	9 England	42 GRA	42 BA.1	Spike_G142D, Spike_A67V, Spike_Y145del, Spike_N764K, Spike_N679K, Spike_Q954H, Spike_N856K, Spike_L981F, Spike_P681H, Spike_T95I, Spike_H655Y, Spike_T547K, Spike_D614G, Spike_N969K, NSP4_T492I, N_R32del, N_E31del, N_R203K, M_A63T, N_G204R, NSP6_L105del, N	35	11	10	110
69del_70del_143del_144del_339D_346K_373P_375F_417N_440K_446S_477N_478K_505H_796Y	175	104 Baden-Wurttemberg	175 GRA	175 BA.1.1	Spike_G142D, Spike_A67V, Spike_Y145del, Spike_ins214EPE, Spike_N764K, Spike_N679K, Spike_Q954H, Spike_S371L, Spike_N856K, Spike_L981F, Spike_P681H, Spike_N211del, Spike_H655Y, Spike_T95I, Spike_T547K, Spike_D614G, Spike_N969K, Spike_L212I, NSP4_T492I, N_R	40	11	15	165
69del_70del_143del_144del_339D_346K_501Y_796Y	37	6 England	37 GRA	36 BA.1.1	Spike_G142D, Spike_A67V, Spike_Y145del, Spike_N764K, Spike_N679K, Spike_Q954H, Spike_N856K, Spike_L981F, Spike_P681H, Spike_H655Y, Spike_T95I, Spike_T547K, Spike_D614G, Spike_N969K, NSP4_T492I, N_R32del, N_E31del, N_R203K, M_A63T, N_G204R, NSP6_L105del, N	36	11	8	88
69del_70del_143del_144del_339D_346K_373P_375F_417N_446S_501Y_505H_796Y	16	5 Colorado	16 GRA	16 BA.1.1	Spike_G142D, Spike_A67V, Spike_Y145del, Spike_N764K, Spike_N679K, Spike_Q954H, Spike_S371L, Spike_N856K, Spike_L981F, Spike_P681H, Spike_T95I, Spike_H655Y, Spike_T547K, Spike_D614G, Spike_N969K, NSP4_T492I, N_R32del, N_E31del, N_R203K, M_A63T, N_G204R, NS	37	11	13	143
69del_70del_373P_375F_417N_440K_446S_477N_478K_484A_493R_796Y	33	10 Georgia	33 GRA	33 BA.1	Spike_A67V, Spike_ins214EPE, Spike_N764K, Spike_N679K, Spike_Q954H, Spike_S371L, Spike_N856K, Spike_L981F, Spike_P681H, Spike_N211del, Spike_H655Y, Spike_T547K, Spike_D614G, Spike_N969K, Spike_L212I, NSP4_T492I, N_R32del, N_E31del, N_R203K, M_A63T, N_G204	37	11	12	132
69del_70del_143del_144del_162X_339D_346K_796Y	17	4 England	17 GRA	17 BA.1.1	Spike_G142D, Spike_A67V, Spike_Y145del, Spike_N764K, Spike_N679K, Spike_Q954H, Spike_N856K, Spike_L981F, Spike_P681H, Spike_H655Y, Spike_T95I, Spike_T547K, Spike_D614G, Spike_N969K, NSP4_T492I, N_R32del, N_E31del, N_R203K, M_A63T, N_G204R, NSP6_L105del, N	36	11	8	88
5F_69del_70del_143del_144del_339D_346K_373P_375F_493R_496S_498R_501Y_505H_796Y	37	15 Minnesota	37 GRA	37 BA.1.1	Spike_G142D, Spike_A67V, Spike_Y145del, Spike_ins214EPE, Spike_N764K, Spike_N679K, Spike_Q954H, Spike_S371L, Spike_N856K, Spike_L981F, Spike_P681H, Spike_N211del, Spike_T95I, Spike_H655Y, Spike_T547K, Spike_D614G, Spike_N969K, Spike_L212I, NSP4_T492I, N_R	40	11	15	165
69del_70del_143del_144del_339D_373P_375F_417N_493R_496S_796Y	18	4 England	18 GRA	18 BA.1	Spike_G142D, Spike_A67V, Spike_Y145del, Spike_N764K, Spike_N679K, Spike_Q954H, Spike_S371L, Spike_N856K, Spike_L981F, Spike_P681H, Spike_T95I, Spike_H655Y, Spike_T547K, Spike_D614G, Spike_N969K, NSP4_T492I, N_R32del, N_E31del, N_R203K, M_A63T, N_G204R, NS	36	11	11	121
69del_70del_143del_144del_339D_346K_440K_446S_477N_478K_484A_493R_501Y_505H_796Y	23	5 Illinois	23 GRA	23 BA.1.1	Spike_G142D, Spike_A67V, Spike_Y145del, Spike_N764K, Spike_N679K, Spike_Q954H, Spike_N856K, Spike_L981F, Spike_P681H, Spike_T95I, Spike_H655Y, Spike_T547K, Spike_D614G, Spike_N969K, NSP4_T492I, N_R32del, N_E31del, M_A63T, NSP6_L105del, NSP6_S106del, NSP14	34	11	15	165
69del_70del_143del_144del_339D_346K_501Y_505H_796Y	47	9 Washington	47 GRA	45 BA.1.1	Spike_G142D, Spike_A67V, Spike_Y145del, Spike_N764K, Spike_N679K, Spike_Q954H, Spike_N856K, Spike_L981F, Spike_P681H, Spike_H655Y, Spike_T95I, Spike_T547K, Spike_D614G, Spike_N969K, NSP4_T492I, N_R32del, N_E31del, N_R203K, M_A63T, N_G204R, NSP6_L105del, N	35	11	9	99
5F_69del_70del_143del_144del_339D_373P_375F_796Y	15	3 England	15 GRA	15 BA.1	Spike_G142D, Spike_A67V, Spike_Y145del, Spike_N764K, Spike_N679K, Spike_Q954H, Spike_S371L, Spike_N856K, Spike_L981F, Spike_P681H, Spike_H655Y, Spike_T95I, Spike_T547K, Spike_D614G, Spike_N969K, NSP4_T492I, N_R32del, N_E31del, N_R203K, M_A63T, N_G204R, NS	37	11	9	99
69del_70del_143del_144del_339D_373P_375F_417N_440K_446S_477N_478K_484A_493R_496S_501Y_796Y	26	14 Asturias	26 GRA	25 BA.1	Spike_G142D, Spike_A67V, Spike_Y145del, Spike_ins214EPE, Spike_N764K, Spike_N679K, Spike_Q954H, Spike_S371L, Spike_N856K, Spike_L981F, Spike_P681H, Spike_N211del, Spike_H655Y, Spike_T547K, Spike_D614G, Spike_N969K, Spike_L212I, NSP4_T492I, N_R32del, N_E31	39	11	17	187
69del_70del_143del_144del_339D_346K_373P_375F_417N_446S_477N_478K_484A_493R_496S_501Y_505H_796Y	27	8 Grand Est	27 GRA	27 BA.1.1	Spike_G142D, Spike_A67V, Spike_Y145del, Spike_N764K, Spike_N679K, Spike_Q954H, Spike_S371L, Spike_N856K, Spike_L981F, Spike_P681H, Spike_N211del, Spike_T95I, Spike_H655Y, Spike_T547K, Spike_D614G, Spike_N969K, Spike_L212I, NSP4_T492I, N_R32del, N_E31del,	39	11	18	198
143del_144del_339D_346K_373P_375F_477N_478K_484A_493R_496S_498R_501Y_505H_796Y	55	17 Utah	55 GRA	42 BA.1.1	Spike_G142D, Spike_Y145del, Spike_ins214EPE, Spike_N679K, Spike_Q954H, Spike_S371L, Spike_N856K, Spike_L981F, Spike_P681H, Spike_N211del, Spike_H655Y, Spike_T547K, Spike_D614G, Spike_N969K, Spike_L212I, NSP4_T492I, N_R32del, N_E31del, N_R203K, N_G204R, NS	33	11	15	165
69del_70del_143del_144del_452R_478K	94	12 Tamil Nadu	49 GRA	31 None	Spike_G142D, Spike_T95I, Spike_A67V, Spike_D614G, Spike_Y145del, NSP4_T492I, NS7b_T40I, NSP12_P323L	8	11	6	66
69del_70del_143del_144del_339D_373P_375F_417N_440K_446S_477N_478K_484A_493R_496S_498R_501Y_503X_505H_796Y	11	1 England	11 GRA	11 BA.1	Spike_G142D, Spike_A67V, Spike_Y145del, Spike_N764K, Spike_N679K, Spike_Q954H, Spike_S371L, Spike_N856K, Spike_L981F, Spike_P681H, Spike_T95I, Spike_H655Y, Spike_T547K, Spike_D614G, Spike_N969K, NSP4_T492I, N_R32del, N_E31del, N_R203K, M_A63T, N_G204R, NS	37	11	20	220
69del_70del_143del_144del_339D_417N_477N_478K_796Y	15	3 Washington	15 GRA	15 BA.1	Spike_G142D, Spike_A67V, Spike_Y145del, Spike_N764K, Spike_N679K, Spike_Q954H, Spike_N856K, Spike_L981F, Spike_P681H, Spike_H655Y, Spike_T95I, Spike_T547K, Spike_D614G, Spike_N969K, NSP4_T492I, N_R32del, N_E31del, N_R203K, M_A63T, N_G204R, NSP6_L105del, N	35	11	9	99
69del_70del_143del_144del_256X_339D_373P_375F_417N_440K_446S_477N_478K_484A_493R_496S_498R_501Y_505H_796Y	44	13 California	44 GRA	43 BA.1	Spike_G142D, Spike_A67V, Spike_Y145del, Spike_N764K, Spike_N679K, Spike_Q954H, Spike_S371L, Spike_N856K, Spike_L981F, Spike_P681H, Spike_T95I, Spike_H655Y, Spike_T547K, Spike_D614G, Spike_N969K, NSP4_T492I, N_R32del, N_E31del, N_R203K, M_A63T, N_G204R, NS	37	11	20	220
339D_346K_373P_375F_417N_440K_446S_796Y	29	8 England	29 GRA	29 BA.1.1	Spike_N764K, Spike_N679K, Spike_Q954H, Spike_S371L, Spike_N856K, Spike_L981F, Spike_P681H, Spike_H655Y, Spike_T547K, Spike_D614G, Spike_N969K, NSP4_T492I, N_R203K, M_A63T, N_G204R, NSP14_I42V, N_P13L, M_Q19E, NSP12_P323L, NSP6_I189V, NSP5_P132H, M_D3G, E_	25	11	8	88
69del_70del_143del_144del_145D_339D_373P_375F_477N_478K_484A_493R_496S_498R_501Y_505H_796Y	86	62 England	86 GRA	85 BA.1	Spike_A67V, Spike_Y144F, Spike_ins214EPE, Spike_N679K, Spike_Q954H, Spike_S371L, Spike_G142del, Spike_N856K, Spike_L981F, Spike_P681H, Spike_L141del, Spike_N211del, Spike_T95I, Spike_H655Y, Spike_T547K, Spike_D614G, Spike_N969K, Spike_L212I, NSP4_T492I, N	40	11	17	187
69del_70del_143del_144del_339D_346K_373P_375F_417N_440K_493R_496S_498R_501Y_505H_796Y	13	2 England	13 GRA	13 BA.1.1	Spike_G142D, Spike_A67V, Spike_Y145del, Spike_N764K, Spike_N679K, Spike_Q954H, Spike_S371L, Spike_N856K, Spike_L981F, Spike_P681H, Spike_T95I, Spike_H655Y, Spike_T547K, Spike_D614G, Spike_N969K, NSP4_T492I, N_R32del, N_E31del, N_R203K, M_A63T, N_G204R, NS	37	11	16	176
346K_373P_375F_417N_440K_446S_477N_478K_484A_493R_496S_498R_501Y_505H_796Y	94	54 Auvergne-Rhone-Alpes	94 GRA	50 BA.1	Spike_N764K, Spike_N679K, Spike_Q954H, Spike_S371L, Spike_N856K, Spike_L981F, Spike_P681H, Spike_H655Y, Spike_T547K, Spike_D614G, Spike_N969K, NSP4_T492I, M_A63T, NSP6_L105del, NSP6_S106del, NSP14_I42V, M_Q19E, NSP12_P323L, NSP3_S1265del, NSP6_I189V, NSP6	27	11	15	165
69del_70del_143del_144del_339D_346K_373P_375F_384S_477N_478K_484A_493R_496S_498R_501Y_505H_796Y	14	4 Ontario	14 GRA	14 BA.1.1	Spike_G142D, Spike_A67V, Spike_Y145del, Spike_ins214EPE, Spike_N679K, Spike_Q954H, Spike_S371L, Spike_N856K, Spike_L981F, Spike_P681H, Spike_N211del, Spike_T95I, Spike_H655Y, Spike_T547K, Spike_D614G, Spike_N969K, Spike_L212I, NSP4_T492I, N_R32del, N_E31d	39	11	18	198
69del_70del_339D_346K_440K_446S_477N_478K_484A_493R_496S_498R_501Y_505H_796Y	71	53 England	71 GRA	70 BA.1.1	Spike_A67V, Spike_N764K, Spike_N679K, Spike_Q954H, Spike_N856K, Spike_L981F, Spike_P681H, Spike_H655Y, Spike_T95I, Spike_T547K, Spike_D614G, Spike_N969K, NSP4_T492I, N_R32del, N_E31del, N_R203K, M_A63T, N_G204R, NSP6_L105del, NSP6_S106del, N_P13L, NSP14_I	34	11	15	165
69del_70del_143del_144del_339D_373P_375F_417N_478K_484A_493R_496S_498R_501Y_505H_796Y	26	6 Midtjylland	26 GRA	25 BA.1	Spike_G142D, Spike_A67V, Spike_Y145del, Spike_N764K, Spike_N679K, Spike_Q954H, Spike_S371L, Spike_N856K, Spike_L981F, Spike_P681H, Spike_N211del, Spike_T95I, Spike_H655Y, Spike_T547K, Spike_D614G, Spike_N969K, Spike_L212I, NSP4_T492I, N_R32del, N_E31del,	38	11	16	176
69del_70del_143del_144del_244X_339D_796Y	66	14 Hovedstaden	66 GRA	66 BA.1	Spike_G142D, Spike_A67V, Spike_Y145del, Spike_N764K, Spike_N679K, Spike_Q954H, Spike_N856K, Spike_L981F, Spike_P681H, Spike_H655Y, Spike_T95I, Spike_T547K, Spike_D614G, Spike_N969K, NSP4_T492I, N_R32del, N_E31del, N_R203K, M_A63T, N_G204R, NSP6_L105del, N	36	11	7	77
69del_70del_143del_144del_339D_346K_496S_498R_501Y_505H_796Y	18	5 Washington	18 GRA	18 BA.1.1	Spike_G142D, Spike_A67V, Spike_Y145del, Spike_N764K, Spike_N679K, Spike_Q954H, Spike_N856K, Spike_L981F, Spike_P681H, Spike_H655Y, Spike_T95I, Spike_T547K, Spike_D614G, Spike_N969K, NSP4_T492I, N_R32del, N_E31del, N_R203K, M_A63T, N_G204R, NSP6_L105del, N	35	11	11	121
69X_70X_796Y	91	38 Delhi	90 GRA	87 BA.1	Spike_N856K, Spike_L981F, Spike_N764K, Spike_P681H, Spike_N679K, Spike_Q954H, Spike_H655Y, Spike_T95I, Spike_T547K, Spike_D614G, Spike_N969K, NSP5_P132H, NSP4_T492I, E_T9I, M_A63T, N_P13L, NSP14_I42V, NSP12_P323L, NSP3_A1892T, NSP6_I189V, NSP3_K38R	21	11	3	33
69del_70del_143del_144del_339D_346K_373P_375F_417N_478K_796Y	11	1 Sodermanland	11 GRA	10 BA.1.1	Spike_G142D, Spike_A67V, Spike_Y145del, Spike_N764K, Spike_N679K, Spike_Q954H, Spike_S371L, Spike_N856K, Spike_L981F, Spike_P681H, Spike_T95I, Spike_H655Y, Spike_T547K, Spike_D614G, Spike_N969K, NSP4_T492I, N_R32del, N_E31del, N_R203K, M_A63T, N_G204R, NS	37	11	11	121
69del_70del_143del_144del_339D_373P_375F_493R_496S_498R_796Y	17	3 England	17 GRA	17 BA.1	Spike_G142D, Spike_A67V, Spike_Y145del, Spike_N764K, Spike_N679K, Spike_Q954H, Spike_S371L, Spike_N856K, Spike_L981F, Spike_P681H, Spike_T95I, Spike_H655Y, Spike_T547K, Spike_D614G, Spike_N969K, NSP4_T492I, N_R32del, N_E31del, N_R203K, M_A63T, N_G204R, NS	37	11	11	121
69del_70del_143del_144del_339D_373P_375F_446S_796Y	79	14 England	79 GRA	79 BA.1	Spike_G142D, Spike_A67V, Spike_Y145del, Spike_N764K, Spike_N679K, Spike_Q954H, Spike_S371L, Spike_N856K, Spike_L981F, Spike_P681H, Spike_T95I, Spike_H655Y, Spike_T547K, Spike_D614G, Spike_N969K, NSP4_T492I, N_R32del, N_E31del, N_R203K, M_A63T, N_G204R, NS	37	11	9	99
69del_70del_143del_144del_339D_346K_373P_375F_477N_478K_484A_493R_496S_498R_501Y_505H_796Y_1263L	19	6 England	19 GRA	19 BA.1.1	Spike_G142D, Spike_A67V, Spike_Y145del, Spike_ins214EPE, Spike_N764K, Spike_N679K, Spike_Q954H, Spike_S371L, Spike_N856K, Spike_L981F, Spike_P681H, Spike_N211del, Spike_T95I, Spike_H655Y, Spike_T547K, Spike_D614G, Spike_N969K, Spike_L212I, NSP4_T492I, N_R	40	11	18	198
69del_70del_143del_144del_339D_373P_375F_477N_478K_484A_493R_496S_498R_501Y_505H_675H_796Y	38	17 England	38 GRA	38 BA.1	Spike_G142D, Spike_A67V, Spike_Y145del, Spike_ins214EPE, Spike_N679K, Spike_Q954H, Spike_S371L, Spike_N856K, Spike_L981F, Spike_P681H, Spike_N211del, Spike_T95I, Spike_H655Y, Spike_T547K, Spike_D614G, Spike_N969K, Spike_L212I, NSP4_T492I, N_R32del, N_E31d	39	11	17	187
339D_371F_373P_375F_405N_408S_417N_440K_478K_484A_493R_498R_501Y_505H_796Y	74	36 Syddanmark	74 GRA	74 BA.2	Spike_L24del, Spike_G142D, Spike_A27S, Spike_P25del, Spike_N764K, Spike_N679K, Spike_Q954H, Spike_V213G, Spike_T19I, Spike_P26del, Spike_P681H, Spike_H655Y, Spike_D614G, Spike_N969K, Spike_T376A, NSP3_T24I, NSP4_L438F, NSP4_T492I, N_S413R, N_R32del, N_E31	41	11	15	165
69del_70del_143del_144del_339D_346K_373P_375F_417N_484A_493R_496S_498R_501Y_796Y	19	3 Mexico City	19 GRA	18 BA.1.1	Spike_G142D, Spike_A67V, Spike_Y145del, Spike_N764K, Spike_N679K, Spike_Q954H, Spike_S371L, Spike_N856K, Spike_L981F, Spike_P681H, Spike_T95I, Spike_H655Y, Spike_T547K, Spike_D614G, Spike_N969K, NSP4_T492I, N_R32del, N_E31del, N_R203K, M_A63T, N_G204R, NS	37	11	15	165
69del_70del_143del_144del_339D_446S_496S_498R_501Y_505H_796Y	15	3 Hovedstaden	15 GRA	15 BA.1	Spike_G142D, Spike_A67V, Spike_Y145del, Spike_N764K, Spike_N679K, Spike_Q954H, Spike_N856K, Spike_L981F, Spike_P681H, Spike_T95I, Spike_H655Y, Spike_T547K, Spike_D614G, Spike_N969K, NSP4_T492I, N_R32del, N_E31del, N_R203K, M_A63T, N_G204R, NSP6_L105del, N	35	11	11	121
69del_70del_143del_144del_339D_373P_375F_417N_446S_477N_478K_484A_493R_496S_498R_796Y	15	3 Hovedstaden	15 GRA	15 BA.1	Spike_G142D, Spike_A67V, Spike_Y145del, Spike_N764K, Spike_N679K, Spike_Q954H, Spike_S371L, Spike_N856K, Spike_L981F, Spike_P681H, Spike_T95I, Spike_H655Y, Spike_T547K, Spike_D614G, Spike_N969K, NSP4_T492I, N_R32del, N_E31del, N_R203K, M_A63T, N_G204R, NS	37	11	16	176
339D_440K_477N_478K_484A_493R_498R_501Y_505H_796Y	20	10 New Delhi	20 GRA	13 None	Spike_G142D, Spike_N764K, Spike_N679K, Spike_Q954H, Spike_P681H, Spike_H655Y, Spike_D614G, Spike_N969K, N_R32del, N_E31del, N_R203K, M_A63T, N_G204R, NSP6_S106del, NSP1_S135R, NSP14_I42V, N_P13L, NSP12_P323L, NSP15_T112I, NSP6_G107del, N_S33del, NSP5_P132	26	11	10	110
69del_70del_143del_144del_346K_373P_375F_417N_440K_446S_477N_478K_484A_493R_496S_498R_501Y_505H	39	15 Masovian Voivodeship	39 GRA	38 BA.1.1	Spike_G142D, Spike_A67V, Spike_Y145del, Spike_ins214EPE, Spike_N679K, Spike_Q954H, Spike_S371L, Spike_N856K, Spike_L981F, Spike_N211del, Spike_H655Y, Spike_T95I, Spike_T547K, Spike_D614G, Spike_N969K, Spike_L212I, NSP4_T492I, N_R32del, N_E31del, N_R203K,	37	11	18	198
69del_70del_143del_144del_339D_371F_373P_375F_417N_796Y	21	5 Ile-de-France	21 GRA	20 BA.1	Spike_G142D, Spike_A67V, Spike_Y145del, Spike_N764K, Spike_N679K, Spike_Q954H, Spike_N856K, Spike_L981F, Spike_P681H, Spike_H655Y, Spike_T95I, Spike_T547K, Spike_D614G, Spike_N969K, NSP4_T492I, N_R32del, N_E31del, N_R203K, M_A63T, N_G204R, NSP6_L105del, N	36	11	10	110
69del_70del_143del_144del_339D_346K_373P_375F_478K_493R_496S_498R_501Y_505H_796Y	16	3 New Jersey	16 GRA	16 BA.1.1	Spike_G142D, Spike_A67V, Spike_Y145del, Spike_N679K, Spike_Q954H, Spike_S371L, Spike_N856K, Spike_L981F, Spike_P681H, Spike_N211del, Spike_T95I, Spike_H655Y, Spike_T547K, Spike_D614G, Spike_N969K, Spike_L212I, NSP4_T492I, N_R32del, N_E31del, N_R203K, N_G2	35	10	15	150
69del_70del_143del_144del_417N_446S_477N_478K_484A_493R_496S_498R_501Y_505H_796Y	14	3 Jerusalem	14 GRA	13 BA.1	Spike_G142D, Spike_A67V, Spike_Y145del, Spike_N764K, Spike_N679K, Spike_Q954H, Spike_L981F, Spike_P681H, Spike_T95I, Spike_H655Y, Spike_T547K, Spike_D614G, Spike_N969K, NSP4_T492I, N_R32del, N_E31del, N_R203K, M_A63T, N_G204R, NSP6_L105del, NSP6_S106del,	35	10	15	150
69del_70del_143del_144del_339D_373P_375F_440K_446S_796Y	450	44 Illinois	450 GRA	444 BA.1	Spike_G142D, Spike_A67V, Spike_Y145del, Spike_N764K, Spike_ins214EPE, Spike_N679K, Spike_Q954H, Spike_S371L, Spike_N856K, Spike_L981F, Spike_P681H, Spike_N211del, Spike_H655Y, Spike_T95I, Spike_T547K, Spike_D614G, Spike_N969K, Spike_L212I, NSP4_T492I, N_R	40	10	10	100
69del_70del_143del_144del_162X_339D_346K_373P_375F_417N_796Y	34	6 Colorado	34 GRA	34 BA.1.1	Spike_G142D, Spike_A67V, Spike_Y145del, Spike_N764K, Spike_N679K, Spike_Q954H, Spike_S371L, Spike_N856K, Spike_L981F, Spike_P681H, Spike_H655Y, Spike_T95I, Spike_T547K, Spike_D614G, Spike_N969K, NSP4_T492I, N_R32del, N_E31del, N_R203K, M_A63T, N_G204R, NS	37	10	11	110
69X_70X_143X_144X_145X_339D_346K_373P_375F_417N_796Y	40	14 England	40 GRA	40 BA.1.1	Spike_N856K, Spike_L981F, Spike_A67V, Spike_N764K, Spike_P681H, Spike_N679K, Spike_Q954H, Spike_S371L, Spike_H655Y, Spike_T95I, Spike_T547K, Spike_D614G, Spike_N969K, NSP5_P132H, NSP4_T492I, E_T9I, N_R203K, M_A63T, N_G204R, NSP14_I42V, N_P13L, M_Q19E, NSP	26	10	11	110
69del_70del_143del_144del_339D_373P_375F_496S_498R_501Y_796Y	27	10 Hovedstaden	27 GRA	27 BA.1	Spike_G142D, Spike_A67V, Spike_Y145del, Spike_N764K, Spike_N679K, Spike_Q954H, Spike_S371L, Spike_N856K, Spike_L981F, Spike_P681H, Spike_H655Y, Spike_T95I, Spike_T547K, Spike_D614G, Spike_N969K, NSP4_T492I, N_R32del, N_E31del, N_R203K, M_A63T, N_G204R, NS	37	10	11	110
69del_70del_143del_144del_339D_346K_373P_375F_417N_440K_446S_477N_478K_484A_493R_496S_505H_796Y	60	18 Campania	60 GRA	60 BA.1.1	Spike_G142D, Spike_A67V, Spike_Y145del, Spike_N764K, Spike_N679K, Spike_Q954H, Spike_S371L, Spike_N856K, Spike_L981F, Spike_P681H, Spike_N211del, Spike_H655Y, Spike_T95I, Spike_T547K, Spike_D614G, Spike_N969K, Spike_L212I, NSP4_T492I, N_R203K, M_A63T, N_G	33	10	18	180
69del_70del_143del_144del_339D_373P_375F_417N_446S_477N_478K_484A_505H_796Y	81	34 Ile-de-France	81 GRA	81 BA.1	Spike_G142D, Spike_A67V, Spike_Y145del, Spike_N764K, Spike_N679K, Spike_Q954H, Spike_S371L, Spike_N856K, Spike_L981F, Spike_P681H, Spike_H655Y, Spike_T95I, Spike_T547K, Spike_D614G, Spike_N969K, NSP4_T492I, N_R32del, N_E31del, N_R203K, M_A63T, N_G204R, NS	37	10	14	140
69del_70del_143del_144del_339D_373P_375F_417N_477N_478K_484A_493R_498R_501Y_505H_796Y	11	2 Hovedstaden	11 GRA	11 BA.1	Spike_G142D, Spike_A67V, Spike_Y145del, Spike_N764K, Spike_N679K, Spike_Q954H, Spike_S371L, Spike_N856K, Spike_L981F, Spike_P681H, Spike_T95I, Spike_H655Y, Spike_T547K, Spike_D614G, Spike_N969K, NSP4_T492I, N_R32del, N_E31del, N_R203K, M_A63T, N_G204R, NS	37	10	16	160
69X_70X_143X_144X_145X_339D_417N_796Y	12	2 England	12 GRA	9 BA.1	Spike_N856K, Spike_L981F, Spike_A67V, Spike_N764K, Spike_P681H, Spike_N679K, Spike_Q954H, Spike_H655Y, Spike_T95I, Spike_T547K, Spike_D614G, Spike_N969K, NSP5_P132H, NSP4_T492I, E_T9I, M_A63T, N_G204R, NSP14_I42V, N_P13L, M_Q19E, NSP12_P323L, NSP3_A1892T,	24	10	8	80
69del_70del_143del_144del_339D_346K_373P_375F_417N_446S_477N_478K_484A_493R_501Y_505H_796Y	21	6 Bourgogne-Franche-Comte	21 GRA	21 BA.1.1	Spike_G142D, Spike_A67V, Spike_Y145del, Spike_N764K, Spike_N679K, Spike_Q954H, Spike_S371L, Spike_N856K, Spike_L981F, Spike_P681H, Spike_N211del, Spike_T95I, Spike_H655Y, Spike_T547K, Spike_D614G, Spike_N969K, Spike_L212I, NSP4_T492I, N_R32del, N_E31del,	39	10	17	170
143X_144X_339D_373P_375F_477N_478K_484A_493R_496S_498R_501Y_505H_796Y	55	23 Louisiana	55 GRA	55 BA.1	Spike_A67V, Spike_N764K, Spike_N679K, Spike_Q954H, Spike_S371L, Spike_N856K, Spike_L981F, Spike_P681H, Spike_H655Y, Spike_T95I, Spike_T547K, Spike_D614G, Spike_N969K, NSP4_T492I, N_R203K, M_A63T, N_G204R, NSP14_I42V, N_P13L, NSP12_P323L, NSP6_I189V, NSP5_	26	10	14	140
69del_70del_143del_144del_339D_375F_796Y	269	41 England	269 GRA	261 BA.1	Spike_G142D, Spike_A67V, Spike_Y145del, Spike_N764K, Spike_N679K, Spike_Q954H, Spike_N856K, Spike_L981F, Spike_P681H, Spike_H655Y, Spike_T95I, Spike_T547K, Spike_D614G, Spike_N969K, NSP4_T492I, N_R32del, N_E31del, N_R203K, M_A63T, N_G204R, NSP6_S106del, N	36	10	7	70
69del_70del_339D_346K_373P_417N_440K_446S_477N_478K_484A_493R_496S_796Y	23	9 Friuli Venezia Giulia	23 GRA	22 BA.1.1	Spike_A67V, Spike_ins214EPE, Spike_N764K, Spike_N679K, Spike_Q954H, Spike_S371L, Spike_N856K, Spike_L981F, Spike_P681H, Spike_N211del, Spike_H655Y, Spike_T547K, Spike_D614G, Spike_N969K, Spike_L212I, NSP4_T492I, N_R32del, N_E31del, N_R203K, M_A63T, N_G204	37	10	14	140
69del_70del_143del_144del_339D_346K_417N_440K_446S	61	32 Plzen Region	61 GRA	52 BA.1.1	Spike_G142D, Spike_A67V, Spike_Y145del, Spike_ins214EPE, Spike_N764K, Spike_N679K, Spike_N856K, Spike_L981F, Spike_P681H, Spike_N211del, Spike_T95I, Spike_H655Y, Spike_T547K, Spike_D614G, Spike_N969K, Spike_L212I, NSP4_T492I, N_R32del, N_E31del, N_R203K,	38	10	9	90
69del_70del_143del_144del_164X_339D_796Y	18	7 England	18 GRA	18 BA.1	Spike_G142D, Spike_A67V, Spike_Y145del, Spike_N764K, Spike_N679K, Spike_Q954H, Spike_N856K, Spike_L981F, Spike_P681H, Spike_H655Y, Spike_T95I, Spike_T547K, Spike_D614G, Spike_N969K, NSP4_T492I, N_R32del, N_E31del, N_R203K, M_A63T, N_G204R, NSP6_L105del, N	36	10	7	70
143X_144X_145X_339D_346K_373P_375F_417N_440K_446S_477N_478K_484A_493R_796Y	36	15 Colorado	36 GRA	36 BA.1.1	Spike_ins214EPE, Spike_N764K, Spike_N679K, Spike_Q954H, Spike_S371L, Spike_N856K, Spike_L981F, Spike_P681H, Spike_N211del, Spike_H655Y, Spike_T547K, Spike_D614G, Spike_N969K, Spike_L212I, NSP4_T492I, N_R32del, N_E31del, N_R203K, M_A63T, N_G204R, NSP6_L105	36	10	15	150
69del_70del_143del_144del_339D_373P_417N_440K_446S_477N_478K_484A_493R_496S_796Y	34	11 Occitanie	33 GRA	34 BA.1	Spike_G142D, Spike_A67V, Spike_Y145del, Spike_ins214EPE, Spike_N764K, Spike_N679K, Spike_Q954H, Spike_S371L, Spike_N856K, Spike_L981F, Spike_P681H, Spike_N211del, Spike_H655Y, Spike_T547K, Spike_D614G, Spike_N969K, Spike_L212I, NSP4_T492I, N_R32del, N_E31	39	10	15	150
69del_70del_143del_144del_339D_346K_373P_375F_417N_446S_477N_796Y	15	3 Hesse	15 GRA	15 BA.1.1	Spike_G142D, Spike_A67V, Spike_Y145del, Spike_N764K, Spike_N679K, Spike_Q954H, Spike_S371L, Spike_N856K, Spike_L981F, Spike_P681H, Spike_T95I, Spike_H655Y, Spike_T547K, Spike_D614G, Spike_N969K, NSP4_T492I, N_R32del, N_E31del, N_R203K, M_A63T, N_G204R, NS	37	10	12	120
69del_70del_143del_144del_339D_373P_375F_478K_484X_796Y	155	61 Hamburg	155 GRA	146 BA.1	Spike_G142D, Spike_A67V, Spike_Y145del, Spike_N764K, Spike_N679K, Spike_Q954H, Spike_S371L, Spike_N856K, Spike_L981F, Spike_P681H, Spike_T95I, Spike_H655Y, Spike_T547K, Spike_D614G, Spike_N969K, NSP4_T492I, N_R32del, N_E31del, N_R203K, N_G204R, NSP6_L105d	32	10	10	100
69del_70del_143del_144del_339D_373P_375F_477N_478K_484A_493R_496S_498R_796Y	22	3 California	22 GRA	22 BA.1	Spike_G142D, Spike_A67V, Spike_Y145del, Spike_N764K, Spike_N679K, Spike_Q954H, Spike_S371L, Spike_N856K, Spike_L981F, Spike_P681H, Spike_T95I, Spike_H655Y, Spike_T547K, Spike_D614G, Spike_N969K, NSP4_T492I, N_R32del, N_E31del, N_R203K, M_A63T, N_G204R, NS	37	10	14	140
143del_144del_339D_346K_373P_375F_417N_440K_446S_477N_478K_484A_493R_496S_498R_501Y_505H	20	10 New York	20 GRA	19 BA.1.1	Spike_G142D, Spike_Y145del, Spike_N679K, Spike_S371L, Spike_P681H, Spike_H655Y, Spike_T547K, Spike_D614G, NSP4_T492I, N_R203K, M_A63T, N_G204R, NSP6_L105del, NSP6_S106del, NSP14_I42V, M_Q19E, NSP12_P323L, NSP3_S1265del, NSP6_I189V, NSP6_G107del, NSP5_P132	26	10	17	170
69del_70del_143del_144del_339D_373P_375F_417N_477N_478K_496S_498R_501Y_505H_796Y	20	4 Hovedstaden	20 GRA	20 BA.1	Spike_G142D, Spike_A67V, Spike_Y145del, Spike_N764K, Spike_N679K, Spike_Q954H, Spike_S371L, Spike_N856K, Spike_L981F, Spike_P681H, Spike_T95I, Spike_H655Y, Spike_T547K, Spike_D614G, Spike_N969K, NSP4_T492I, N_R32del, N_E31del, N_R203K, M_A63T, N_G204R, NS	37	10	15	150
69del_70del_143del_144del_339D_346K_373P_375F_440K_446S_477N_478K_484A_493R_496S_498R_501Y_505H	95	19 Hamburg	95 GRA	91 BA.1.1	Spike_G142D, Spike_A67V, Spike_Y145del, Spike_ins214EPE, Spike_N679K, Spike_Q954H, Spike_S371L, Spike_N856K, Spike_L981F, Spike_P681H, Spike_N211del, Spike_T95I, Spike_H655Y, Spike_T547K, Spike_D614G, Spike_N969K, Spike_L212I, NSP4_T492I, N_R32del, N_E31d	36	10	18	180
69del_70del_143del_144del_162X_339D_373P_375F_440K_446S_477N_478K_484A_493R_496S_498R_501Y_505H_796Y	14	3 England	14 GRA	14 BA.1	Spike_G142D, Spike_A67V, Spike_Y145del, Spike_N764K, Spike_N679K, Spike_Q954H, Spike_S371L, Spike_N856K, Spike_L981F, Spike_P681H, Spike_T95I, Spike_H655Y, Spike_T547K, Spike_D614G, Spike_N969K, NSP4_T492I, N_R32del, N_E31del, N_R203K, M_A63T, N_G204R, NS	37	10	19	190
69del_70del_143del_144del_477N_478K_484A_493R_496S_498R_501Y_505H	60	38 Colorado	60 GRA	44 BA.1	Spike_G142D, Spike_A67V, Spike_Y145del, Spike_N679K, Spike_Q954H, Spike_L981F, Spike_P681H, Spike_N211del, Spike_T95I, Spike_H655Y, Spike_T547K, Spike_D614G, Spike_N969K, Spike_L212I, NSP4_T492I, N_R32del, N_E31del, N_R203K, M_A63T, N_G204R, NSP6_L105del,	32	10	12	120
69del_70del_143del_144del_339D_346K_498R_501Y_796Y	14	3 England	14 GRA	13 BA.1.1	Spike_G142D, Spike_A67V, Spike_Y145del, Spike_N764K, Spike_N679K, Spike_Q954H, Spike_N856K, Spike_L981F, Spike_P681H, Spike_T95I, Spike_H655Y, Spike_T547K, Spike_D614G, Spike_N969K, NSP4_T492I, N_R32del, N_E31del, M_A63T, N_G204R, N_R203K, NSP6_S106del, N	36	10	9	90
69del_70del_143del_144del_339D_373P_375F_501Y_796Y	20	4 England	20 GRA	20 BA.1	Spike_G142D, Spike_A67V, Spike_Y145del, Spike_N764K, Spike_N679K, Spike_Q954H, Spike_S371L, Spike_N856K, Spike_L981F, Spike_P681H, Spike_H655Y, Spike_T95I, Spike_T547K, Spike_D614G, Spike_N969K, NSP4_T492I, N_R32del, N_E31del, N_R203K, M_A63T, N_G204R, NS	36	10	9	90
69del_70del_143del_144del_339D_346K_373P_375F_417N_440K_446S_477N_478K_484A_498R_501Y_505H_796Y	21	6 Ruzomberok	21 GRA	21 BA.1.1	Spike_G142D, Spike_Y145del, Spike_N764K, Spike_N679K, Spike_Q954H, Spike_N856K, Spike_L981F, Spike_P681H, Spike_N211del, Spike_T95I, Spike_H655Y, Spike_T547K, Spike_D614G, Spike_N969K, Spike_L212I, NSP4_T492I, N_R203K, M_A63T, N_G204R, NSP14_I42V, N_P13L,	30	10	18	180
69del_70del_143del_144del_256X_339D_346K_796Y	42	7 England	42 GRA	42 BA.1.1	Spike_G142D, Spike_A67V, Spike_Y145del, Spike_N764K, Spike_N679K, Spike_Q954H, Spike_N856K, Spike_L981F, Spike_P681H, Spike_H655Y, Spike_T95I, Spike_T547K, Spike_D614G, Spike_N969K, NSP4_T492I, N_R32del, N_E31del, N_R203K, M_A63T, N_G204R, NSP6_L105del, N	36	10	8	80
69del_70del_143del_144del_339D_373P_375F_417N_446S_501Y_796Y	11	2 Midtjylland	11 GRA	11 BA.1	Spike_G142D, Spike_A67V, Spike_Y145del, Spike_N764K, Spike_N679K, Spike_Q954H, Spike_S371L, Spike_N856K, Spike_L981F, Spike_P681H, Spike_H655Y, Spike_T95I, Spike_T547K, Spike_D614G, Spike_N969K, NSP4_T492I, N_R32del, N_E31del, N_R203K, M_A63T, N_G204R, NS	37	10	11	110
69del_70del_143del_144del_339D_346K_373P_375F_417N_440K_446S_452M_477N_478K_484A_493R_496S_498R_501Y_505H_796Y	15	5 Catalunya	15 GRA	15 BA.1.1	Spike_G142D, Spike_A67V, Spike_Y145del, Spike_ins214EPE, Spike_N764K, Spike_N679K, Spike_Q954H, Spike_S371L, Spike_N856K, Spike_L981F, Spike_P681H, Spike_N211del, Spike_T95I, Spike_H655Y, Spike_T547K, Spike_D614G, Spike_N969K, Spike_L212I, NSP4_T492I, N_R	40	10	21	210
69del_70del_143del_144del_339D_346K_373P_375F_417N_446S_477N_478K_484A_501Y_505H_796Y	13	2 Normandie	13 GRA	13 BA.1.1	Spike_G142D, Spike_A67V, Spike_Y145del, Spike_N764K, Spike_N679K, Spike_Q954H, Spike_S371L, Spike_N856K, Spike_L981F, Spike_P681H, Spike_N211del, Spike_T95I, Spike_H655Y, Spike_T547K, Spike_D614G, Spike_N969K, Spike_L212I, NSP4_T492I, N_R32del, N_E31del,	39	10	16	160
143del_144del_339D_373P_375F_417N_440K_446S_477N_478K_484A_493R_496S_498R_501Y_505H	21	4 Greater Poland Voivodeship	21 GRA	14 BA.1	Spike_G142D, Spike_Y145del, Spike_N679K, Spike_S371L, Spike_L981F, Spike_T95I, Spike_D614G, Spike_N969K, NSP4_T492I, NSP6_L105del, NSP6_S106del, NSP14_I42V, NSP12_P323L, NSP3_S1265del, NSP6_I189V, NSP6_G107del, NSP5_P132H, E_T9I, NSP3_L1266I, NSP3_A1892T,	21	10	16	160
69del_70del_143del_144del_339D_346K_440K_446S_484A_493R_496S_498R_501Y_505H_796Y	18	5 Washington	18 GRA	18 BA.1.1	Spike_G142D, Spike_A67V, Spike_Y145del, Spike_N764K, Spike_N679K, Spike_Q954H, Spike_N856K, Spike_L981F, Spike_P681H, Spike_T95I, Spike_H655Y, Spike_T547K, Spike_D614G, Spike_N969K, NSP4_T492I, N_R32del, N_E31del, N_R203K, M_A63T, N_G204R, NSP6_L105del, N	35	10	15	150
69del_70del_143del_144del_256X_346K_796Y	13	3 England	13 GRA	13 BA.1.1	Spike_G142D, Spike_A67V, Spike_Y145del, Spike_N764K, Spike_N679K, Spike_Q954H, Spike_N856K, Spike_L981F, Spike_P681H, Spike_T95I, Spike_H655Y, Spike_T547K, Spike_D614G, Spike_N969K, NSP4_T492I, N_R32del, N_E31del, M_A63T, N_G204R, N_R203K, NSP6_S106del, N	36	10	7	70
69del_70del_143del_144del_256X_257X_339D_346K_373P_375F_417N_796Y	20	4 Colorado	20 GRA	20 BA.1.1	Spike_G142D, Spike_A67V, Spike_Y145del, Spike_N764K, Spike_N679K, Spike_Q954H, Spike_S371L, Spike_N856K, Spike_L981F, Spike_P681H, Spike_H655Y, Spike_T95I, Spike_T547K, Spike_D614G, Spike_N969K, NSP4_T492I, N_R32del, N_E31del, N_R203K, M_A63T, N_G204R, NS	37	10	12	120
69X_70X_143X_144X_145X_339D_373P_375F_417N_440K_477N_478K_484A_493R_498R_501Y_505H_796Y	51	33 England	51 GRA	47 None	Spike_N764K, Spike_N679K, Spike_Q954H, Spike_S371L, Spike_P681H, Spike_H655Y, Spike_D614G, Spike_N969K, NSP4_T492I, N_R32del, N_E31del, N_R203K, M_A63T, N_G204R, NSP14_I42V, N_P13L, M_Q19E, NSP12_P323L, N_S33del, NSP5_P132H, E_T9I	21	10	18	180
69del_70del_143del_144del_339D_373P_375F_417N_440K_477N_478K_484A_493R_496S_498R_501Y_796Y	12	2 Sao Paulo	12 GRA	12 BA.1	Spike_G142D, Spike_A67V, Spike_Y145del, Spike_N764K, Spike_N679K, Spike_Q954H, Spike_S371L, Spike_N856K, Spike_L981F, Spike_P681H, Spike_T95I, Spike_H655Y, Spike_T547K, Spike_D614G, Spike_N969K, NSP4_T492I, N_R32del, N_E31del, N_R203K, M_A63T, N_G204R, NS	37	10	17	170
69del_70del_143del_144del_339D_346K_373P_375F_440K_446S_477N_796Y	28	3 Ohio	28 GRA	28 BA.1.1	Spike_G142D, Spike_A67V, Spike_Y145del, Spike_ins214EPE, Spike_N764K, Spike_N679K, Spike_Q954H, Spike_S371L, Spike_N856K, Spike_L981F, Spike_P681H, Spike_N211del, Spike_T95I, Spike_H655Y, Spike_T547K, Spike_D614G, Spike_N969K, Spike_L212I, NSP4_T492I, N_R	40	10	12	120
69del_70del_143del_144del_158X_440K_446S_477N_478K_484A_493R_496S_498R_501Y_505H_796Y	12	2 Slask	12 GRA	12 BA.1	Spike_G142D, Spike_A67V, Spike_Y145del, Spike_N764K, Spike_N679K, Spike_Q954H, Spike_N856K, Spike_L981F, Spike_P681H, Spike_T95I, Spike_H655Y, Spike_T547K, Spike_D614G, Spike_N969K, NSP4_T492I, N_R32del, N_E31del, N_R203K, M_A63T, N_G204R, NSP6_L105del, N	35	10	16	160
339D_373P_375F_440K_446S_477N_478K_484A_493R_496S_498R_501Y_796Y	101	27 Pennsylvania	101 GRA	101 BA.1	Spike_N764K, Spike_N679K, Spike_Q954H, Spike_S371L, Spike_N856K, Spike_L981F, Spike_P681H, Spike_H655Y, Spike_T95I, Spike_T547K, Spike_D614G, Spike_N969K, NSP4_T492I, N_R203K, M_A63T, N_G204R, NSP14_I42V, M_Q19E, NSP12_P323L, NSP6_I189V, NSP5_P132H, M_D3G	25	10	13	130
69X_70X_143X_144X_339D_373P_375F_477N_478K_484A_493R_496S_498R_501Y_505H_796Y	38	25 California	38 GRA	38 BA.1	Spike_A67V, Spike_N764K, Spike_N679K, Spike_Q954H, Spike_S371L, Spike_N856K, Spike_L981F, Spike_P681H, Spike_H655Y, Spike_T95I, Spike_T547K, Spike_D614G, Spike_N969K, NSP4_T492I, N_R203K, M_A63T, N_G204R, NSP14_I42V, N_P13L, NSP12_P323L, NSP6_I189V, NSP5_	27	10	16	160
69del_70del_143del_144del_339D_346K_371F_373P_375F_405N_408S_417N_440K_446S_477N_478K_484A_493R_496S_498R_501Y_505H_796Y	11	2 Midtjylland	11 GRA	11 BA.1.1	Spike_G142D, Spike_A67V, Spike_Y145del, Spike_N764K, Spike_N679K, Spike_Q954H, Spike_N856K, Spike_L981F, Spike_P681H, Spike_T95I, Spike_H655Y, Spike_T547K, Spike_D614G, Spike_N969K, Spike_T376A, NSP4_T492I, N_R32del, N_E31del, N_R203K, M_A63T, N_G204R, NS	37	10	23	230
69del_70del_143del_144del_339D_373P_375F_417N_446S_477N_484A_493R_496S_498R_501Y_505H_796Y	38	24 England	38 GRA	38 BA.1	Spike_G142D, Spike_A67V, Spike_Y145del, Spike_N764K, Spike_N679K, Spike_Q954H, Spike_S371L, Spike_N856K, Spike_L981F, Spike_P681H, Spike_T95I, Spike_H655Y, Spike_T547K, Spike_D614G, Spike_N969K, NSP4_T492I, N_R32del, N_E31del, N_R203K, M_A63T, N_G204R, NS	36	10	17	170
69del_70del_143del_144del_256X_339D_796Y	72	15 Ile-de-France	72 GRA	67 BA.1	Spike_G142D, Spike_A67V, Spike_Y145del, Spike_N764K, Spike_N679K, Spike_Q954H, Spike_N856K, Spike_L981F, Spike_P681H, Spike_H655Y, Spike_T95I, Spike_T547K, Spike_D614G, Spike_N969K, NSP4_T492I, N_R32del, N_E31del, N_R203K, M_A63T, N_G204R, NSP6_L105del, N	36	10	7	70
69del_70del_143del_144del_242X_243X_244X_339D_346K_796Y	37	5 England	37 GRA	37 BA.1.1	Spike_G142D, Spike_A67V, Spike_Y145del, Spike_N764K, Spike_N679K, Spike_Q954H, Spike_N856K, Spike_L981F, Spike_P681H, Spike_H655Y, Spike_T95I, Spike_T547K, Spike_D614G, Spike_N969K, NSP4_T492I, N_R32del, N_E31del, N_R203K, M_A63T, N_G204R, NSP6_L105del, N	36	10	10	100
69del_70del_143del_144del_339D_440K_477N_478K_484A_493R_496S_498R_501Y_505H_796Y	30	3 Ceara	30 GRA	29 BA.1	Spike_G142D, Spike_A67V, Spike_Y145del, Spike_N764K, Spike_N679K, Spike_Q954H, Spike_N856K, Spike_L981F, Spike_P681H, Spike_T95I, Spike_H655Y, Spike_T547K, Spike_D614G, Spike_N969K, NSP4_T492I, N_R32del, N_E31del, N_R203K, M_A63T, N_G204R, NSP6_L105del, N	36	10	15	150
339D_346K_373P_375F_477N_478K_484A_493R_496S_498R_501Y_505H_796Y	48	23 Madrid	48 GRA	41 BA.1.1	Spike_N764K, Spike_N679K, Spike_Q954H, Spike_S371L, Spike_N856K, Spike_L981F, Spike_P681H, Spike_H655Y, Spike_T95I, Spike_T547K, Spike_D614G, Spike_N969K, NSP4_T492I, N_R203K, M_A63T, N_G204R, NSP14_I42V, N_P13L, M_Q19E, NSP12_P323L, NSP6_I189V, NSP5_P132	26	10	13	130
69del_70del_143del_144del_417N_440K_446S_477N_478K_484A_493R_496S_498R_501Y_796Y	78	32 Massachusetts	78 GRA	78 BA.1	Spike_G142D, Spike_A67V, Spike_Y145del, Spike_ins214EPE, Spike_N764K, Spike_N679K, Spike_Q954H, Spike_N856K, Spike_L981F, Spike_P681H, Spike_N211del, Spike_T95I, Spike_H655Y, Spike_T547K, Spike_D614G, Spike_N969K, Spike_L212I, NSP4_T492I, N_R32del, N_E31d	39	10	15	150
69del_70del_143del_144del_339D_373P_375F_477N_478K_484A_493R_496S_498R_501Y_505H_796Y_1237I	34	17 England	34 GRA	34 BA.1	Spike_G142D, Spike_A67V, Spike_Y145del, Spike_ins214EPE, Spike_N679K, Spike_Q954H, Spike_S371L, Spike_N856K, Spike_L981F, Spike_P681H, Spike_N211del, Spike_T95I, Spike_H655Y, Spike_T547K, Spike_D614G, Spike_N969K, Spike_L212I, NSP4_T492I, N_R32del, N_E31d	39	10	17	170
69del_70del_339D_346K_796Y	267	249 England	267 GRA	257 BA.1.1	Spike_A67V, Spike_N764K, Spike_N679K, Spike_Q954H, Spike_N856K, Spike_L981F, Spike_P681H, Spike_H655Y, Spike_T95I, Spike_T547K, Spike_D614G, Spike_N969K, NSP4_T492I, N_R32del, N_E31del, N_R203K, M_A63T, N_G204R, NSP6_S106del, NSP6_L105del, N_P13L, NSP14_I	34	10	5	50
69del_70del_143del_144del_339D_452R_478K_796Y	211	101 Minnesota	211 GRA	206 BA.1	Spike_G142D, Spike_A67V, Spike_Y145del, Spike_N764K, Spike_N679K, Spike_Q954H, Spike_N856K, Spike_L981F, Spike_P681H, Spike_T95I, Spike_H655Y, Spike_T547K, Spike_D614G, Spike_N969K, NSP4_T492I, N_R32del, N_E31del, N_R203K, M_A63T, N_G204R, NSP6_L105del, N	35	10	8	80
69del_70del_143del_144del_339D_346K_440K_446S_501Y_505H_796Y	13	3 Illinois	13 GRA	13 BA.1.1	Spike_G142D, Spike_A67V, Spike_Y145del, Spike_N764K, Spike_N679K, Spike_Q954H, Spike_N856K, Spike_L981F, Spike_P681H, Spike_H655Y, Spike_T95I, Spike_T547K, Spike_D614G, Spike_N969K, NSP4_T492I, N_R32del, N_E31del, M_A63T, NSP6_L105del, NSP6_S106del, NSP14	34	10	11	110
69del_70del_143del_144del_496S_498R_501Y_505H_796Y	14	3 Utah	14 GRA	14 BA.1	Spike_G142D, Spike_A67V, Spike_Y145del, Spike_N764K, Spike_N679K, Spike_Q954H, Spike_N856K, Spike_L981F, Spike_P681H, Spike_T95I, Spike_H655Y, Spike_T547K, Spike_D614G, Spike_N969K, NSP4_T492I, N_R32del, N_E31del, M_A63T, N_G204R, N_R203K, NSP6_S106del, N	36	10	9	90
69del_70del_143del_144del_339D_346K_354H_373P_375F_417N_440K_446S_477N_478K_484A_493R_496S_498R_501Y_505H_796Y	55	33 England	55 GRA	55 BA.1.1	Spike_G142D, Spike_A67V, Spike_Y145del, Spike_ins214EPE, Spike_N764K, Spike_N679K, Spike_Q954H, Spike_S371L, Spike_N856K, Spike_L981F, Spike_P681H, Spike_N211del, Spike_T95I, Spike_H655Y, Spike_T547K, Spike_D614G, Spike_N969K, Spike_L212I, NSP4_T492I, N_R	40	10	21	210
69del_70del_143del_144del_164X_339D_373P_375F_417N_796Y	19	6 England	19 GRA	19 BA.1	Spike_G142D, Spike_A67V, Spike_Y145del, Spike_N764K, Spike_N679K, Spike_Q954H, Spike_S371L, Spike_N856K, Spike_L981F, Spike_P681H, Spike_H655Y, Spike_T95I, Spike_T547K, Spike_D614G, Spike_N969K, NSP4_T492I, N_R32del, N_E31del, N_R203K, M_A63T, N_G204R, NS	36	10	10	100
69del_70del_143del_144del_339D_346K_373P_375F_477N_478K_484A_493R_498R_501Y_505H_796Y	17	5 Arizona	17 GRA	17 BA.1.1	Spike_G142D, Spike_A67V, Spike_Y145del, Spike_ins214EPE, Spike_N679K, Spike_Q954H, Spike_S371L, Spike_N856K, Spike_L981F, Spike_P681H, Spike_N211del, Spike_T95I, Spike_H655Y, Spike_T547K, Spike_D614G, Spike_N969K, Spike_L212I, NSP4_T492I, N_R32del, N_E31d	39	10	16	160
69X_70X_143X_144X_145X_339D_373P_375F_440K_446S_477N_478K_484A_493R_496S_498R_501Y_505H_796Y	371	270 Michigan	371 GRA	370 BA.1	Spike_N764K, Spike_N679K, Spike_Q954H, Spike_S371L, Spike_N856K, Spike_L981F, Spike_P681H, Spike_H655Y, Spike_T95I, Spike_T547K, Spike_D614G, Spike_N969K, NSP4_T492I, N_R203K, M_A63T, N_G204R, N_P13L, NSP14_I42V, M_Q19E, NSP12_P323L, NSP6_I189V, E_T9I, NS	24	10	19	190
69del_70del_143del_144del_339D_373P_375F_417N_484X_493R_496S_498R_501Y_505H_796Y	20	5 Midtjylland	20 GRA	20 BA.1	Spike_G142D, Spike_A67V, Spike_Y145del, Spike_N764K, Spike_N679K, Spike_Q954H, Spike_S371L, Spike_N856K, Spike_L981F, Spike_P681H, Spike_T95I, Spike_H655Y, Spike_T547K, Spike_D614G, Spike_N969K, NSP4_T492I, N_R32del, N_E31del, N_R203K, M_A63T, N_G204R, NS	36	10	15	150
69del_70del_143del_144del_339D_373P_375F_417N_484A_796Y	31	5 Hovedstaden	31 GRA	31 BA.1	Spike_G142D, Spike_A67V, Spike_Y145del, Spike_N764K, Spike_N679K, Spike_Q954H, Spike_S371L, Spike_N856K, Spike_L981F, Spike_P681H, Spike_H655Y, Spike_T95I, Spike_T547K, Spike_D614G, Spike_N969K, NSP4_T492I, N_R32del, N_E31del, N_R203K, M_A63T, N_G204R, NS	37	10	10	100
69del_70del_143del_144del_339D_373P_375F_417N_440K_446S_477N_478K_505H_796Y	157	83 Baden-Wurttemberg	157 GRA	157 BA.1	Spike_G142D, Spike_A67V, Spike_Y145del, Spike_ins214EPE, Spike_N764K, Spike_N679K, Spike_Q954H, Spike_S371L, Spike_N856K, Spike_L981F, Spike_P681H, Spike_N211del, Spike_H655Y, Spike_T95I, Spike_T547K, Spike_D614G, Spike_N969K, Spike_L212I, NSP4_T492I, N_R	39	10	14	140
69del_70del_143del_144del_339D_373P_375F_417N_498R_501Y_505H_796Y	40	8 Hovedstaden	40 GRA	40 BA.1	Spike_G142D, Spike_A67V, Spike_Y145del, Spike_N764K, Spike_N679K, Spike_Q954H, Spike_S371L, Spike_N856K, Spike_L981F, Spike_P681H, Spike_H655Y, Spike_T95I, Spike_T547K, Spike_D614G, Spike_N969K, NSP4_T492I, N_R32del, N_E31del, N_R203K, M_A63T, N_G204R, NS	37	10	12	120
69del_70del_143del_144del_375F_796Y	43	12 Luxembourg	43 GRA	38 BA.1	Spike_G142D, Spike_A67V, Spike_Y145del, Spike_N764K, Spike_N679K, Spike_Q954H, Spike_N856K, Spike_L981F, Spike_P681H, Spike_H655Y, Spike_T95I, Spike_T547K, Spike_D614G, Spike_N969K, NSP4_T492I, N_R32del, N_E31del, N_R203K, M_A63T, N_G204R, NSP6_L105del, N	36	10	6	60
69del_70del_143del_144del_339D_477N_478K_484A_796Y	62	7 Skane	62 GRA	62 BA.1	Spike_G142D, Spike_A67V, Spike_Y145del, Spike_N764K, Spike_N679K, Spike_Q954H, Spike_N856K, Spike_L981F, Spike_P681H, Spike_T95I, Spike_H655Y, Spike_T547K, Spike_D614G, Spike_N969K, NSP4_T492I, N_R32del, N_E31del, N_R203K, M_A63T, N_G204R, NSP6_L105del, N	35	10	9	90
69del_70del_143del_144del_446S_796Y	24	2 Jerusalem	24 GRA	22 BA.1	Spike_G142D, Spike_A67V, Spike_Y145del, Spike_N764K, Spike_N679K, Spike_Q954H, Spike_N856K, Spike_L981F, Spike_P681H, Spike_H655Y, Spike_T95I, Spike_T547K, Spike_D614G, Spike_N969K, NSP4_T492I, N_R32del, N_E31del, N_R203K, M_A63T, N_G204R, NSP6_L105del, N	36	10	6	60
69del_70del_143del_144del_339D_373P_375F_440K_446S_477N_478K_484A_493R_496S_498R_796Y	12	2 Wisconsin	12 GRA	12 BA.1	Spike_G142D, Spike_A67V, Spike_Y145del, Spike_N764K, Spike_N679K, Spike_Q954H, Spike_S371L, Spike_N856K, Spike_L981F, Spike_P681H, Spike_N211del, Spike_T95I, Spike_H655Y, Spike_T547K, Spike_D614G, Spike_N969K, Spike_L212I, NSP4_T492I, N_R32del, N_E31del,	39	10	16	160
69del_70del_143del_144del_256X_257X_339D_346K_373P_375F_417N_440K_446S_477N_478K_484A_493R_496S_498R_501Y_505H_796Y	31	13 California	31 GRA	31 BA.1.1	Spike_G142D, Spike_A67V, Spike_Y145del, Spike_N764K, Spike_N679K, Spike_Q954H, Spike_S371L, Spike_N856K, Spike_L981F, Spike_P681H, Spike_N211del, Spike_T95I, Spike_H655Y, Spike_T547K, Spike_D614G, Spike_N969K, Spike_L212I, NSP4_T492I, N_R32del, N_E31del,	39	10	22	220
69del_70del_143del_144del_478K_796Y	39	5 California	39 GRA	33 BA.1	Spike_G142D, Spike_A67V, Spike_Y145del, Spike_N764K, Spike_N679K, Spike_Q954H, Spike_N856K, Spike_L981F, Spike_P681H, Spike_H655Y, Spike_T95I, Spike_T547K, Spike_D614G, Spike_N969K, NSP4_T492I, N_R32del, N_E31del, N_R203K, M_A63T, N_G204R, NSP6_L105del, N	33	10	6	60
69del_70del_143del_144del_339D_346K_440K_796Y	34	8 England	34 GRA	34 BA.1.1	Spike_G142D, Spike_A67V, Spike_Y145del, Spike_N764K, Spike_N679K, Spike_Q954H, Spike_N856K, Spike_L981F, Spike_P681H, Spike_H655Y, Spike_T95I, Spike_T547K, Spike_D614G, Spike_N969K, NSP4_T492I, N_R32del, N_E31del, N_R203K, M_A63T, N_G204R, NSP6_L105del, N	36	10	8	80
339D_371F_373P_375F_405N_408S_417N_440K_477N_478K_484X_493R_498R_501Y_505H_796Y	18	3 Telangana	18 GRA	15 BA.2	Spike_G142D, Spike_N764K, Spike_N679K, Spike_Q954H, Spike_V213G, Spike_T19I, Spike_P681H, Spike_H655Y, Spike_D614G, Spike_N969K, Spike_T376A, NSP3_T24I, NSP4_L438F, NSP4_T492I, N_S413R, N_R32del, N_E31del, N_R203K, M_A63T, N_G204R, NSP1_S135R, NSP14_I42V,	34	10	16	160
69del_70del_143del_144del_339D_484X_493R_496S_498R_501Y_505H_796Y	14	3 England	14 GRA	14 BA.1	Spike_G142D, Spike_A67V, Spike_Y145del, Spike_N764K, Spike_N679K, Spike_Q954H, Spike_N856K, Spike_L981F, Spike_P681H, Spike_H655Y, Spike_T95I, Spike_T547K, Spike_D614G, Spike_N969K, NSP4_T492I, N_R32del, N_E31del, N_R203K, M_A63T, N_G204R, NSP6_L105del, N	36	10	12	120
69del_70del_143del_144del_339D_346K_446S_477N_478K_484A_796Y	11	2 Washington	11 GRA	11 BA.1.1	Spike_G142D, Spike_A67V, Spike_Y145del, Spike_N764K, Spike_N679K, Spike_Q954H, Spike_N856K, Spike_L981F, Spike_P681H, Spike_H655Y, Spike_T95I, Spike_T547K, Spike_D614G, Spike_N969K, NSP4_T492I, N_R32del, N_E31del, N_R203K, M_A63T, N_G204R, NSP6_L105del, N	36	10	11	110
69X_70X_339D_796Y	376	329 England	376 GRA	370 BA.1	Spike_A67V, Spike_N764K, Spike_N679K, Spike_Q954H, Spike_N856K, Spike_L981F, Spike_P681H, Spike_H655Y, Spike_T95I, Spike_T547K, Spike_D614G, Spike_N969K, NSP4_T492I, N_R32del, N_E31del, N_R203K, M_A63T, N_G204R, NSP6_S106del, NSP6_L105del, N_P13L, NSP14_I	34	10	4	40
69del_70del_143del_144del_339D_346K_477N_478K_484A_493R_796Y	84	34 Arkansas	84 GRA	84 BA.1.1	Spike_G142D, Spike_A67V, Spike_Y145del, Spike_N764K, Spike_N679K, Spike_Q954H, Spike_N856K, Spike_L981F, Spike_P681H, Spike_H655Y, Spike_T95I, Spike_T547K, Spike_D614G, Spike_N969K, NSP4_T492I, N_R32del, N_E31del, N_R203K, M_A63T, N_G204R, NSP6_L105del, N	36	10	11	110
69del_70del_143del_144del_339D_373P_375F_417N_440K_446S_452R_477N_478K_484A_493R_496S_498R_501Y_505H_796Y	18	6 Saxony-Anhalt	18 GRA	17 BA.1	Spike_G142D, Spike_A67V, Spike_Y145del, Spike_N764K, Spike_N679K, Spike_Q954H, Spike_S371L, Spike_N856K, Spike_L981F, Spike_P681H, Spike_N211del, Spike_T95I, Spike_H655Y, Spike_T547K, Spike_D614G, Spike_N969K, Spike_L212I, NSP4_T492I, N_R32del, N_E31del,	39	10	20	200
69del_70del_417N_440K_446S_477N_478K_484A_493R_796Y	32	17 Colorado	32 GRA	32 BA.1	Spike_A67V, Spike_N764K, Spike_N679K, Spike_Q954H, Spike_N856K, Spike_L981F, Spike_P681H, Spike_H655Y, Spike_T547K, Spike_D614G, Spike_N969K, NSP4_T492I, N_R32del, N_E31del, N_R203K, M_A63T, N_G204R, NSP6_L105del, NSP6_S106del, NSP14_I42V, N_P13L, NSP12_P	32	10	10	100
69del_70del_143del_144del_339D_346K_373P_375F_417N_440K_446S_477N_478K_484A_493R_496S_498R_501Y_505H_522V_796Y	13	4 England	13 GRA	13 BA.1.1	Spike_G142D, Spike_A67V, Spike_Y145del, Spike_N764K, Spike_N679K, Spike_Q954H, Spike_S371L, Spike_N856K, Spike_L981F, Spike_P681H, Spike_T95I, Spike_H655Y, Spike_T547K, Spike_D614G, Spike_N969K, NSP4_T492I, N_R32del, N_E31del, N_R203K, M_A63T, N_G204R, NS	37	10	21	210
69del_70del_143del_144del_339D_477N_796Y	11	2 Bavaria	11 GRA	11 BA.1	Spike_G142D, Spike_A67V, Spike_Y145del, Spike_N764K, Spike_N679K, Spike_Q954H, Spike_N856K, Spike_L981F, Spike_P681H, Spike_H655Y, Spike_T95I, Spike_T547K, Spike_D614G, Spike_N969K, NSP4_T492I, N_R32del, N_E31del, N_R203K, M_A63T, N_G204R, NSP6_L105del, N	36	10	7	70
69del_70del_143del_144del_339D_373P_375F_440K_446S_477N_478K_484A_796Y	49	23 Friuli Venezia Giulia	49 GRA	49 BA.1	Spike_G142D, Spike_A67V, Spike_Y145del, Spike_ins214EPE, Spike_N764K, Spike_N679K, Spike_Q954H, Spike_S371L, Spike_N856K, Spike_L981F, Spike_P681H, Spike_N211del, Spike_T95I, Spike_H655Y, Spike_T547K, Spike_D614G, Spike_N969K, Spike_L212I, NSP4_T492I, N_R	40	10	13	130
69del_70del_143del_144del_339D_373P_375F_417N_484A_493R_796Y	20	6 Hovedstaden	20 GRA	20 BA.1	Spike_G142D, Spike_A67V, Spike_Y145del, Spike_N764K, Spike_N679K, Spike_Q954H, Spike_S371L, Spike_N856K, Spike_L981F, Spike_P681H, Spike_H655Y, Spike_T95I, Spike_T547K, Spike_D614G, Spike_N969K, NSP4_T492I, N_R32del, N_E31del, N_R203K, M_A63T, N_G204R, NS	37	10	11	110
69del_70del_339D_346K_373P_375F_417N_440K_446S_477N_478K_484A_493R_496S_498R_501Y_505H	36	16 New York	36 GRA	36 BA.1.1	Spike_A67V, Spike_N679K, Spike_S371L, Spike_P681H, Spike_H655Y, Spike_T95I, Spike_T547K, Spike_D614G, NSP4_T492I, N_R203K, M_A63T, N_G204R, NSP6_L105del, NSP6_S106del, NSP14_I42V, M_Q19E, NSP12_P323L, NSP3_S1265del, NSP6_I189V, NSP6_G107del, NSP5_P132H, M	26	10	17	170
69del_70del_143del_144del_346K_373P_375F_796Y	16	3 Louisiana	16 GRA	15 BA.1.1	Spike_G142D, Spike_A67V, Spike_Y145del, Spike_N764K, Spike_N679K, Spike_Q954H, Spike_S371L, Spike_N856K, Spike_L981F, Spike_P681H, Spike_T95I, Spike_H655Y, Spike_T547K, Spike_D614G, Spike_N969K, NSP4_T492I, N_R32del, N_E31del, M_A63T, N_G204R, N_R203K, NS	37	10	8	80
69del_70del_143del_144del_505H_796Y	28	16 Utah	28 GRA	27 BA.1	Spike_G142D, Spike_A67V, Spike_Y145del, Spike_N764K, Spike_N679K, Spike_Q954H, Spike_N856K, Spike_L981F, Spike_P681H, Spike_H655Y, Spike_T95I, Spike_T547K, Spike_D614G, Spike_N969K, NSP4_T492I, N_R32del, N_E31del, N_R203K, M_A63T, N_G204R, NSP6_L105del, N	36	10	6	60
69del_70del_143del_144del_339D_373P_417N_796Y	56	14 Hovedstaden	56 GRA	56 BA.1	Spike_G142D, Spike_A67V, Spike_Y145del, Spike_N764K, Spike_N679K, Spike_Q954H, Spike_N856K, Spike_L981F, Spike_P681H, Spike_H655Y, Spike_T95I, Spike_T547K, Spike_D614G, Spike_N969K, NSP4_T492I, N_R32del, N_E31del, N_R203K, M_A63T, N_G204R, NSP6_L105del, N	36	10	8	80
69del_70del_143del_144del_339D_346K_496S_498R_501Y_796Y	11	2 England	11 GRA	11 BA.1.1	Spike_G142D, Spike_A67V, Spike_Y145del, Spike_N764K, Spike_N679K, Spike_Q954H, Spike_N856K, Spike_L981F, Spike_P681H, Spike_T95I, Spike_H655Y, Spike_T547K, Spike_D614G, Spike_N969K, NSP4_T492I, N_R32del, N_E31del, M_A63T, N_G204R, N_R203K, NSP6_S106del, N	36	10	10	100
69del_70del_143del_144del_339D_373P_375F_498R_501Y_505H_796Y	13	2 England	13 GRA	12 BA.1	Spike_G142D, Spike_A67V, Spike_Y145del, Spike_N679K, Spike_Q954H, Spike_S371L, Spike_N856K, Spike_L981F, Spike_P681H, Spike_H655Y, Spike_T95I, Spike_T547K, Spike_D614G, Spike_N969K, NSP4_T492I, N_R32del, N_E31del, N_R203K, N_G204R, M_A63T, NSP6_L105del, N	35	10	11	110
69del_70del_143del_144del_339D_373P_375F_477N_478K_484A_496S_498R_501Y_505H_796Y	51	14 England	51 GRA	51 BA.1	Spike_G142D, Spike_A67V, Spike_Y145del, Spike_N764K, Spike_N679K, Spike_Q954H, Spike_S371L, Spike_N856K, Spike_L981F, Spike_P681H, Spike_N211del, Spike_T95I, Spike_H655Y, Spike_T547K, Spike_D614G, Spike_N969K, Spike_L212I, NSP4_T492I, N_R32del, N_E31del,	39	10	15	150
69del_70del_143del_144del_162X_164X_339D_373P_375F_417N_796Y	14	3 England	14 GRA	14 BA.1	Spike_G142D, Spike_A67V, Spike_Y145del, Spike_N764K, Spike_N679K, Spike_Q954H, Spike_S371L, Spike_N856K, Spike_L981F, Spike_P681H, Spike_N211del, Spike_H655Y, Spike_T95I, Spike_T547K, Spike_D614G, Spike_N969K, Spike_L212I, NSP4_T492I, N_R32del, N_E31del,	39	10	11	110
143del_144del_339D_346K_373P_375F_417N_440K_446S_477N_478K_484A_493R_796Y	15	3 Colorado	15 GRA	14 BA.1.1	Spike_G142D, Spike_Y145del, Spike_ins214EPE, Spike_N764K, Spike_N679K, Spike_Q954H, Spike_S371L, Spike_N856K, Spike_L981F, Spike_P681H, Spike_N211del, Spike_H655Y, Spike_T547K, Spike_D614G, Spike_N969K, Spike_L212I, NSP4_T492I, N_R32del, N_E31del, N_R203K	38	10	14	140
69del_70del_143del_144del_339D_373P_375F_440K_446S_477N_478K_484A_493R_796Y	11	2 Midtjylland	11 GRA	11 BA.1	Spike_G142D, Spike_A67V, Spike_Y145del, Spike_N764K, Spike_N679K, Spike_Q954H, Spike_S371L, Spike_N856K, Spike_L981F, Spike_P681H, Spike_T95I, Spike_H655Y, Spike_T547K, Spike_D614G, Spike_N969K, NSP4_T492I, N_R32del, N_E31del, N_R203K, M_A63T, N_G204R, NS	37	10	14	140
69del_70del_339D_373P_417N_440K_446S_477N_478K_484A_493R_796Y	139	64 Colorado	139 GRA	139 BA.1	Spike_A67V, Spike_N764K, Spike_N679K, Spike_Q954H, Spike_S371L, Spike_N856K, Spike_L981F, Spike_P681H, Spike_H655Y, Spike_T547K, Spike_D614G, Spike_N969K, NSP4_T492I, N_R32del, N_E31del, N_R203K, M_A63T, N_G204R, NSP6_L105del, NSP6_S106del, N_P13L, NSP14_	31	10	12	120
69del_70del_143del_144del_339D_446S_477N_478K_796Y	34	4 Ile-de-France	34 GRA	33 BA.1	Spike_G142D, Spike_A67V, Spike_Y145del, Spike_N764K, Spike_N679K, Spike_Q954H, Spike_N856K, Spike_L981F, Spike_P681H, Spike_H655Y, Spike_T95I, Spike_T547K, Spike_D614G, Spike_N969K, NSP4_T492I, N_R32del, N_E31del, N_R203K, M_A63T, N_G204R, NSP6_L105del, N	36	10	9	90
69del_70del_143del_144del_339D_373P_375F_440K_446S_477N_478K_496S_498R_501Y_505H_796Y	36	13 Zlin Region	36 GRA	36 BA.1	Spike_G142D, Spike_A67V, Spike_Y145del, Spike_ins214EPE, Spike_N764K, Spike_N679K, Spike_Q954H, Spike_S371L, Spike_N856K, Spike_L981F, Spike_P681H, Spike_N211del, Spike_T95I, Spike_H655Y, Spike_T547K, Spike_D614G, Spike_N969K, Spike_L212I, NSP4_T492I, N_R	40	10	16	160
69del_70del_143del_144del_339D_346K_373P_375F_417N_446S_456X_477N_478K_484A_493R_496S_498R_501Y_505H_796Y	11	2 Georgia	11 GRA	11 BA.1.1	Spike_G142D, Spike_A67V, Spike_Y145del, Spike_ins214EPE, Spike_N764K, Spike_N679K, Spike_Q954H, Spike_S371L, Spike_N856K, Spike_L981F, Spike_P681H, Spike_N211del, Spike_T95I, Spike_H655Y, Spike_T547K, Spike_D614G, Spike_N969K, Spike_L212I, NSP4_T492I, N_R	40	10	20	200
69del_70del_143del_144del_339D_346K_373P_375F_417N_446S_477N_478K_493R_496S_498R_501Y_796Y	11	2 Puebla	11 GRA	11 BA.1.1	Spike_G142D, Spike_A67V, Spike_Y145del, Spike_N764K, Spike_N679K, Spike_Q954H, Spike_S371L, Spike_N856K, Spike_L981F, Spike_P681H, Spike_N211del, Spike_T95I, Spike_H655Y, Spike_T547K, Spike_D614G, Spike_N969K, Spike_L212I, NSP4_T492I, N_R32del, N_E31del,	38	10	17	170
69del_70del_143del_144del_339D_373P_375F_440K_446S_477N_796Y	25	4 Tennessee	25 GRA	25 BA.1	Spike_G142D, Spike_A67V, Spike_Y145del, Spike_ins214EPE, Spike_N764K, Spike_N679K, Spike_Q954H, Spike_S371L, Spike_N856K, Spike_L981F, Spike_P681H, Spike_N211del, Spike_T95I, Spike_H655Y, Spike_T547K, Spike_D614G, Spike_N969K, Spike_L212I, NSP4_T492I, N_R	40	10	11	110
69del_70del_143del_144del_339D_371F_373P_375F_796Y	26	10 Hovedstaden	26 GRA	26 BA.1	Spike_G142D, Spike_A67V, Spike_Y145del, Spike_N764K, Spike_N679K, Spike_Q954H, Spike_N856K, Spike_L981F, Spike_P681H, Spike_H655Y, Spike_T95I, Spike_T547K, Spike_D614G, Spike_N969K, NSP4_T492I, N_R32del, N_E31del, N_R203K, M_A63T, N_G204R, NSP6_L105del, N	36	10	9	90
69del_70del_143del_144del_158X_339D_375F_417N_796Y	12	2 Hesse	12 GRA	10 BA.1	Spike_G142D, Spike_A67V, Spike_Y145del, Spike_N764K, Spike_N679K, Spike_Q954H, Spike_N856K, Spike_L981F, Spike_P681H, Spike_H655Y, Spike_T95I, Spike_T547K, Spike_D614G, Spike_N969K, NSP4_T492I, N_R32del, N_E31del, M_A63T, NSP6_L105del, NSP6_S106del, NSP14	34	10	9	90
69del_70del_143del_144del_145X_339D_346K_373P_375F_417N_440K_446S_477N_478K_484A_493R_496S_498R_501Y_505H_796Y	30	9 New York	30 GRA	30 BA.1.1	Spike_A67V, Spike_N764K, Spike_N679K, Spike_Q954H, Spike_S371L, Spike_N856K, Spike_L981F, Spike_P681H, Spike_T95I, Spike_H655Y, Spike_T547K, Spike_D614G, Spike_N969K, NSP4_T492I, N_R32del, N_E31del, N_R203K, M_A63T, N_G204R, NSP6_L105del, NSP6_S106del, NS	35	10	21	210
69X_70X_339D_346K_373P_375F_417N_440K_446S_477N_478K_484A_493R_796Y	322	100 Colorado	322 GRA	322 BA.1.1	Spike_N764K, Spike_ins214EPE, Spike_N679K, Spike_Q954H, Spike_S371L, Spike_N856K, Spike_L981F, Spike_P681H, Spike_N211del, Spike_H655Y, Spike_T547K, Spike_D614G, Spike_N969K, Spike_L212I, NSP4_T492I, N_R32del, N_E31del, N_R203K, M_A63T, N_G204R, NSP6_S106	36	10	14	140
69del_70del_143del_144del_339D_417N_440K_477N_478K_484A_493R_496S_498R_501Y_505H_796Y	15	4 British Columbia	15 GRA	15 BA.1	Spike_G142D, Spike_A67V, Spike_Y145del, Spike_ins214EPE, Spike_N764K, Spike_N679K, Spike_Q954H, Spike_N856K, Spike_L981F, Spike_P681H, Spike_N211del, Spike_T95I, Spike_H655Y, Spike_T547K, Spike_D614G, Spike_N969K, Spike_L212I, NSP4_T492I, N_R203K, M_A63T,	35	10	16	160
69del_70del_143del_144del_158X_339D_346K_440K_446S_477N_478K_484A_493R_496S_498R_501Y_505H_796Y	87	19 North Rhine-Westphalia	87 GRA	87 BA.1.1	Spike_G142D, Spike_A67V, Spike_Y145del, Spike_N764K, Spike_N679K, Spike_Q954H, Spike_N856K, Spike_L981F, Spike_P681H, Spike_H655Y, Spike_T95I, Spike_T547K, Spike_D614G, Spike_N969K, NSP4_T492I, N_R32del, N_E31del, N_R203K, M_A63T, N_G204R, NSP6_L105del, N	36	10	18	180
69del_70del_143del_144del_339D_346K_373P_375F_417N_440K_446S_477N_478K_484A_493R_501Y_505H_796Y	75	16 Ile-de-France	75 GRA	75 BA.1.1	Spike_G142D, Spike_A67V, Spike_Y145del, Spike_N764K, Spike_N679K, Spike_Q954H, Spike_S371L, Spike_N856K, Spike_L981F, Spike_P681H, Spike_N211del, Spike_T95I, Spike_H655Y, Spike_T547K, Spike_D614G, Spike_N969K, Spike_L212I, NSP4_T492I, N_R32del, N_E31del,	37	10	18	180
69del_70del_143del_144del_339D_373P_375F	39	16 Olomouc Region	39 GRA	35 BA.1	Spike_G142D, Spike_A67V, Spike_Y145del, Spike_ins214EPE, Spike_N679K, Spike_Q954H, Spike_S371L, Spike_N856K, Spike_L981F, Spike_P681H, Spike_N211del, Spike_H655Y, Spike_T95I, Spike_T547K, Spike_D614G, Spike_N969K, Spike_L212I, NSP4_T492I, N_R32del, N_E31d	39	10	7	70
158X_339D_371F_373P_375F_405N_408S_417N_440K_477N_478K_484A_493R_498R_501Y_505H_796Y	12	2 Delhi	12 GRA	11 BA.2	Spike_L24del, Spike_G142D, Spike_A27S, Spike_P25del, Spike_N764K, Spike_N679K, Spike_Q954H, Spike_V213G, Spike_T19I, Spike_P26del, Spike_P681H, Spike_H655Y, Spike_D614G, Spike_N969K, Spike_T376A, NSP3_T24I, NSP4_L438F, NSP4_T492I, N_S413R, N_R32del, N_E31	41	10	17	170
69del_70del_143del_144del_339D_346K_373P_375F_440K_446S_477N_478K_484A_493R_796Y	13	2 Vaud	13 GRA	13 BA.1.1	Spike_G142D, Spike_A67V, Spike_Y145del, Spike_N764K, Spike_N679K, Spike_Q954H, Spike_S371L, Spike_N856K, Spike_L981F, Spike_P681H, Spike_T95I, Spike_H655Y, Spike_T547K, Spike_D614G, Spike_N969K, NSP4_T492I, N_R32del, N_E31del, N_R203K, M_A63T, N_G204R, NS	35	10	15	150
69del_70del_143del_144del_339D_346K_373P_375F_417N_440K_446S_477N_493R_496S_498R_501Y_505H_796Y	12	3 England	12 GRA	12 BA.1.1	Spike_G142D, Spike_A67V, Spike_Y145del, Spike_N764K, Spike_N679K, Spike_Q954H, Spike_S371L, Spike_N856K, Spike_L981F, Spike_P681H, Spike_N211del, Spike_T95I, Spike_H655Y, Spike_T547K, Spike_D614G, Spike_N969K, Spike_L212I, NSP4_T492I, N_R32del, N_E31del,	39	10	18	180
69del_70del_143del_144del_164X_165X_339D_373P_375F_417N_440K_446S_477N_478K_484A_493R_496S_498R_501Y_505H_796Y	15	4 England	15 GRA	15 BA.1	Spike_G142D, Spike_A67V, Spike_Y145del, Spike_N764K, Spike_N679K, Spike_Q954H, Spike_S371L, Spike_N856K, Spike_L981F, Spike_P681H, Spike_T95I, Spike_H655Y, Spike_T547K, Spike_D614G, Spike_N969K, NSP4_T492I, N_R32del, N_E31del, N_R203K, M_A63T, N_G204R, NS	37	10	21	210
69del_70del_143del_144del_339D_346K_373P_375F_417N_456X_477N_478K_484A_493R_496S_498R_501Y_505H_796Y	11	2 North Carolina	11 GRA	11 BA.1.1	Spike_G142D, Spike_A67V, Spike_Y145del, Spike_N764K, Spike_N679K, Spike_Q954H, Spike_S371L, Spike_N856K, Spike_L981F, Spike_P681H, Spike_N211del, Spike_T95I, Spike_H655Y, Spike_T547K, Spike_D614G, Spike_N969K, Spike_L212I, NSP4_T492I, N_R32del, N_E31del,	39	10	19	190
69del_70del_143del_144del_339D_346K_373P_375F_477N_478K_484A_493R_494P_496S_498R_501Y_505H_796Y	16	5 Wales	16 GRA	15 BA.1.1	Spike_G142D, Spike_A67V, Spike_Y145del, Spike_N764K, Spike_N679K, Spike_Q954H, Spike_S371L, Spike_N856K, Spike_L981F, Spike_P681H, Spike_N211del, Spike_T95I, Spike_H655Y, Spike_T547K, Spike_D614G, Spike_N969K, Spike_L212I, NSP4_T492I, N_R32del, N_E31del,	39	10	18	180
69del_70del_143del_144del_158X_339D_373P_375F_417N_446S_477N_478K_484A_493R_496S_498R_501Y_505H_796Y	24	2 England	24 GRA	24 BA.1	Spike_G142D, Spike_A67V, Spike_Y145del, Spike_N764K, Spike_N679K, Spike_Q954H, Spike_S371L, Spike_N856K, Spike_L981F, Spike_P681H, Spike_T95I, Spike_H655Y, Spike_T547K, Spike_D614G, Spike_N969K, NSP4_T492I, N_R32del, N_E31del, N_R203K, M_A63T, N_G204R, NS	37	10	19	190
69del_70del_143del_144del_339D_373P_375F_417N_477N_478K_484X_493R_496S_498R_501Y_505H_796Y	17	3 Midtjylland	17 GRA	17 BA.1	Spike_G142D, Spike_A67V, Spike_Y145del, Spike_N764K, Spike_N679K, Spike_Q954H, Spike_S371L, Spike_N856K, Spike_L981F, Spike_P681H, Spike_T95I, Spike_H655Y, Spike_T547K, Spike_D614G, Spike_N969K, NSP4_T492I, N_R32del, N_E31del, N_R203K, M_A63T, N_G204R, NS	36	10	17	170
69del_70del_143del_144del_339D_373P_375F_440K_446S_496S_498R_501Y_505H_796Y	23	8 Hovedstaden	23 GRA	23 BA.1	Spike_G142D, Spike_A67V, Spike_Y145del, Spike_N764K, Spike_N679K, Spike_Q954H, Spike_S371L, Spike_N856K, Spike_L981F, Spike_P681H, Spike_T95I, Spike_H655Y, Spike_T547K, Spike_D614G, Spike_N969K, NSP4_T492I, N_R32del, N_E31del, N_R203K, M_A63T, N_G204R, NS	37	9	14	126
69X_70X_143X_144X_145X_339D_373P_375F_417N_477N_478K_484A_493R_496S_498R_501Y_505H_796Y	34	12 Songkhla	34 GRA	34 BA.1	Spike_A67V, Spike_N764K, Spike_N679K, Spike_Q954H, Spike_S371L, Spike_N856K, Spike_L981F, Spike_P681H, Spike_T95I, Spike_H655Y, Spike_T547K, Spike_D614G, Spike_N969K, NSP4_T492I, N_R203K, M_A63T, N_G204R, NSP14_I42V, N_P13L, NSP12_P323L, NSP6_I189V, NSP5_	25	9	18	162
69del_70del_143del_144del_440K_446S_477N_478K_484A_796Y	12	2 England	12 GRA	11 BA.1	Spike_G142D, Spike_A67V, Spike_Y145del, Spike_N764K, Spike_N679K, Spike_Q954H, Spike_N856K, Spike_L981F, Spike_P681H, Spike_H655Y, Spike_T95I, Spike_T547K, Spike_D614G, Spike_N969K, NSP4_T492I, N_R32del, N_E31del, N_R203K, M_A63T, N_G204R, NSP6_L105del, N	35	9	10	90
69del_70del_143del_144del_339D_346K_446S_505H_796Y	12	3 Lower Saxony	12 GRA	12 BA.1.1	Spike_G142D, Spike_A67V, Spike_Y145del, Spike_N764K, Spike_N679K, Spike_Q954H, Spike_N856K, Spike_L981F, Spike_P681H, Spike_T95I, Spike_H655Y, Spike_T547K, Spike_D614G, Spike_N969K, NSP4_T492I, N_R32del, N_E31del, M_A63T, NSP6_S106del, NSP6_L105del, NSP14	34	9	9	81
69del_70del_143del_144del_339D_373P_375F_417N_440K_446S	359	116 South Moravian Region	359 GRA	316 BA.1	Spike_G142D, Spike_A67V, Spike_Y145del, Spike_N764K, Spike_ins214EPE, Spike_N679K, Spike_Q954H, Spike_S371L, Spike_N856K, Spike_L981F, Spike_P681H, Spike_N211del, Spike_H655Y, Spike_T95I, Spike_T547K, Spike_D614G, Spike_N969K, Spike_L212I, NSP4_T492I, N_R	40	9	10	90
69del_70del_143del_144del_339D_373P_375F_440K_446S_477N_478K_484A_493R_496S_498R_501Y	97	63 New York	97 GRA	97 BA.1	Spike_G142D, Spike_A67V, Spike_Y145del, Spike_N764K, Spike_N679K, Spike_Q954H, Spike_S371L, Spike_N856K, Spike_L981F, Spike_P681H, Spike_H655Y, Spike_T95I, Spike_T547K, Spike_D614G, Spike_N969K, NSP4_T492I, N_R32del, N_E31del, N_R203K, M_A63T, N_G204R, NS	37	9	16	144
69del_70del_143del_144del_339D_373P_375F_501Y_505H_796Y	80	30 Nouvelle-Aquitaine	80 GRA	72 BA.1	Spike_G142D, Spike_A67V, Spike_Y145del, Spike_N764K, Spike_N679K, Spike_Q954H, Spike_S371L, Spike_N856K, Spike_L981F, Spike_P681H, Spike_N211del, Spike_T95I, Spike_H655Y, Spike_T547K, Spike_D614G, Spike_N969K, Spike_L212I, NSP4_T492I, N_R32del, N_E31del,	39	9	10	90
69del_70del_143del_144del_373P_375F_417N_440K_446S_796Y	11	2 Lombardy	11 GRA	9 BA.1	Spike_G142D, Spike_A67V, Spike_Y145del, Spike_N764K, Spike_N679K, Spike_Q954H, Spike_S371L, Spike_N856K, Spike_L981F, Spike_P681H, Spike_T95I, Spike_H655Y, Spike_T547K, Spike_D614G, NSP4_T492I, N_R32del, N_E31del, N_R203K, M_A63T, N_G204R, NSP6_L105del, N	34	9	10	90
5F_69del_70del_143del_144del_339D_373P_375F_417N_440K_446S_796Y	12	3 Emilia-Romagna	12 GRA	11 BA.1	Spike_G142D, Spike_A67V, Spike_Y145del, Spike_ins214EPE, Spike_N764K, Spike_N679K, Spike_Q954H, Spike_S371L, Spike_N856K, Spike_L981F, Spike_P681H, Spike_N211del, Spike_T95I, Spike_H655Y, Spike_T547K, Spike_D614G, Spike_N969K, Spike_L212I, NSP4_T492I, N_R	40	9	12	108
69del_70del_143del_144del_339D_346K_373P_375F_452R_478K_796Y	15	3 Saxony-Anhalt	15 GRA	11 BA.1.1	Spike_G142D, Spike_A67V, Spike_Y145del, Spike_N764K, Spike_N679K, Spike_Q954H, Spike_S371L, Spike_N856K, Spike_L981F, Spike_P681H, Spike_T95I, Spike_H655Y, Spike_T547K, Spike_D614G, Spike_N969K, NSP4_T492I, N_R32del, N_E31del, N_R203K, M_A63T, N_G204R, NS	36	9	11	99
69del_70del_143del_144del_339D_373P_375F_417N_440K_446S_477N_478K_484A_493R_496S_498R_501Y_505H_517F_796Y	16	3 England	16 GRA	16 BA.1	Spike_G142D, Spike_A67V, Spike_Y145del, Spike_ins214EPE, Spike_N764K, Spike_N679K, Spike_Q954H, Spike_S371L, Spike_N856K, Spike_L981F, Spike_P681H, Spike_N211del, Spike_T95I, Spike_H655Y, Spike_T547K, Spike_D614G, Spike_N969K, Spike_L212I, NSP4_T492I, N_R	40	9	20	180
69del_70del_143del_144del_339D_373P_375F_417N_440K_446S_478K_505H_796Y	68	42 Baden-Wurttemberg	68 GRA	68 BA.1	Spike_G142D, Spike_A67V, Spike_Y145del, Spike_ins214EPE, Spike_N764K, Spike_N679K, Spike_Q954H, Spike_S371L, Spike_N856K, Spike_L981F, Spike_P681H, Spike_N211del, Spike_H655Y, Spike_T95I, Spike_T547K, Spike_D614G, Spike_N969K, Spike_L212I, NSP4_T492I, N_R	39	9	13	117
69del_70del_143del_144del_158X_339D_373P_375F_417N_477N_478K_484A_493R_496S_498R_501Y_505H_796Y	10	2 Sodermanland	10 GRA	10 BA.1	Spike_G142D, Spike_A67V, Spike_Y145del, Spike_N764K, Spike_N679K, Spike_Q954H, Spike_S371L, Spike_N856K, Spike_L981F, Spike_P681H, Spike_T95I, Spike_H655Y, Spike_T547K, Spike_D614G, Spike_N969K, NSP4_T492I, N_R32del, N_E31del, N_R203K, M_A63T, N_G204R, NS	37	9	18	162
69del_70del_143del_144del_339D_477N_478K_484A_501Y_505H_796Y	11	2 Baden-Wurttemberg	11 GRA	10 BA.1	Spike_G142D, Spike_A67V, Spike_Y145del, Spike_N764K, Spike_N679K, Spike_Q954H, Spike_N856K, Spike_L981F, Spike_P681H, Spike_H655Y, Spike_T95I, Spike_T547K, Spike_D614G, Spike_N969K, NSP4_T492I, N_R32del, N_E31del, N_R203K, M_A63T, N_G204R, NSP6_L105del, N	36	9	11	99
69del_70del_143del_144del_339D_346K_373P_375F_417N_496S_498R_501Y_796Y	14	3 England	14 GRA	14 BA.1.1	Spike_G142D, Spike_A67V, Spike_Y145del, Spike_N764K, Spike_N679K, Spike_Q954H, Spike_S371L, Spike_N856K, Spike_L981F, Spike_P681H, Spike_T95I, Spike_H655Y, Spike_T547K, Spike_D614G, Spike_N969K, NSP4_T492I, N_R32del, N_E31del, N_R203K, M_A63T, N_G204R, NS	37	9	13	117
69del_70del_143del_144del_242X_243X_244X_339D_373P_375F_477N_478K_484A_493R_496S_498R_501Y_505H_796Y	16	8 England	16 GRA	15 BA.1	Spike_G142D, Spike_A67V, Spike_Y145del, Spike_ins214EPE, Spike_N679K, Spike_Q954H, Spike_S371L, Spike_N856K, Spike_L981F, Spike_P681H, Spike_N211del, Spike_T95I, Spike_H655Y, Spike_T547K, Spike_D614G, Spike_N969K, Spike_L212I, NSP4_T492I, N_R32del, N_E31d	39	9	19	171
69del_70del_143del_144del_242X_243X_244X_796Y	11	2 Baden-Wurttemberg	11 GRA	11 BA.1	Spike_G142D, Spike_A67V, Spike_Y145del, Spike_N764K, Spike_N679K, Spike_Q954H, Spike_N856K, Spike_L981F, Spike_P681H, Spike_H655Y, Spike_T95I, Spike_T547K, Spike_D614G, Spike_N969K, NSP4_T492I, N_R32del, N_E31del, N_R203K, M_A63T, N_G204R, NSP6_L105del, N	35	9	8	72
69del_70del_143del_144del_339D_477N_478K_484A_493R_498R_501Y_505H_796Y	10	2 Skane	10 GRA	10 BA.1	Spike_G142D, Spike_A67V, Spike_Y145del, Spike_N764K, Spike_N679K, Spike_Q954H, Spike_N856K, Spike_L981F, Spike_P681H, Spike_T95I, Spike_H655Y, Spike_T547K, Spike_D614G, Spike_N969K, NSP4_T492I, N_R32del, N_E31del, N_R203K, M_A63T, N_G204R, NSP6_L105del, N	35	9	13	117
69del_70del_143del_144del_339D_371F_373P_375F_440K_446S_477N_478K_484A_493R_496S_498R_501Y_505H_796Y	9	1 Madrid	9 GRA	9 BA.1	Spike_G142D, Spike_A67V, Spike_Y145del, Spike_N764K, Spike_N679K, Spike_Q954H, Spike_N856K, Spike_L981F, Spike_P681H, Spike_T95I, Spike_H655Y, Spike_T547K, Spike_D614G, Spike_N969K, NSP4_T492I, N_R32del, N_E31del, N_R203K, M_A63T, N_G204R, NSP6_L105del, N	35	9	19	171
69del_70del_143del_144del_478K_681R	9	1 Antioquia	6 GK	2 None	Spike_G142D, Spike_A67V, Spike_Y145del, Spike_T95I, Spike_D614G, NSP4_T492I, M_I82T, N_G215C, NSP12_P323L, NSP6_T77A, NS7b_T40I, N_D63G	12	9	6	54
69del_70del_143del_144del_339D_346K_373P_375F_493R_796Y	10	2 Provence-Alpes-Cote d'Azur	10 GRA	10 BA.1.1	Spike_G142D, Spike_A67V, Spike_Y145del, Spike_N764K, Spike_N679K, Spike_Q954H, Spike_S371L, Spike_N856K, Spike_L981F, Spike_P681H, Spike_T95I, Spike_H655Y, Spike_T547K, Spike_D614G, Spike_N969K, NSP4_T492I, N_R32del, N_E31del, M_A63T, N_G204R, N_R203K, NS	37	9	10	90
69del_70del_143del_144del_339D_373P_375F_417N_477N_478K_484A_493R_796Y	34	7 Scotland	34 GRA	34 BA.1	Spike_G142D, Spike_A67V, Spike_Y145del, Spike_N764K, Spike_N679K, Spike_Q954H, Spike_S371L, Spike_N856K, Spike_L981F, Spike_P681H, Spike_T95I, Spike_H655Y, Spike_T547K, Spike_D614G, Spike_N969K, NSP4_T492I, N_R32del, N_E31del, N_R203K, M_A63T, N_G204R, NS	37	9	13	117
69del_70del_143del_144del_339D_371F_373P_375F_405N_440K_446S_477N_478K_484A_493R_498R_501Y_505H_796Y	63	46 Pomorze	63 GRA	63 BA.3	Spike_G142D, Spike_A67V, Spike_Y145del, Spike_N764K, Spike_N679K, Spike_Q954H, Spike_K417T, Spike_P681H, Spike_N211del, Spike_T95I, Spike_H655Y, Spike_D614G, Spike_N969K, Spike_L212I, NSP6_A88V, NSP4_T492I, N_S413R, N_R32del, N_E31del, N_R203K, M_A63T, N_	37	9	19	171
69del_70del_143del_144del_339D_440K_446S_477N_478K_484A_496S_498R_501Y_505H_796Y	12	3 England	12 GRA	12 BA.1	Spike_G142D, Spike_A67V, Spike_Y145del, Spike_N764K, Spike_N679K, Spike_Q954H, Spike_N856K, Spike_L981F, Spike_P681H, Spike_H655Y, Spike_T95I, Spike_T547K, Spike_D614G, Spike_N969K, NSP4_T492I, N_R32del, N_E31del, M_A63T, N_G204R, N_R203K, NSP6_S106del, N	35	9	15	135
69X_70X_339D_373P_375F_417N_440K_446S_477N_478K_484A_493R_496S_498R_501Y_505H_796Y	19	7 England	19 GRA	19 BA.1	Spike_A67V, Spike_N764K, Spike_N679K, Spike_Q954H, Spike_S371L, Spike_N856K, Spike_L981F, Spike_P681H, Spike_T95I, Spike_H655Y, Spike_T547K, Spike_D614G, Spike_N969K, NSP4_T492I, N_R203K, M_A63T, N_G204R, NSP14_I42V, N_P13L, M_Q19E, NSP12_P323L, NSP6_I189	27	9	17	153
69X_70X_143del_144del_339D_346K_373P_375F_477N_478K_484A_493R_496S_498R_501Y_505H_796Y	179	97 Cayenne	179 GRA	179 BA.1.1	Spike_G142D, Spike_A67V, Spike_Y145del, Spike_ins214EPE, Spike_N679K, Spike_Q954H, Spike_S371L, Spike_N856K, Spike_L981F, Spike_P681H, Spike_N211del, Spike_H655Y, Spike_T95I, Spike_T547K, Spike_D614G, Spike_N969K, Spike_L212I, NSP4_T492I, N_R32del, N_E31d	39	9	17	153
69del_70del_143del_144del_417T_796Y	28	14 Sao Paulo	28 GRA	28 BA.1	Spike_G142D, Spike_A67V, Spike_Y145del, Spike_N764K, Spike_N679K, Spike_Q954H, Spike_N856K, Spike_L981F, Spike_P681H, Spike_H655Y, Spike_T95I, Spike_T547K, Spike_D614G, Spike_N969K, NSP4_T492I, N_R32del, N_E31del, N_R203K, M_A63T, N_G204R, NSP6_L105del, N	35	9	6	54
69del_70del_143del_144del_339D_373P_375F_446S_484A_493R_496S_498R_501Y_505H_796Y	20	7 Hovedstaden	20 GRA	20 BA.1	Spike_G142D, Spike_A67V, Spike_Y145del, Spike_N764K, Spike_N679K, Spike_Q954H, Spike_S371L, Spike_N856K, Spike_L981F, Spike_P681H, Spike_T95I, Spike_H655Y, Spike_T547K, Spike_D614G, Spike_N969K, NSP4_T492I, N_R32del, N_E31del, N_R203K, M_A63T, N_G204R, NS	36	9	15	135
69del_70del_143del_144del_158del_339D_796Y	25	14 Region Metropolitana de Santiago	25 GRA	25 BA.1	Spike_G142D, Spike_A67V, Spike_Y145del, Spike_N764K, Spike_N679K, Spike_Q954H, Spike_N856K, Spike_L981F, Spike_P681H, Spike_H655Y, Spike_T95I, Spike_T547K, Spike_D614G, Spike_N969K, NSP4_T492I, N_R32del, N_E31del, N_R203K, M_A63T, N_G204R, NSP6_L105del, N	36	9	7	63
69del_70del_143del_144del_339D_373P_375F_477N_478K_484V_493R_496S_498R_501Y_505H_796Y	226	165 England	226 GRA	226 BA.1	Spike_G142D, Spike_A67V, Spike_Y145del, Spike_ins214EPE, Spike_N679K, Spike_Q954H, Spike_S371L, Spike_N856K, Spike_L981F, Spike_P681H, Spike_N211del, Spike_H655Y, Spike_T95I, Spike_T547K, Spike_A701V, Spike_D614G, Spike_N969K, Spike_L212I, NSP4_T492I, N_R	41	9	16	144
69del_70del_143del_144del_158X_339D_346K_373P_375F_796Y	19	9 England	19 GRA	19 BA.1.1	Spike_G142D, Spike_A67V, Spike_Y145del, Spike_N764K, Spike_N679K, Spike_Q954H, Spike_S371L, Spike_N856K, Spike_L981F, Spike_P681H, Spike_H655Y, Spike_T95I, Spike_T547K, Spike_D614G, Spike_N969K, NSP4_T492I, N_R32del, N_E31del, N_R203K, M_A63T, N_G204R, NS	37	9	10	90
69del_70del_143del_144del_151X_152X_339D_346K_373P_375F_417N_796Y	24	12 Colorado	24 GRA	24 BA.1.1	Spike_G142D, Spike_A67V, Spike_Y145del, Spike_N764K, Spike_N679K, Spike_Q954H, Spike_S371L, Spike_N856K, Spike_L981F, Spike_P681H, Spike_H655Y, Spike_T95I, Spike_T547K, Spike_D614G, Spike_N969K, NSP4_T492I, N_R32del, N_E31del, N_R203K, M_A63T, N_G204R, NS	37	9	12	108
69del_70del_143del_144del_339D_373P_375F_417N_484A_493R_496S_796Y	9	1 England	9 GRA	9 BA.1	Spike_G142D, Spike_A67V, Spike_Y145del, Spike_N764K, Spike_N679K, Spike_Q954H, Spike_S371L, Spike_N856K, Spike_L981F, Spike_P681H, Spike_H655Y, Spike_T95I, Spike_T547K, Spike_D614G, Spike_N969K, NSP4_T492I, N_R32del, N_E31del, M_A63T, N_G204R, N_R203K, NS	37	9	12	108
339D_371F_373P_405N_408S_417N_796Y	17	5 Haryana	17 GRA	10 None	Spike_N764K, Spike_P681H, Spike_N679K, Spike_Q954H, Spike_H655Y, Spike_V213G, Spike_D614G, Spike_N969K, NSP4_T327I, NSP5_P132H, NSP3_T24I, NSP4_L438F, NSP4_T492I, E_T9I, M_A63T, NSP4_L264F, NSP14_I42V, M_Q19E, NSP12_P323L, NS3_T223I, NSP13_R392C	21	9	7	63
69del_70del_143del_144del_339D_346K_440K_446S_477N_478K_484A_501Y_505H_796Y	11	2 Illinois	11 GRA	11 BA.1.1	Spike_G142D, Spike_A67V, Spike_Y145del, Spike_N764K, Spike_N679K, Spike_Q954H, Spike_N856K, Spike_L981F, Spike_P681H, Spike_T95I, Spike_H655Y, Spike_T547K, Spike_D614G, Spike_N969K, NSP4_T492I, N_R32del, N_E31del, M_A63T, NSP6_L105del, NSP6_S106del, NSP14	34	9	14	126
69del_70del_143del_144del_339D_373P_375F_417N_496S_498R_796Y	15	4 England	15 GRA	15 BA.1	Spike_G142D, Spike_A67V, Spike_Y145del, Spike_N764K, Spike_N679K, Spike_Q954H, Spike_S371L, Spike_N856K, Spike_L981F, Spike_P681H, Spike_T95I, Spike_H655Y, Spike_T547K, Spike_D614G, Spike_N969K, NSP4_T492I, N_R32del, N_E31del, N_R203K, M_A63T, N_G204R, NS	37	9	11	99
69del_70del_143del_144del_245Y_417N_440K_446S_477N_478K_484A_493R_496S_498R_501Y_505H_796Y	18	6 Massachusetts	18 GRA	18 BA.1	Spike_G142D, Spike_A67V, Spike_Y145del, Spike_ins214EPE, Spike_N764K, Spike_N679K, Spike_Q954H, Spike_N856K, Spike_L981F, Spike_P681H, Spike_N211del, Spike_T95I, Spike_H655Y, Spike_T547K, Spike_D614G, Spike_N969K, Spike_L212I, NSP4_T492I, N_R32del, N_E31d	39	9	17	153
69del_70del_143del_144del_446S_477N_478K_484A_796Y	10	2 Karnataka	10 GRA	10 BA.1	Spike_G142D, Spike_A67V, Spike_Y145del, Spike_N764K, Spike_N679K, Spike_Q954H, Spike_N856K, Spike_L981F, Spike_P681H, Spike_H655Y, Spike_T95I, Spike_T547K, Spike_D614G, Spike_N969K, NSP4_T492I, N_R32del, N_E31del, N_R203K, M_A63T, N_G204R, NSP6_L105del, N	35	9	9	81
5F_69del_70del_339D_373P_417N_440K_446S_796Y	9	1 Wingene	9 GRA	9 BA.1	Spike_A67V, Spike_N764K, Spike_ins214EPE, Spike_N679K, Spike_Q954H, Spike_S371L, Spike_N856K, Spike_L981F, Spike_P681H, Spike_N211del, Spike_H655Y, Spike_T547K, Spike_D614G, Spike_N969K, Spike_L212I, NSP4_T492I, N_R32del, N_E31del, M_A63T, N_G204R, N_R203	37	9	9	81
69del_70del_143del_144del_339D_346K_373P_375F_446S_493R_496S_498R_501Y_505H_796Y	12	4 England	12 GRA	12 BA.1.1	Spike_G142D, Spike_A67V, Spike_Y145del, Spike_N764K, Spike_N679K, Spike_Q954H, Spike_S371L, Spike_N856K, Spike_L981F, Spike_P681H, Spike_N211del, Spike_T95I, Spike_H655Y, Spike_T547K, Spike_D614G, Spike_N969K, Spike_L212I, NSP4_T492I, N_R32del, N_E31del,	39	9	15	135
69del_70del_339D_346K_417N_440K_446S_477N_478K_484A_493R_496S_498R_501Y_505H_796Y	15	4 Greater Poland Voivodeship	15 GRA	15 BA.1.1	Spike_A67V, Spike_ins214EPE, Spike_N764K, Spike_N679K, Spike_Q954H, Spike_N856K, Spike_L981F, Spike_P681H, Spike_N211del, Spike_H655Y, Spike_T547K, Spike_D614G, Spike_N969K, Spike_L212I, NSP4_T492I, N_R32del, N_E31del, N_R203K, M_A63T, N_G204R, NSP6_L105d	35	9	16	144
69del_70del_143del_144del_339D_346K_373P_375F_417N_446S_477N_484A_493R_496S_498R_501Y_505H_796Y	17	6 England	17 GRA	17 BA.1.1	Spike_G142D, Spike_A67V, Spike_Y145del, Spike_N764K, Spike_N679K, Spike_Q954H, Spike_S371L, Spike_N856K, Spike_L981F, Spike_P681H, Spike_T95I, Spike_H655Y, Spike_T547K, Spike_D614G, Spike_N969K, NSP4_T492I, N_R32del, N_E31del, N_R203K, M_A63T, N_G204R, NS	37	9	18	162
69del_143del_144del_339D_373P_375F_417N_440K_446S_477N_478K_484A_493R_496S_498R_501Y_505H_796Y	25	13 Ljubljana	25 GRA	25 BA.1	Spike_G142D, Spike_Y145del, Spike_N764K, Spike_ins214EPE, Spike_N679K, Spike_Q954H, Spike_N856K, Spike_L981F, Spike_P681H, Spike_N211del, Spike_T95I, Spike_H655Y, Spike_T547K, Spike_D614G, Spike_N969K, Spike_L212I, NSP4_T492I, N_R203K, M_A63T, N_G204R, NS	32	9	18	162
69del_70del_143del_144del_162X_164X_165X_339D_373P_375F_417N_440K_446S_477N_478K_484A_493R_496S_498R_501Y_505H_796Y	21	12 England	21 GRA	21 BA.1	Spike_G142D, Spike_A67V, Spike_Y145del, Spike_N764K, Spike_N679K, Spike_Q954H, Spike_S371L, Spike_N856K, Spike_L981F, Spike_P681H, Spike_T95I, Spike_H655Y, Spike_T547K, Spike_D614G, Spike_N969K, NSP4_T492I, N_R32del, N_E31del, N_R203K, M_A63T, N_G204R, NS	37	9	22	198
339D_371F_373P_375F_405N_408S_417N_501Y_796Y	17	4 Karnataka	17 GRA	17 BA.2	Spike_L24del, Spike_G142D, Spike_A27S, Spike_P25del, Spike_N764K, Spike_N679K, Spike_Q954H, Spike_V213G, Spike_T19I, Spike_P26del, Spike_P681H, Spike_H655Y, Spike_D614G, Spike_N969K, Spike_T376A, NSP3_T24I, NSP4_L438F, NSP4_T492I, N_S413R, N_R32del, N_E31	41	9	9	81
69del_70del_143del_144del_339D_440K_446S_477N_478K_484A_493R_496S_796Y	9	1 Arkansas	9 GRA	9 BA.1	Spike_G142D, Spike_A67V, Spike_Y145del, Spike_N764K, Spike_N679K, Spike_Q954H, Spike_N856K, Spike_L981F, Spike_P681H, Spike_T95I, Spike_H655Y, Spike_T547K, Spike_D614G, Spike_N969K, NSP4_T492I, N_R32del, N_E31del, N_R203K, M_A63T, N_G204R, NSP6_L105del, N	36	9	13	117
69del_70del_143del_144del_158X_339D_373P_375F_417N_446S_796Y	12	3 Normandie	12 GRA	12 BA.1	Spike_G142D, Spike_A67V, Spike_Y145del, Spike_N764K, Spike_N679K, Spike_Q954H, Spike_S371L, Spike_N856K, Spike_L981F, Spike_P681H, Spike_H655Y, Spike_T95I, Spike_T547K, Spike_D614G, Spike_N969K, NSP4_T492I, N_R32del, N_E31del, N_R203K, M_A63T, N_G204R, NS	37	9	11	99
69del_70del_143del_144del_339D_346K_373P_375F_477N_478K_484A_493R_496S_498R_501Y_505H_675H_796Y	11	2 England	11 GRA	10 BA.1.1	Spike_G142D, Spike_A67V, Spike_Y145del, Spike_ins214EPE, Spike_N679K, Spike_Q954H, Spike_S371L, Spike_N856K, Spike_L981F, Spike_P681H, Spike_N211del, Spike_T95I, Spike_H655Y, Spike_T547K, Spike_D614G, Spike_N969K, Spike_L212I, NSP4_T492I, N_R32del, N_E31d	39	9	18	162
69del_70del_143del_144del_162X_164X_339D_346K_373P_375F_417N_796Y	12	2 England	12 GRA	12 BA.1.1	Spike_G142D, Spike_A67V, Spike_Y145del, Spike_N764K, Spike_N679K, Spike_Q954H, Spike_S371L, Spike_N856K, Spike_L981F, Spike_P681H, Spike_T95I, Spike_H655Y, Spike_T547K, Spike_D614G, Spike_N969K, NSP4_T492I, N_R32del, N_E31del, N_R203K, M_A63T, N_G204R, NS	37	9	12	108
69del_70del_143del_144del_339D_440K_446S_477N_478K_484A_505H_796Y	10	2 West Bengal	10 GRA	9 BA.1	Spike_G142D, Spike_A67V, Spike_Y145del, Spike_N764K, Spike_N679K, Spike_Q954H, Spike_N856K, Spike_L981F, Spike_P681H, Spike_H655Y, Spike_T95I, Spike_T547K, Spike_D614G, Spike_N969K, NSP4_T492I, N_R32del, N_E31del, N_R203K, M_A63T, N_G204R, NSP6_L105del, N	36	9	12	108
69del_70del_143del_144del_339D_373P_375F_446S_477N_478K_796Y	10	2 Hovedstaden	10 GRA	10 BA.1	Spike_G142D, Spike_A67V, Spike_Y145del, Spike_N764K, Spike_N679K, Spike_Q954H, Spike_S371L, Spike_N856K, Spike_L981F, Spike_P681H, Spike_T95I, Spike_H655Y, Spike_T547K, Spike_D614G, Spike_N969K, NSP4_T492I, N_R32del, N_E31del, N_R203K, M_A63T, N_G204R, NS	37	9	11	99
69X_70X_143X_144X_145X_339D_346K_373P_375F_417N_477N_478K_484A_493R_496S_498R_501Y_505H_796Y	38	17 Songkhla	38 GRA	38 BA.1.1	Spike_A67V, Spike_N764K, Spike_N679K, Spike_Q954H, Spike_S371L, Spike_N856K, Spike_L981F, Spike_P681H, Spike_H655Y, Spike_T95I, Spike_T547K, Spike_D614G, Spike_N969K, NSP4_T492I, N_R203K, M_A63T, N_G204R, NSP14_I42V, N_P13L, NSP12_P323L, NSP6_I189V, NSP5_	25	9	19	171
69del_70del_143X_144X_145X_147X_339D_346K_373P_375F_417N_440K_446S_477N_478K_484A_493R_796Y	140	71 Colorado	140 GRA	138 BA.1.1	Spike_A67V, Spike_ins214EPE, Spike_N764K, Spike_N679K, Spike_Q954H, Spike_S371L, Spike_N856K, Spike_L981F, Spike_P681H, Spike_N211del, Spike_H655Y, Spike_T547K, Spike_D614G, Spike_N969K, Spike_L212I, NSP4_T492I, N_R32del, N_E31del, N_R203K, M_A63T, N_G204	37	9	18	162
18F_69del_70del_143del_144del_417N_440K_446S_477N_478K_484A_493R_496S_498R_501Y_505H_796Y	131	107 Massachusetts	131 GRA	131 BA.1	Spike_G142D, Spike_A67V, Spike_Y145del, Spike_ins214EPE, Spike_N764K, Spike_N679K, Spike_Q954H, Spike_N856K, Spike_L981F, Spike_P681H, Spike_N211del, Spike_T95I, Spike_H655Y, Spike_T547K, Spike_D614G, Spike_N969K, Spike_L212I, NSP4_T492I, N_R32del, N_E31d	39	9	17	153
69del_70del_143del_144del_339D_373P_477N_478K_484A_493R_496S_498R_501Y_505H_796Y	28	6 England	28 GRA	28 BA.1	Spike_G142D, Spike_A67V, Spike_Y145del, Spike_ins214EPE, Spike_N679K, Spike_Q954H, Spike_N856K, Spike_L981F, Spike_P681H, Spike_N211del, Spike_T95I, Spike_H655Y, Spike_T547K, Spike_D614G, Spike_N969K, Spike_L212I, NSP4_T492I, N_R32del, N_E31del, N_R203K,	37	9	15	135
69del_70del_143del_144del_339D_346K_373P_375F_417N_440K_446S_484A_493R_496S_498R_501Y_796Y	11	2 England	11 GRA	11 BA.1.1	Spike_G142D, Spike_A67V, Spike_Y145del, Spike_N764K, Spike_N679K, Spike_Q954H, Spike_S371L, Spike_N856K, Spike_L981F, Spike_P681H, Spike_T95I, Spike_H655Y, Spike_T547K, Spike_D614G, Spike_N969K, NSP4_T492I, N_R32del, N_E31del, N_R203K, M_A63T, N_G204R, NS	37	9	17	153
69del_70del_143del_144del_339D_371F_373P_375F_405N_408S_417N_446S_477N_478K_484A_493R_496S_498R_501Y_505H_796Y	12	2 National Capital Region	12 GRA	12 BA.1	Spike_G142D, Spike_A67V, Spike_Y145del, Spike_N764K, Spike_N679K, Spike_Q954H, Spike_N856K, Spike_L981F, Spike_P681H, Spike_T95I, Spike_H655Y, Spike_T547K, Spike_D614G, Spike_N969K, Spike_T376A, NSP4_T492I, N_R32del, N_E31del, N_R203K, M_A63T, N_G204R, NS	37	9	21	189
69del_70del_143del_144del_256L_339D_346K_373P_375F_477N_478K_484A_493R_496S_498R_501Y_505H_796Y	11	2 Catalunya	11 GRA	11 BA.1.1	Spike_G142D, Spike_A67V, Spike_Y145del, Spike_ins214EPE, Spike_N764K, Spike_N679K, Spike_Q954H, Spike_S371L, Spike_N856K, Spike_L981F, Spike_P681H, Spike_N211del, Spike_T95I, Spike_H655Y, Spike_T547K, Spike_D614G, Spike_N969K, Spike_L212I, NSP4_T492I, N_R	40	9	18	162
69del_70del_143del_144del_339D_373P_375F_417N_446S_477N_478K_484A_493R_496S_498R_505H_796Y	14	6 Ankara	14 GRA	14 BA.1	Spike_G142D, Spike_A67V, Spike_Y145del, Spike_N764K, Spike_N679K, Spike_Q954H, Spike_S371L, Spike_N856K, Spike_L981F, Spike_P681H, Spike_N211del, Spike_T95I, Spike_H655Y, Spike_T547K, Spike_D614G, Spike_N969K, Spike_L212I, NSP4_T492I, N_R32del, N_E31del,	39	9	17	153
69del_70del_143del_144del_339D_375F_440K_446S_477N_478K_484A_493R_496S_501Y_505H_796Y	20	5 North Rhine-Westphalia	20 GRA	19 BA.1	Spike_G142D, Spike_A67V, Spike_Y145del, Spike_N764K, Spike_N679K, Spike_Q954H, Spike_N856K, Spike_L981F, Spike_P681H, Spike_T95I, Spike_H655Y, Spike_T547K, Spike_D614G, Spike_N969K, NSP4_T492I, N_R32del, N_E31del, M_A63T, NSP6_L105del, NSP6_S106del, NSP14	34	9	16	144
373P_375F_405N_408S_417N_440K_477N_478K_484A_493R_498R_501Y_505H_796Y	29	16 Hong Kong	29 GRA	29 BA.2	Spike_L24del, Spike_G142D, Spike_A27S, Spike_P25del, Spike_N764K, Spike_N679K, Spike_Q954H, Spike_V213G, Spike_T19I, Spike_P26del, Spike_P681H, Spike_H655Y, Spike_D614G, Spike_N969K, Spike_T376A, NSP3_T24I, NSP4_L438F, NSP4_T492I, N_S413R, N_R32del, N_E31	41	9	14	126
69del_70del_143del_144del_164X_339D_346K_373P_375F_417N_440K_446S_477N_478K_484A_493R_496S_498R_501Y_505H_796Y	11	2 England	11 GRA	11 BA.1.1	Spike_G142D, Spike_A67V, Spike_Y145del, Spike_N764K, Spike_N679K, Spike_Q954H, Spike_S371L, Spike_N856K, Spike_L981F, Spike_P681H, Spike_T95I, Spike_H655Y, Spike_T547K, Spike_D614G, Spike_N969K, NSP4_T492I, N_R32del, N_E31del, N_R203K, M_A63T, N_G204R, NS	37	9	21	189
69del_70del_143del_144del_158X_339D_346K_417N_796Y	12	2 Maharashtra	12 GRA	12 BA.1.1	Spike_G142D, Spike_A67V, Spike_Y145del, Spike_N764K, Spike_N679K, Spike_Q954H, Spike_N856K, Spike_L981F, Spike_P681H, Spike_T95I, Spike_H655Y, Spike_T547K, Spike_D614G, Spike_N969K, NSP4_T492I, N_R32del, N_E31del, M_A63T, N_G204R, N_R203K, NSP6_S106del, N	35	9	9	81
69del_70del_143del_144del_151X_152X_339D_440K_446S_477N_478K_484A_493R_496S_498R_501Y_505H_796Y	10	2 Hovedstaden	10 GRA	10 BA.1	Spike_G142D, Spike_A67V, Spike_Y145del, Spike_N764K, Spike_N679K, Spike_Q954H, Spike_N856K, Spike_L981F, Spike_P681H, Spike_T95I, Spike_H655Y, Spike_T547K, Spike_D614G, Spike_N969K, NSP4_T492I, N_R32del, N_E31del, N_R203K, M_A63T, N_G204R, NSP6_L105del, N	35	9	18	162
69del_70del_143del_144del_339D_373P_375F_417N_440K_484A_493R_496S_498R_501Y_505H_796Y	12	2 England	12 GRA	12 BA.1	Spike_G142D, Spike_A67V, Spike_Y145del, Spike_N764K, Spike_N679K, Spike_Q954H, Spike_S371L, Spike_N856K, Spike_L981F, Spike_P681H, Spike_T95I, Spike_H655Y, Spike_T547K, Spike_D614G, Spike_N969K, NSP4_T492I, N_R32del, N_E31del, N_R203K, M_A63T, N_G204R, NS	36	9	16	144
69del_70del_143del_144del_162X_339D_796Y	51	17 England	51 GRA	51 BA.1	Spike_G142D, Spike_A67V, Spike_Y145del, Spike_N764K, Spike_N679K, Spike_Q954H, Spike_N856K, Spike_L981F, Spike_P681H, Spike_H655Y, Spike_T95I, Spike_T547K, Spike_D614G, Spike_N969K, NSP4_T492I, N_R32del, N_E31del, N_R203K, M_A63T, N_G204R, NSP6_L105del, N	35	9	7	63
69del_70del_143del_144del_417N_477N_478K_484A_493R_496S_498R_501Y_505H_796Y	121	52 North Rhine-Westphalia	121 GRA	120 BA.1	Spike_G142D, Spike_A67V, Spike_Y145del, Spike_N764K, Spike_N679K, Spike_Q954H, Spike_L981F, Spike_P681H, Spike_N211del, Spike_H655Y, Spike_T95I, Spike_T547K, Spike_D614G, Spike_N969K, Spike_L212I, NSP4_T492I, N_R32del, N_E31del, N_R203K, N_G204R, NSP6_L10	34	9	14	126
69del_70del_143del_144del_339D_373P_375F_477N_478K_484A_493R_496S_498R_501Y_505H_796Y_936Y	24	8 Wales	24 GRA	24 BA.1	Spike_G142D, Spike_A67V, Spike_Y145del, Spike_ins214EPE, Spike_N679K, Spike_Q954H, Spike_S371L, Spike_N856K, Spike_L981F, Spike_P681H, Spike_N211del, Spike_T95I, Spike_H655Y, Spike_T547K, Spike_D614G, Spike_N969K, Spike_L212I, NSP4_T492I, N_R32del, N_E31d	39	9	17	153
69del_70del_143del_144del_339D_346K_373P_375F_417N_446S_484X_493R_496S_498R_501Y_505H_796Y	11	2 England	11 GRA	11 BA.1.1	Spike_G142D, Spike_A67V, Spike_Y145del, Spike_N764K, Spike_N679K, Spike_Q954H, Spike_S371L, Spike_N856K, Spike_L981F, Spike_P681H, Spike_H655Y, Spike_T95I, Spike_T547K, Spike_D614G, Spike_N969K, NSP4_T492I, N_R32del, N_E31del, N_R203K, M_A63T, N_G204R, NS	37	9	17	153
143del_144del_339D_373P_375F_417N_440K_477N_478K_484A_493R_496S_498R_501Y_505H_796Y	31	9 Midtjylland	31 GRA	29 BA.1	Spike_G142D, Spike_A67V, Spike_Y145del, Spike_N764K, Spike_N679K, Spike_Q954H, Spike_S371L, Spike_N856K, Spike_L981F, Spike_P681H, Spike_T95I, Spike_H655Y, Spike_T547K, Spike_D614G, Spike_N969K, NSP4_T492I, N_R32del, N_E31del, N_R203K, M_A63T, N_G204R, NS	36	9	16	144
478K_796Y	10	2 Andhra Pradesh	6 GRA	5 None	Spike_D614G, Spike_Q954H, NSP4_T492I, NSP12_P323L	4	9	2	18
69del_70del_143del_144del_339D_346K_373P_375F_417N_446S_477N_478K_484A_493R_496S_498R_796Y	14	4 Colorado	14 GRA	14 BA.1.1	Spike_G142D, Spike_A67V, Spike_Y145del, Spike_N764K, Spike_N679K, Spike_Q954H, Spike_S371L, Spike_N856K, Spike_L981F, Spike_P681H, Spike_T95I, Spike_H655Y, Spike_T547K, Spike_D614G, Spike_N969K, NSP4_T492I, N_R32del, N_E31del, N_R203K, M_A63T, N_G204R, NS	37	9	17	153
69del_70del_143del_144del_339D_373P_375F_417N_477N_478K_493R_496S_498R_501Y_505H_796Y	35	7 Hovedstaden	35 GRA	35 BA.1	Spike_G142D, Spike_A67V, Spike_Y145del, Spike_N764K, Spike_N679K, Spike_Q954H, Spike_S371L, Spike_N856K, Spike_L981F, Spike_P681H, Spike_T95I, Spike_H655Y, Spike_T547K, Spike_D614G, Spike_N969K, NSP4_T492I, N_R32del, N_E31del, N_R203K, M_A63T, N_G204R, NS	37	9	16	144
69del_70del_143del_144del_339D_346T_373P_375F_477N_478K_484A_493R_496S_498R_501Y_505H_796Y	35	26 England	35 GRA	35 BA.1	Spike_G142D, Spike_A67V, Spike_Y145del, Spike_ins214EPE, Spike_N679K, Spike_Q954H, Spike_S371L, Spike_N856K, Spike_L981F, Spike_P681H, Spike_N211del, Spike_T95I, Spike_H655Y, Spike_T547K, Spike_D614G, Spike_N969K, Spike_L212I, NSP4_T492I, N_R32del, N_E31d	39	9	17	153
69del_70del_143del_144del_162X_339D_346K_373P_375F_440K_446S_477N_478K_484A_493R_496S_498R_501Y_505H_796Y	21	3 Baden-Wurttemberg	21 GRA	21 BA.1.1	Spike_G142D, Spike_A67V, Spike_Y145del, Spike_N764K, Spike_N679K, Spike_Q954H, Spike_S371L, Spike_N856K, Spike_L981F, Spike_P681H, Spike_T95I, Spike_H655Y, Spike_T547K, Spike_D614G, Spike_N969K, NSP4_T492I, N_R32del, N_E31del, N_R203K, M_A63T, N_G204R, NS	37	9	20	180
69del_70del_143del_144del_477N_478K_796Y	53	33 Luxembourg	53 GRA	52 BA.1	Spike_G142D, Spike_A67V, Spike_Y145del, Spike_N764K, Spike_N679K, Spike_Q954H, Spike_N856K, Spike_L981F, Spike_P681H, Spike_H655Y, Spike_T95I, Spike_T547K, Spike_D614G, Spike_N969K, NSP4_T492I, N_R32del, N_E31del, N_R203K, M_A63T, N_G204R, NSP6_L105del, N	36	9	7	63
69del_70del_143del_144del_339D_346K_373P_375F_417N_446S_477N_478K_484A_493R_496S_498R_501Y_503X_505H_796Y	9	1 England	9 GRA	9 BA.1.1	Spike_G142D, Spike_A67V, Spike_Y145del, Spike_N764K, Spike_N679K, Spike_Q954H, Spike_S371L, Spike_N856K, Spike_L981F, Spike_P681H, Spike_N211del, Spike_T95I, Spike_H655Y, Spike_T547K, Spike_D614G, Spike_N969K, Spike_L212I, NSP4_T492I, N_R32del, N_E31del,	39	9	20	180
69del_70del_143del_144del_339D_373P_375F_417N_484X_796Y	15	3 Bourgogne-Franche-Comte	15 GRA	15 BA.1	Spike_G142D, Spike_A67V, Spike_Y145del, Spike_N764K, Spike_N679K, Spike_Q954H, Spike_S371L, Spike_N856K, Spike_L981F, Spike_P681H, Spike_N211del, Spike_H655Y, Spike_T95I, Spike_T547K, Spike_D614G, Spike_N969K, Spike_L212I, NSP4_T492I, N_R32del, N_E31del,	39	9	10	90
69del_70del_143del_144del_244X_339D_373P_375F_417N_440K_446S_477N_478K_484A_493R_496S_498R_501Y_505H_796Y	93	25 Florida	93 GRA	93 BA.1	Spike_G142D, Spike_A67V, Spike_Y145del, Spike_N764K, Spike_N679K, Spike_Q954H, Spike_S371L, Spike_N856K, Spike_L981F, Spike_P681H, Spike_H655Y, Spike_T95I, Spike_T547K, Spike_D614G, Spike_N969K, NSP4_T492I, N_R32del, N_E31del, N_R203K, M_A63T, N_G204R, NS	37	9	20	180
69del_70del_143del_144del_375F_417N_440K_446S_477N_478K_484A_493R_496S_498R_501Y_505H_796Y	107	75 Luxembourg	107 GRA	107 BA.1	Spike_G142D, Spike_A67V, Spike_Y145del, Spike_ins214EPE, Spike_N764K, Spike_N679K, Spike_Q954H, Spike_N856K, Spike_L981F, Spike_P681H, Spike_N211del, Spike_H655Y, Spike_T95I, Spike_T547K, Spike_D614G, Spike_N969K, Spike_L212I, NSP4_T492I, N_R32del, N_E31d	39	9	17	153
69del_70del_143del_144del_339D_346K_354K_373P_375F_417N_440K_446S_477N_478K_484A_493R_496S_498R_501Y_505H_796Y	43	35 England	43 GRA	43 BA.1.1	Spike_G142D, Spike_A67V, Spike_Y145del, Spike_ins214EPE, Spike_N764K, Spike_N679K, Spike_Q954H, Spike_S371L, Spike_N856K, Spike_L981F, Spike_P681H, Spike_N211del, Spike_T95I, Spike_H655Y, Spike_T547K, Spike_D614G, Spike_N969K, Spike_L212I, NSP4_T492I, N_R	40	9	21	189
69del_143del_144del_339D_346K_373P_375F_440K_446S_477N_478K_484A_493R_496S_498R_501Y_505H_796Y	15	3 Oaxaca	15 GRA	15 BA.1.1	Spike_G142D, Spike_I68del, Spike_Y145del, Spike_N764K, Spike_N679K, Spike_Q954H, Spike_S371L, Spike_A67del, Spike_N856K, Spike_L981F, Spike_P681H, Spike_N211del, Spike_T95I, Spike_H655Y, Spike_T547K, Spike_D614G, Spike_N969K, Spike_L212I, NSP4_T492I, N_R3	38	9	18	162
69del_70del_143del_144del_339D_346K_373P_375F_417N_440K_446S_477N_478K_484A_493R_496S_498R_501Y_505H_522P_796Y	17	4 England	17 GRA	17 BA.1.1	Spike_G142D, Spike_A67V, Spike_Y145del, Spike_ins214EPE, Spike_N764K, Spike_N679K, Spike_Q954H, Spike_S371L, Spike_N856K, Spike_L981F, Spike_P681H, Spike_N211del, Spike_T95I, Spike_H655Y, Spike_T547K, Spike_D614G, Spike_N969K, Spike_L212I, NSP4_T492I, N_R	40	9	21	189
69del_70del_143del_144del_339D_346K_373P_375F_477N_478K_484A_501Y_505H_796Y	19	6 Auvergne-Rhone-Alpes	19 GRA	19 BA.1.1	Spike_G142D, Spike_A67V, Spike_Y145del, Spike_N764K, Spike_N679K, Spike_Q954H, Spike_S371L, Spike_N856K, Spike_L981F, Spike_P681H, Spike_N211del, Spike_T95I, Spike_H655Y, Spike_T547K, Spike_D614G, Spike_N969K, Spike_L212I, NSP4_T492I, N_R32del, N_E31del,	38	9	14	126
69del_70del_143del_144del_162X_164X_339D_346K_796Y	13	3 England	13 GRA	13 BA.1.1	Spike_G142D, Spike_A67V, Spike_Y145del, Spike_N764K, Spike_N679K, Spike_Q954H, Spike_N856K, Spike_L981F, Spike_P681H, Spike_H655Y, Spike_T95I, Spike_T547K, Spike_D614G, Spike_N969K, NSP4_T492I, N_R32del, N_E31del, N_R203K, M_A63T, N_G204R, NSP6_L105del, N	36	9	9	81
69del_70del_143del_144del_339D_346K_373P_375F_417N_477N_796Y	12	3 Ile-de-France	12 GRA	12 BA.1.1	Spike_G142D, Spike_A67V, Spike_Y145del, Spike_N764K, Spike_N679K, Spike_Q954H, Spike_S371L, Spike_N856K, Spike_L981F, Spike_P681H, Spike_T95I, Spike_H655Y, Spike_T547K, Spike_D614G, Spike_N969K, NSP4_T492I, N_R32del, N_E31del, N_R203K, M_A63T, N_G204R, NS	37	9	11	99
69del_70del_143X_144X_145X_339D_373P_375F_417N_440K_446S_796Y	74	35 Oregon	74 GRA	72 BA.1	Spike_A67V, Spike_ins214EPE, Spike_N764K, Spike_N679K, Spike_Q954H, Spike_S371L, Spike_N856K, Spike_L981F, Spike_P681H, Spike_T95I, Spike_H655Y, Spike_T547K, Spike_D614G, Spike_N969K, NSP4_T492I, N_R203K, M_A63T, N_G204R, NSP14_I42V, N_P13L, M_Q19E, NSP12	28	9	12	108
69del_70del_143del_144del_339D_373P_375F_417N_477N_478K_484A_493R_496S_796Y	9	1 Nonthaburi	9 GRA	9 BA.1	Spike_G142D, Spike_A67V, Spike_Y145del, Spike_N764K, Spike_N679K, Spike_Q954H, Spike_S371L, Spike_N856K, Spike_L981F, Spike_P681H, Spike_N211del, Spike_T95I, Spike_H655Y, Spike_T547K, Spike_D614G, Spike_N969K, Spike_L212I, NSP4_T492I, N_R32del, N_E31del,	39	9	14	126
69del_70del_143del_144del_339D_346K_446S_501Y_505H_796Y	14	3 Baden-Wurttemberg	14 GRA	14 BA.1.1	Spike_G142D, Spike_A67V, Spike_Y145del, Spike_N764K, Spike_N679K, Spike_Q954H, Spike_N856K, Spike_L981F, Spike_P681H, Spike_H655Y, Spike_T95I, Spike_T547K, Spike_D614G, Spike_N969K, NSP4_T492I, N_R32del, N_E31del, M_A63T, NSP6_L105del, NSP6_S106del, NSP14	34	9	10	90
69del_70del_143del_144del_339D_440K_446S_501Y_505H_796Y	11	2 British Columbia	11 GRA	11 BA.1	Spike_G142D, Spike_A67V, Spike_Y145del, Spike_N764K, Spike_N679K, Spike_Q954H, Spike_N856K, Spike_L981F, Spike_P681H, Spike_H655Y, Spike_T95I, Spike_T547K, Spike_D614G, Spike_N969K, NSP4_T492I, N_R32del, N_E31del, N_R203K, M_A63T, N_G204R, NSP6_L105del, N	36	9	10	90
339D_371F_373P_375F_405N_408S_417N_477N_478K_484A_493R_501Y_505H_796Y	19	9 West Bengal	19 GRA	16 BA.2	Spike_L24del, Spike_G142D, Spike_A27S, Spike_P25del, Spike_N764K, Spike_N679K, Spike_Q954H, Spike_V213G, Spike_T19I, Spike_P26del, Spike_P681H, Spike_H655Y, Spike_D614G, Spike_N969K, Spike_T376A, NSP3_T24I, NSP4_L438F, NSP4_T492I, N_S413R, N_R32del, N_E31	41	9	14	126
69del_70del_143del_144del_339D_496S_498R_796Y	15	5 England	15 GRA	15 BA.1	Spike_G142D, Spike_A67V, Spike_Y145del, Spike_N764K, Spike_N679K, Spike_Q954H, Spike_N856K, Spike_L981F, Spike_P681H, Spike_H655Y, Spike_T95I, Spike_T547K, Spike_D614G, Spike_N969K, NSP4_T492I, N_R32del, N_E31del, N_R203K, M_A63T, N_G204R, NSP6_L105del, N	36	9	8	72
69del_70del_143X_144X_145X_147X_339D_373P_375F_417N_440K_446S_477N_478K_484A_493R_796Y	52	24 Colorado	52 GRA	52 BA.1	Spike_A67V, Spike_ins214EPE, Spike_N764K, Spike_N679K, Spike_Q954H, Spike_S371L, Spike_N856K, Spike_L981F, Spike_P681H, Spike_N211del, Spike_H655Y, Spike_T547K, Spike_D614G, Spike_N969K, Spike_L212I, NSP4_T492I, N_R32del, N_E31del, N_R203K, M_A63T, N_G204	37	9	17	153
69del_70del_143del_144del_339D_373P_375F_417N_493R_496S_498R_796Y	17	4 Hovedstaden	17 GRA	17 BA.1	Spike_G142D, Spike_A67V, Spike_Y145del, Spike_N764K, Spike_N679K, Spike_Q954H, Spike_S371L, Spike_N856K, Spike_L981F, Spike_P681H, Spike_T95I, Spike_H655Y, Spike_T547K, Spike_D614G, Spike_N969K, NSP4_T492I, N_R32del, N_E31del, N_R203K, M_A63T, N_G204R, NS	37	9	12	108
5F_69del_70del_143del_144del_339D_346K_373P_375F_417N_440K_446S_477N_478K_484A_493R_796Y	39	16 Colorado	39 GRA	39 BA.1.1	Spike_G142D, Spike_A67V, Spike_Y145del, Spike_ins214EPE, Spike_N764K, Spike_N679K, Spike_Q954H, Spike_S371L, Spike_N856K, Spike_L981F, Spike_P681H, Spike_N211del, Spike_H655Y, Spike_T547K, Spike_D614G, Spike_N969K, Spike_L212I, NSP4_T492I, N_R32del, N_E31	39	9	17	153
144del_339D_371F_373P_375F_405N_408S_417N_440K_477N_478K_484A_493R_498R_501Y_505H_796Y	12	2 Skane	12 GRA	11 BA.2	Spike_L24del, Spike_G142D, Spike_A27S, Spike_P25del, Spike_N764K, Spike_N679K, Spike_Q954H, Spike_V213G, Spike_T19I, Spike_P26del, Spike_P681H, Spike_H655Y, Spike_D614G, Spike_N969K, Spike_T376A, NSP3_T24I, NSP4_L438F, NSP4_T492I, N_S413R, N_R32del, N_E31	41	9	17	153
69del_70del_143del_144del_339D_440K_446S_478K_484A_493R_496S_498R_501Y_505H_796Y	13	3 California	13 GRA	13 BA.1	Spike_G142D, Spike_A67V, Spike_Y145del, Spike_N764K, Spike_N679K, Spike_Q954H, Spike_N856K, Spike_L981F, Spike_P681H, Spike_T95I, Spike_H655Y, Spike_T547K, Spike_D614G, Spike_N969K, NSP4_T492I, N_R32del, N_E31del, N_R203K, M_A63T, N_G204R, NSP6_L105del, N	35	9	15	135
69del_70del_143del_144del_339D_446S_477N_478K_484A_796Y	27	3 Hovedstaden	27 GRA	27 BA.1	Spike_G142D, Spike_A67V, Spike_Y145del, Spike_N764K, Spike_N679K, Spike_Q954H, Spike_N856K, Spike_L981F, Spike_P681H, Spike_H655Y, Spike_T95I, Spike_T547K, Spike_D614G, Spike_N969K, NSP4_T492I, N_R32del, N_E31del, N_R203K, M_A63T, N_G204R, NSP6_L105del, N	35	9	10	90
69del_70del_143del_144del_339D_346K_373P_375F_417N_440K_446S_478K_505H_796Y	52	28 Baden-Wurttemberg	52 GRA	52 BA.1.1	Spike_G142D, Spike_A67V, Spike_Y145del, Spike_ins214EPE, Spike_N764K, Spike_N679K, Spike_Q954H, Spike_S371L, Spike_N856K, Spike_L981F, Spike_P681H, Spike_N211del, Spike_T95I, Spike_H655Y, Spike_T547K, Spike_D614G, Spike_N969K, Spike_L212I, NSP4_T492I, N_R	40	9	14	126
69X_70X_339D_373P_375F_417N_440K_446S_477N_478K_484A_493R_796Y	31	12 Colorado	31 GRA	31 BA.1	Spike_ins214EPE, Spike_N764K, Spike_N679K, Spike_Q954H, Spike_S371L, Spike_N856K, Spike_L981F, Spike_P681H, Spike_N211del, Spike_H655Y, Spike_T547K, Spike_D614G, Spike_N969K, Spike_L212I, NSP4_T492I, N_R32del, N_E31del, N_R203K, M_A63T, N_G204R, NSP6_L105	36	9	13	117
69del_70del_143del_144del_339D_440K_796Y	85	17 England	85 GRA	81 BA.1	Spike_G142D, Spike_A67V, Spike_Y145del, Spike_N764K, Spike_N679K, Spike_Q954H, Spike_N856K, Spike_L981F, Spike_P681H, Spike_T95I, Spike_H655Y, Spike_T547K, Spike_D614G, Spike_N969K, NSP4_T492I, N_R32del, N_E31del, N_R203K, M_A63T, N_G204R, NSP6_L105del, N	36	9	7	63
69del_70del_143del_144del_339D_346K_373P_375F_498R_501Y_505H_796Y	17	4 Jerusalem	17 GRA	17 BA.1.1	Spike_G142D, Spike_A67V, Spike_Y145del, Spike_N764K, Spike_N679K, Spike_Q954H, Spike_S371L, Spike_N856K, Spike_L981F, Spike_P681H, Spike_T95I, Spike_H655Y, Spike_T547K, Spike_D614G, Spike_N969K, NSP4_T492I, N_R32del, N_E31del, N_R203K, M_A63T, N_G204R, NS	37	9	12	108
69del_70del_143del_144del_339D_440K_446S_484A_796Y	11	2 England	11 GRA	11 BA.1	Spike_G142D, Spike_A67V, Spike_Y145del, Spike_N764K, Spike_N679K, Spike_Q954H, Spike_N856K, Spike_L981F, Spike_P681H, Spike_H655Y, Spike_T95I, Spike_T547K, Spike_D614G, Spike_N969K, NSP4_T492I, N_R32del, N_E31del, N_R203K, M_A63T, N_G204R, NSP6_L105del, N	35	9	9	81
69del_70del_143del_144del_162X_339D_346K_373P_375F_417N_446S_477N_478K_484A_493R_496S_498R_501Y_505H_796Y	8	1 Puebla	8 GRA	8 BA.1.1	Spike_G142D, Spike_A67V, Spike_Y145del, Spike_N764K, Spike_N679K, Spike_Q954H, Spike_S371L, Spike_N856K, Spike_L981F, Spike_P681H, Spike_T95I, Spike_H655Y, Spike_T547K, Spike_D614G, Spike_N969K, NSP4_T492I, N_R32del, N_E31del, N_R203K, M_A63T, N_G204R, NS	37	8	20	160
69del_70del_143del_144del_339D_346K_371F_373P_375F_405N_408S_417N_796Y	9	2 Karnataka	9 GRA	9 BA.1.1	Spike_G142D, Spike_A67V, Spike_Y145del, Spike_N764K, Spike_N679K, Spike_Q954H, Spike_N856K, Spike_L981F, Spike_P681H, Spike_T95I, Spike_H655Y, Spike_T547K, Spike_D614G, Spike_N969K, Spike_T376A, NSP4_T492I, N_R32del, N_E31del, N_R203K, M_A63T, N_G204R, NS	37	8	13	104
69del_70del_143del_144del_242del_243del_244del_339D_373P_375F_477N_478K_484A_493R_496S_498R_501Y_505H_796Y	18	11 England	18 GRA	18 BA.1	Spike_G142D, Spike_A67V, Spike_Y145del, Spike_ins214EPE, Spike_N679K, Spike_Q954H, Spike_S371L, Spike_N856K, Spike_L981F, Spike_P681H, Spike_N211del, Spike_T95I, Spike_H655Y, Spike_T547K, Spike_D614G, Spike_N969K, Spike_L212I, NSP4_T492I, N_R32del, N_E31d	39	8	19	152
69del_70del_143del_144del_339D_346K_373P_375F_417N_498R_501Y_505H_796Y	19	2 England	19 GRA	19 BA.1.1	Spike_G142D, Spike_A67V, Spike_Y145del, Spike_N764K, Spike_N679K, Spike_Q954H, Spike_S371L, Spike_N856K, Spike_L981F, Spike_P681H, Spike_H655Y, Spike_T95I, Spike_T547K, Spike_D614G, Spike_N969K, NSP4_T492I, N_R32del, N_E31del, N_R203K, M_A63T, N_G204R, NS	37	8	13	104
69del_70del_143del_144del_339D_446S_484A_493R_496S_498R_501Y_505H_796Y	22	5 England	22 GRA	22 BA.1	Spike_G142D, Spike_A67V, Spike_Y145del, Spike_N764K, Spike_N679K, Spike_Q954H, Spike_N856K, Spike_L981F, Spike_P681H, Spike_T95I, Spike_H655Y, Spike_T547K, Spike_D614G, Spike_N969K, NSP4_T492I, N_R32del, N_E31del, N_R203K, M_A63T, N_G204R, NSP6_L105del, N	36	8	13	104
69del_70del_339D_417N_440K_446S_796Y	19	9 Bavaria	19 GRA	15 BA.1	Spike_A67V, Spike_N764K, Spike_N679K, Spike_Q954H, Spike_N856K, Spike_L981F, Spike_P681H, Spike_H655Y, Spike_T547K, Spike_D614G, Spike_N969K, NSP4_T492I, N_R32del, N_E31del, M_A63T, N_G204R, N_R203K, NSP6_S106del, NSP6_L105del, NSP14_I42V, N_P13L, NSP3_S1	31	8	7	56
69del_70del_143del_144del_339D_373P_375F_417N_446S_477N_478K_484A_493R_496S_501Y_505H_796Y	14	4 Bourgogne-Franche-Comte	14 GRA	14 BA.1	Spike_G142D, Spike_A67V, Spike_Y145del, Spike_N764K, Spike_N679K, Spike_Q954H, Spike_S371L, Spike_N856K, Spike_L981F, Spike_P681H, Spike_N211del, Spike_T95I, Spike_H655Y, Spike_T547K, Spike_D614G, Spike_N969K, Spike_L212I, NSP4_T492I, N_R32del, N_E31del,	39	8	17	136
69del_70del_143del_144del_501Y_505H_796Y	34	9 Utah	34 GRA	32 BA.1	Spike_G142D, Spike_A67V, Spike_Y145del, Spike_N764K, Spike_N679K, Spike_Q954H, Spike_N856K, Spike_L981F, Spike_P681H, Spike_H655Y, Spike_T95I, Spike_T547K, Spike_D614G, Spike_N969K, NSP4_T492I, N_R32del, N_E31del, N_R203K, M_A63T, N_G204R, NSP6_L105del, N	36	8	7	56
69del_70del_143del_144del_339D_493R_496S_498R_796Y	14	7 England	14 GRA	14 BA.1	Spike_G142D, Spike_A67V, Spike_Y145del, Spike_N764K, Spike_N679K, Spike_Q954H, Spike_N856K, Spike_L981F, Spike_P681H, Spike_H655Y, Spike_T95I, Spike_T547K, Spike_D614G, Spike_N969K, NSP4_T492I, N_R32del, N_E31del, M_A63T, N_G204R, N_R203K, NSP6_S106del, N	35	8	9	72
69del_70del_143del_144del_339D_346K_373P_375F_417N_493R_796Y	14	4 Colorado	14 GRA	14 BA.1.1	Spike_G142D, Spike_A67V, Spike_Y145del, Spike_N764K, Spike_N679K, Spike_Q954H, Spike_S371L, Spike_N856K, Spike_L981F, Spike_P681H, Spike_T95I, Spike_H655Y, Spike_T547K, Spike_D614G, Spike_N969K, NSP4_T492I, N_R32del, N_E31del, M_A63T, N_G204R, N_R203K, NS	37	8	11	88
69del_70del_143del_144del_373P_375F_417N_477N_478K_484A_493R_496S_498R_501Y_505H_796Y	48	37 Luxembourg	48 GRA	48 BA.1	Spike_G142D, Spike_A67V, Spike_Y145del, Spike_ins214EPE, Spike_N764K, Spike_N679K, Spike_Q954H, Spike_N856K, Spike_L981F, Spike_P681H, Spike_N211del, Spike_T95I, Spike_H655Y, Spike_T547K, Spike_D614G, Spike_N969K, Spike_L212I, NSP4_T492I, N_R32del, N_E31d	39	8	16	128
69del_70del_143del_144del_339D_417N_440K_446S_477N_478K_484A_493R_501Y_505H_796Y	21	9 Illinois	21 GRA	21 BA.1	Spike_G142D, Spike_A67V, Spike_Y145del, Spike_N764K, Spike_N679K, Spike_Q954H, Spike_N856K, Spike_L981F, Spike_P681H, Spike_N211del, Spike_T95I, Spike_H655Y, Spike_T547K, Spike_D614G, Spike_N969K, Spike_L212I, NSP4_T492I, N_R32del, N_E31del, M_A63T, NSP6_	35	8	15	120
69del_70del_143del_144del_145D_417N_440K_446S_477N_478K_484A_493R_496S_498R_501Y_505H_796Y	15	7 Massachusetts	15 GRA	15 BA.1	Spike_A67V, Spike_ins214EPE, Spike_N764K, Spike_N679K, Spike_Q954H, Spike_G142del, Spike_N856K, Spike_L981F, Spike_P681H, Spike_L141del, Spike_N211del, Spike_T95I, Spike_H655Y, Spike_T547K, Spike_D614G, Spike_N969K, Spike_L212I, NSP4_T492I, N_R32del, N_E3	39	8	17	136
69del_70del_143del_144del_339D_477N_478K_484A_493R_796Y	60	12 New York	60 GRA	60 BA.1	Spike_G142D, Spike_A67V, Spike_Y145del, Spike_N764K, Spike_N679K, Spike_Q954H, Spike_N856K, Spike_L981F, Spike_P681H, Spike_H655Y, Spike_T95I, Spike_T547K, Spike_D614G, Spike_N969K, NSP4_T492I, N_R32del, N_E31del, N_R203K, M_A63T, N_G204R, NSP6_L105del, N	36	8	10	80
69del_70del_143del_144del_339D_417N_440K_446S_477N_478K_484A_505H_796Y	9	2 Ile-de-France	9 GRA	9 BA.1	Spike_G142D, Spike_A67V, Spike_Y145del, Spike_N764K, Spike_N679K, Spike_Q954H, Spike_N856K, Spike_L981F, Spike_P681H, Spike_H655Y, Spike_T95I, Spike_T547K, Spike_D614G, Spike_N969K, NSP4_T492I, N_R32del, N_E31del, N_R203K, M_A63T, N_G204R, NSP6_L105del, N	36	8	13	104
69X_70X_143X_144X_145X_339D_796Y	502	449 England	502 GRA	494 BA.1	Spike_A67V, Spike_N764K, Spike_N679K, Spike_Q954H, Spike_N856K, Spike_L981F, Spike_P681H, Spike_H655Y, Spike_T95I, Spike_T547K, Spike_D614G, Spike_N969K, NSP4_T492I, N_R203K, M_A63T, N_G204R, NSP6_S106del, NSP6_L105del, N_P13L, NSP14_I42V, M_Q19E, NSP12_P	31	8	7	56
18F_69del_70del_143del_144del_339D_373P_375F_440K_446S_477N_478K_484A_493R_496S_498R_501Y_505H_796Y	11	3 Connecticut	11 GRA	11 BA.1	Spike_G142D, Spike_A67V, Spike_Y145del, Spike_N764K, Spike_N679K, Spike_Q954H, Spike_S371L, Spike_N856K, Spike_L981F, Spike_P681H, Spike_N211del, Spike_T95I, Spike_H655Y, Spike_T547K, Spike_D614G, Spike_N969K, Spike_L212I, NSP4_T492I, N_R32del, N_E31del,	39	8	19	152
69del_70del_143del_144del_339D_346K_373P_375F_417N_484X_796Y	10	2 Grand Est	10 GRA	10 BA.1.1	Spike_G142D, Spike_A67V, Spike_Y145del, Spike_N764K, Spike_N679K, Spike_Q954H, Spike_S371L, Spike_N856K, Spike_L981F, Spike_P681H, Spike_H655Y, Spike_T95I, Spike_T547K, Spike_D614G, Spike_N969K, NSP4_T492I, N_R32del, N_E31del, N_R203K, M_A63T, N_G204R, NS	37	8	11	88
69del_70del_143del_144del_158del_162del_164del_165del_242del_243del_244del_245del_246del_247del_248del_249del_250del_251del_256del_257del_796Y	25	12 Region Metropolitana de Santiago	25 GRA	25 BA.1	Spike_G142D, Spike_A67V, Spike_Y145del, Spike_N764K, Spike_N679K, Spike_Q954H, Spike_N856K, Spike_L981F, Spike_P681H, Spike_H655Y, Spike_T95I, Spike_T547K, Spike_D614G, Spike_N969K, NSP4_T492I, N_R32del, N_E31del, N_R203K, M_A63T, N_G204R, NSP6_L105del, N	36	8	21	168
145H_452R_478K	168	74 England	168 GK	71 AY.4.2.1	Spike_G142D, Spike_A222V, Spike_E156G, Spike_D950N, Spike_F157del, Spike_T19R, Spike_T95I, Spike_R158del, Spike_D614G, NSP4_T492I, N_G215C, NSP12_P323L, NSP3_P1469S, NS3_S26L, N_R203M, N_D377Y, NS7a_V82A, NSP4_V167L, NSP3_A1711V, M_I82T, NSP3_P1228L, NSP3	29	8	3	24
69del_70del_143del_144del_339D_373P_375F_493R_796Y	15	4 Provence-Alpes-Cote d'Azur	15 GRA	15 BA.1	Spike_G142D, Spike_A67V, Spike_Y145del, Spike_N764K, Spike_N679K, Spike_Q954H, Spike_S371L, Spike_N856K, Spike_L981F, Spike_P681H, Spike_H655Y, Spike_T95I, Spike_T547K, Spike_D614G, Spike_N969K, NSP4_T492I, N_R32del, N_E31del, N_R203K, M_A63T, N_G204R, NS	37	8	9	72
339D_371F_373P_375F_405N_408S_417N_484A_796Y	10	3 Maharashtra	10 GRA	10 BA.2	Spike_L24del, Spike_A27S, Spike_G142D, Spike_P25del, Spike_N764K, Spike_N679K, Spike_Q954H, Spike_V213G, Spike_T19I, Spike_P26del, Spike_P681H, Spike_H655Y, Spike_D614G, Spike_N969K, Spike_T376A, NSP3_T24I, NSP4_L438F, NSP4_T492I, N_S413R, N_R32del, N_E31	41	8	9	72
143del_144del_339D_346K_373P_375F_440K_446S_477N_478K_484A_493R_496S_498R_501Y_505H_796Y	17	9 Tegucigalpa	17 GRA	16 BA.1.1	Spike_G142D, Spike_Y145del, Spike_N764K, Spike_N679K, Spike_Q954H, Spike_S371L, Spike_N856K, Spike_L981F, Spike_P681H, Spike_T95I, Spike_H655Y, Spike_D614G, Spike_N969K, NSP4_T492I, N_R32del, N_E31del, N_R203K, M_A63T, N_G204R, NSP6_L105del, NSP6_S106del,	34	8	17	136
49Y_69del_70del_143del_144del_339D_346K_373P_375F_440K_446S_477N_478K_484A_493R_496S_498R_501Y_505H_796Y	9	2 California	9 GRA	9 BA.1.1	Spike_G142D, Spike_A67V, Spike_Y145del, Spike_N764K, Spike_N679K, Spike_Q954H, Spike_S371L, Spike_N856K, Spike_L981F, Spike_P681H, Spike_N211del, Spike_H655Y, Spike_T95I, Spike_T547K, Spike_D614G, Spike_N969K, Spike_L212I, NSP4_T492I, N_R32del, N_E31del,	39	8	20	160
69del_70del_143X_144X_145X_339D_346K_373P_375F_440K_446S_477N_478K_484A_493R_496S_498R_501Y_505H_796Y	74	58 California	74 GRA	74 BA.1.1	Spike_A67V, Spike_N764K, Spike_N679K, Spike_Q954H, Spike_S371L, Spike_N856K, Spike_L981F, Spike_P681H, Spike_N211del, Spike_T95I, Spike_H655Y, Spike_T547K, Spike_D614G, Spike_N969K, Spike_L212I, NSP4_T492I, N_R32del, N_E31del, N_R203K, M_A63T, N_G204R, NS	37	8	20	160
5F_69del_70del_143del_144del_417N_440K_446S_477N_478K_484A_493R_496S_498R_501Y_505H	14	4 Massachusetts	14 GRA	14 BA.1	Spike_G142D, Spike_A67V, Spike_Y145del, Spike_ins214EPE, Spike_N679K, Spike_Q954H, Spike_N856K, Spike_L981F, Spike_P681H, Spike_N211del, Spike_T95I, Spike_H655Y, Spike_T547K, Spike_D614G, Spike_N969K, Spike_L212I, NSP4_T492I, N_R32del, N_E31del, N_R203K,	38	8	16	128
69del_70del_143del_144del_152R_339D_373P_375F_417N_440K_446S_477N_478K_484A_493R_496S_498R_501Y_505H_796Y	14	4 Scotland	14 GRA	14 BA.1	Spike_G142D, Spike_A67V, Spike_Y145del, Spike_ins214EPE, Spike_N764K, Spike_N679K, Spike_Q954H, Spike_S371L, Spike_N856K, Spike_L981F, Spike_P681H, Spike_N211del, Spike_T95I, Spike_H655Y, Spike_T547K, Spike_D614G, Spike_N969K, Spike_L212I, NSP4_T492I, N_R	40	8	20	160
339D_346K_373P_375F_440K_446S_477N_478K_484A_493R_496S_498R_501Y	49	17 California	49 GRA	49 BA.1.1	Spike_N764K, Spike_N679K, Spike_Q954H, Spike_S371L, Spike_N856K, Spike_L981F, Spike_P681H, Spike_H655Y, Spike_T95I, Spike_T547K, Spike_D614G, Spike_N969K, NSP4_T492I, N_R203K, M_A63T, N_G204R, NSP14_I42V, M_Q19E, NSP12_P323L, NSP6_I189V, NSP5_P132H, M_D3G	25	8	13	104
69del_70del_143del_144del_339D_346K_373P_375F_440K_446S_477N_478K_484X_493R_496S_498R_501Y_505H_796Y	12	3 England	12 GRA	12 BA.1.1	Spike_G142D, Spike_A67V, Spike_Y145del, Spike_N764K, Spike_N679K, Spike_Q954H, Spike_N856K, Spike_L981F, Spike_P681H, Spike_T95I, Spike_H655Y, Spike_T547K, Spike_D614G, Spike_N969K, NSP4_T492I, N_R32del, N_E31del, N_R203K, M_A63T, N_G204R, NSP6_L105del, N	36	8	19	152
69del_70del_143del_144del_339D_373P_375F_440K_446S_478K_484A_493R_496S_498R_501Y_505H_796Y	9	2 Hovedstaden	9 GRA	9 BA.1	Spike_G142D, Spike_A67V, Spike_Y145del, Spike_N764K, Spike_N679K, Spike_Q954H, Spike_S371L, Spike_N856K, Spike_L981F, Spike_P681H, Spike_N211del, Spike_T95I, Spike_H655Y, Spike_T547K, Spike_D614G, Spike_N969K, Spike_L212I, NSP4_T492I, N_R32del, N_E31del,	38	8	17	136
69del_70del_143del_144del_257X_339D_346K_373P_375F_417N_796Y	9	2 Colorado	9 GRA	9 BA.1.1	Spike_G142D, Spike_A67V, Spike_Y145del, Spike_N764K, Spike_N679K, Spike_Q954H, Spike_S371L, Spike_N856K, Spike_L981F, Spike_P681H, Spike_T95I, Spike_H655Y, Spike_T547K, Spike_D614G, Spike_N969K, NSP4_T492I, N_R32del, N_E31del, M_A63T, N_G204R, N_R203K, NS	37	8	11	88
339D_371F_373P_375F_405N_408S_417N_440K_505H_796Y	10	2 Doha	10 GRA	9 BA.2	Spike_L24del, Spike_A27S, Spike_G142D, Spike_P25del, Spike_N764K, Spike_N679K, Spike_Q954H, Spike_V213G, Spike_T19I, Spike_P26del, Spike_P681H, Spike_H655Y, Spike_D614G, Spike_N969K, Spike_T376A, NSP3_T24I, NSP4_L438F, NSP4_T492I, N_S413R, N_R32del, N_E31	38	8	10	80
69del_70del_143del_144del_339D_346K_452R_478K_796Y	173	86 Minnesota	173 GRA	167 BA.1.1	Spike_G142D, Spike_A67V, Spike_Y145del, Spike_N764K, Spike_N679K, Spike_Q954H, Spike_N856K, Spike_L981F, Spike_P681H, Spike_T95I, Spike_H655Y, Spike_T547K, Spike_D614G, Spike_N969K, NSP4_T492I, N_R32del, N_E31del, N_R203K, M_A63T, N_G204R, NSP6_L105del, N	35	8	9	72
69del_70del_143del_144del_339D_373P_375F_417N_446S_477N_478K_484A_493R_496S_796Y	10	2 Hidalgo	10 GRA	10 BA.1	Spike_G142D, Spike_A67V, Spike_Y145del, Spike_N764K, Spike_N679K, Spike_Q954H, Spike_S371L, Spike_N856K, Spike_L981F, Spike_P681H, Spike_T95I, Spike_H655Y, Spike_T547K, Spike_D614G, Spike_N969K, NSP4_T492I, N_R32del, N_E31del, N_R203K, M_A63T, N_G204R, NS	37	8	15	120
69del_70del_143del_144del_339D_373P_375F_417N_446S_484A_493R_496S_498R_501Y_796Y	12	4 Midtjylland	12 GRA	12 BA.1	Spike_G142D, Spike_A67V, Spike_Y145del, Spike_N764K, Spike_N679K, Spike_Q954H, Spike_S371L, Spike_N856K, Spike_L981F, Spike_P681H, Spike_T95I, Spike_H655Y, Spike_T547K, Spike_D614G, Spike_N969K, NSP4_T492I, N_R32del, N_E31del, N_R203K, M_A63T, N_G204R, NS	36	8	15	120
69del_70del_143del_144del_339D_346K_373P_375F_477N_478K_484A_493R_796Y	23	4 Tennessee	23 GRA	23 BA.1.1	Spike_G142D, Spike_A67V, Spike_Y145del, Spike_N764K, Spike_N679K, Spike_Q954H, Spike_S371L, Spike_N856K, Spike_L981F, Spike_P681H, Spike_N211del, Spike_H655Y, Spike_T95I, Spike_T547K, Spike_D614G, Spike_N969K, Spike_L212I, NSP4_T492I, N_R32del, N_E31del,	39	8	13	104
69del_70del_143del_144del_339D_373P_375F_417N_452R_478K_796Y	14	4 Sodermanland	14 GRA	12 BA.1	Spike_G142D, Spike_A67V, Spike_Y145del, Spike_N764K, Spike_N679K, Spike_Q954H, Spike_S371L, Spike_N856K, Spike_L981F, Spike_P681H, Spike_T95I, Spike_H655Y, Spike_T547K, Spike_D614G, Spike_N969K, NSP4_T492I, N_R32del, N_E31del, N_R203K, M_A63T, N_G204R, NS	37	8	11	88
5F_69del_70del_143del_144del_339D_373P_375F_417N_440K_446S_477N_478K_484A_493R_796Y	17	4 England	17 GRA	17 BA.1	Spike_G142D, Spike_A67V, Spike_Y145del, Spike_ins214EPE, Spike_N764K, Spike_N679K, Spike_Q954H, Spike_S371L, Spike_N856K, Spike_L981F, Spike_P681H, Spike_N211del, Spike_H655Y, Spike_T547K, Spike_D614G, Spike_N969K, Spike_L212I, NSP4_T492I, N_R32del, N_E31	39	8	16	128
69del_70del_143del_144del_339D_373P_375F_417N_440K_446S_484X_493R_496S_498R_501Y_505H_796Y	35	15 England	35 GRA	35 BA.1	Spike_G142D, Spike_A67V, Spike_Y145del, Spike_N764K, Spike_N679K, Spike_Q954H, Spike_S371L, Spike_N856K, Spike_L981F, Spike_P681H, Spike_T95I, Spike_H655Y, Spike_T547K, Spike_D614G, Spike_N969K, NSP4_T492I, N_R32del, N_E31del, N_R203K, M_A63T, N_G204R, NS	36	8	17	136
69del_70del_143del_144del_417N_430I_440K_446S_477N_478K_484A_493R_496S_498R_501Y_505H_796Y	13	4 Massachusetts	13 GRA	13 BA.1	Spike_G142D, Spike_A67V, Spike_Y145del, Spike_ins214EPE, Spike_N764K, Spike_N679K, Spike_Q954H, Spike_N856K, Spike_L981F, Spike_P681H, Spike_N211del, Spike_T95I, Spike_H655Y, Spike_T547K, Spike_D614G, Spike_N969K, Spike_L212I, NSP4_T492I, N_R32del, N_E31d	39	8	17	136
5F_69del_70del_143del_144del_339D_346K_373P_375F_796Y	9	2 Tennessee	9 GRA	9 BA.1.1	Spike_G142D, Spike_A67V, Spike_Y145del, Spike_N764K, Spike_N679K, Spike_Q954H, Spike_S371L, Spike_N856K, Spike_L981F, Spike_P681H, Spike_T95I, Spike_H655Y, Spike_T547K, Spike_D614G, Spike_N969K, NSP4_T492I, N_R32del, N_E31del, M_A63T, N_G204R, N_R203K, NS	37	8	10	80
69del_70del_143del_144del_440K_446S_493R_496S_498R_501Y_505H_796Y	10	2 Indiana	10 GRA	10 BA.1	Spike_G142D, Spike_A67V, Spike_Y145del, Spike_N764K, Spike_N679K, Spike_Q954H, Spike_N856K, Spike_L981F, Spike_P681H, Spike_H655Y, Spike_T95I, Spike_T547K, Spike_D614G, Spike_N969K, NSP4_T492I, N_R32del, N_E31del, M_A63T, N_G204R, N_R203K, NSP6_S106del, N	35	8	12	96
69del_70del_143del_144del_339D_346K_373P_375F_440K_446S_478K_484A_493R_496S_498R_501Y_505H_796Y	13	5 California	13 GRA	13 BA.1.1	Spike_G142D, Spike_A67V, Spike_Y145del, Spike_N764K, Spike_N679K, Spike_Q954H, Spike_S371L, Spike_N856K, Spike_L981F, Spike_P681H, Spike_N211del, Spike_T95I, Spike_H655Y, Spike_T547K, Spike_D614G, Spike_N969K, Spike_L212I, NSP4_T492I, N_R32del, N_E31del,	36	8	18	144
69del_70del_143del_144del_339D_373P_375F_384S_477N_478K_484A_493R_496S_498R_501Y_505H_796Y	14	7 England	14 GRA	14 BA.1	Spike_G142D, Spike_A67V, Spike_Y145del, Spike_ins214EPE, Spike_N679K, Spike_Q954H, Spike_S371L, Spike_N856K, Spike_L981F, Spike_P681H, Spike_N211del, Spike_T95I, Spike_H655Y, Spike_T547K, Spike_D614G, Spike_N969K, Spike_L212I, NSP4_T492I, N_R32del, N_E31d	39	8	17	136
69del_70del_339D_373P_375F_417N_440K_446S_477N_478K_484A_493R_496S_498R_501Y_505H	28	18 New York	28 GRA	26 BA.1	Spike_A67V, Spike_N679K, Spike_S371L, Spike_P681H, Spike_H655Y, Spike_T95I, Spike_T547K, Spike_D614G, NSP4_T492I, N_R203K, M_A63T, N_G204R, NSP6_L105del, NSP6_S106del, N_P13L, NSP14_I42V, M_Q19E, NSP12_P323L, NSP3_S1265del, NSP6_I189V, NSP6_G107del, NSP5_	27	8	16	128
69del_70del_143del_144del_158X_339D_446S_477N_478K_484A_493R_496S_498R_501Y_505H_796Y	11	3 Ankara	11 GRA	11 BA.1	Spike_G142D, Spike_A67V, Spike_Y145del, Spike_N764K, Spike_N679K, Spike_Q954H, Spike_N856K, Spike_L981F, Spike_P681H, Spike_T95I, Spike_H655Y, Spike_T547K, Spike_D614G, Spike_N969K, NSP4_T492I, N_R32del, N_E31del, N_R203K, M_A63T, N_G204R, NSP6_L105del, N	36	8	16	128
339D_405N_408S_417N_796Y	23	11 Delhi	23 GRA	16 None	Spike_G142D, Spike_N764K, Spike_P681H, Spike_N679K, Spike_Q954H, Spike_H655Y, Spike_D614G, Spike_N969K, NSP5_P132H, NSP4_T492I, N_R203K, M_A63T, N_G204R, NSP14_I42V, M_Q19E, NSP12_P323L	16	8	5	40
69del_70del_143del_144del_158X_339D_346K_373P_375F_440K_446S_477N_478K_484A_493R_496S_498R_501Y_505H_796Y	47	7 North Rhine-Westphalia	47 GRA	47 BA.1.1	Spike_G142D, Spike_A67V, Spike_Y145del, Spike_N764K, Spike_N679K, Spike_Q954H, Spike_S371L, Spike_N856K, Spike_L981F, Spike_P681H, Spike_T95I, Spike_H655Y, Spike_T547K, Spike_D614G, Spike_N969K, NSP4_T492I, N_R32del, N_E31del, N_R203K, M_A63T, N_G204R, NS	37	8	20	160
69del_70del_143del_144del_146Q_339D_346K_373P_375F_417N_440K_446S_477N_478K_484A_493R_496S_498R_501Y_505H_796Y	15	6 England	15 GRA	15 BA.1.1	Spike_G142D, Spike_A67V, Spike_Y145del, Spike_ins214EPE, Spike_N764K, Spike_N679K, Spike_Q954H, Spike_S371L, Spike_N856K, Spike_L981F, Spike_P681H, Spike_N211del, Spike_T95I, Spike_H655Y, Spike_T547K, Spike_D614G, Spike_N969K, Spike_L212I, NSP4_T492I, N_R	40	8	21	168
69del_70del_143del_144del_146Y_339D_373P_375F_417N_440K_446S_477N_478K_484A_493R_496S_498R_501Y_505H_796Y	20	7 Syddanmark	20 GRA	20 BA.1	Spike_G142D, Spike_A67V, Spike_Y145del, Spike_ins214EPE, Spike_N764K, Spike_N679K, Spike_Q954H, Spike_S371L, Spike_N856K, Spike_L981F, Spike_P681H, Spike_N211del, Spike_T95I, Spike_H655Y, Spike_T547K, Spike_D614G, Spike_N969K, Spike_L212I, NSP4_T492I, N_R	40	8	20	160
69del_70del_143del_144del_339D_346K_477N_478K_484X_493R_496S_498R_501Y_505H_796Y	9	2 Bavaria	9 GRA	9 BA.1.1	Spike_G142D, Spike_A67V, Spike_Y145del, Spike_N764K, Spike_N679K, Spike_Q954H, Spike_N856K, Spike_L981F, Spike_P681H, Spike_H655Y, Spike_T95I, Spike_T547K, Spike_D614G, Spike_N969K, NSP4_T492I, N_R32del, N_E31del, M_A63T, N_G204R, N_R203K, NSP6_S106del, N	36	8	15	120
339D_371F_373P_375F_405N_417N_440K_446S_477N_478K_484A_493R_496S_498R_501Y_505H_796Y	12	3 Vienna	12 GRA	11 BA.2	Spike_L24del, Spike_G142D, Spike_A27S, Spike_P25del, Spike_N764K, Spike_N679K, Spike_Q954H, Spike_V213G, Spike_T19I, Spike_P26del, Spike_P681H, Spike_H655Y, Spike_D614G, Spike_N969K, Spike_T376A, NSP3_T24I, NSP4_L438F, NSP4_T492I, N_S413R, N_R32del, N_E31	40	8	17	136
69del_70del_143del_144del_146Q_339D_373P_375F_417N_440K_446S_477N_478K_484A_493R_496S_498R_501Y_505H_796Y	35	22 England	35 GRA	35 BA.1	Spike_G142D, Spike_A67V, Spike_Y145del, Spike_ins214EPE, Spike_N764K, Spike_N679K, Spike_Q954H, Spike_S371L, Spike_N856K, Spike_L981F, Spike_P681H, Spike_N211del, Spike_T95I, Spike_H655Y, Spike_T547K, Spike_D614G, Spike_N969K, Spike_L212I, NSP4_T492I, N_R	40	8	20	160
70del_143del_144del_339D_373P_375F_417N_440K_446S_477N_478K_484A_493R_496S_498R_501Y_505H_796Y	761	619 Ljubljana	761 GRA	758 BA.1	Spike_G142D, Spike_A67V, Spike_Y145del, Spike_N764K, Spike_ins214EPE, Spike_N679K, Spike_Q954H, Spike_N856K, Spike_L981F, Spike_P681H, Spike_N211del, Spike_T95I, Spike_H655Y, Spike_T547K, Spike_D614G, Spike_N969K, Spike_L212I, NSP4_T492I, N_R203K, M_A63T,	33	8	18	144
69X_70X_143X_144X_145X_339D_346K_440K_446S_477N_478K_484A_493R_496S_498R_501Y_505H_796Y	29	11 England	29 GRA	29 BA.1.1	Spike_A67V, Spike_N764K, Spike_N679K, Spike_Q954H, Spike_N856K, Spike_L981F, Spike_P681H, Spike_T95I, Spike_H655Y, Spike_T547K, Spike_D614G, Spike_N969K, NSP4_T492I, N_R203K, M_A63T, N_G204R, NSP6_L105del, NSP6_S106del, NSP14_I42V, N_P13L, M_Q19E, NSP12_P	30	8	18	144
69del_70del_143del_144del_339D_446S_477N_478K_484A_493R_496S_498R_796Y	8	1 Tamil Nadu	8 GRA	8 BA.1	Spike_G142D, Spike_A67V, Spike_Y145del, Spike_N764K, Spike_N679K, Spike_Q954H, Spike_N856K, Spike_L981F, Spike_P681H, Spike_T95I, Spike_H655Y, Spike_T547K, Spike_D614G, Spike_N969K, NSP4_T492I, N_R32del, N_E31del, N_R203K, M_A63T, N_G204R, NSP6_L105del, N	35	8	13	104
69del_70del_143del_144del_339D_373P_375F_496S_498R_501Y_505H_796Y	83	12 Jerusalem	83 GRA	82 BA.1	Spike_G142D, Spike_A67V, Spike_Y145del, Spike_N764K, Spike_N679K, Spike_Q954H, Spike_S371L, Spike_N856K, Spike_L981F, Spike_P681H, Spike_N211del, Spike_T95I, Spike_H655Y, Spike_T547K, Spike_D614G, Spike_N969K, Spike_L212I, NSP4_T492I, N_R32del, N_E31del,	39	8	12	96
339D_371F_373P_375F_405N_408S_417N_484A_498R_501Y_505H_796Y	8	1 Copenhagen	8 GRA	8 BA.2	Spike_L24del, Spike_A27S, Spike_G142D, Spike_P25del, Spike_N764K, Spike_N679K, Spike_Q954H, Spike_V213G, Spike_T19I, Spike_P26del, Spike_P681H, Spike_H655Y, Spike_D614G, Spike_N969K, Spike_T376A, NSP3_T24I, NSP4_T492I, N_S413R, NSP4_L438F, N_R32del, N_E31	41	8	12	96
339D_346K_373P_375F_440K_446S_796Y	24	9 California	24 GRA	24 BA.1.1	Spike_N856K, Spike_L981F, Spike_N764K, Spike_P681H, Spike_N679K, Spike_Q954H, Spike_S371L, Spike_T95I, Spike_H655Y, Spike_T547K, Spike_D614G, Spike_N969K, NSP5_P132H, M_D3G, NSP4_T492I, E_T9I, M_A63T, N_G204R, N_R203K, NSP14_I42V, M_Q19E, NSP12_P323L, NSP	25	8	7	56
69del_70del_143del_144del_257X_339D_346K_373P_375F_417N_440K_446S_477N_478K_484A_493R_496S_498R_501Y_505H_796Y	10	2 British Columbia	10 GRA	10 BA.1.1	Spike_G142D, Spike_A67V, Spike_Y145del, Spike_N764K, Spike_N679K, Spike_Q954H, Spike_S371L, Spike_N856K, Spike_L981F, Spike_P681H, Spike_N211del, Spike_T95I, Spike_H655Y, Spike_T547K, Spike_D614G, Spike_N969K, Spike_L212I, NSP4_T492I, N_R32del, N_E31del,	39	8	21	168
69X_70X_339D_346K_373P_375F_417N_440K_446S_796Y	86	55 England	86 GRA	86 BA.1.1	Spike_A67V, Spike_N764K, Spike_N679K, Spike_Q954H, Spike_S371L, Spike_N856K, Spike_L981F, Spike_P681H, Spike_H655Y, Spike_T547K, Spike_D614G, Spike_N969K, NSP4_T492I, N_R203K, M_A63T, N_G204R, N_P13L, NSP14_I42V, M_Q19E, NSP12_P323L, NSP6_I189V, NSP5_P132	26	8	10	80
144del_446V_452R_478K_501T_681R	18	6 Dhaka	17 GK	16 AY.131	Spike_E156G, Spike_D950N, Spike_F157del, Spike_T19R, Spike_T95I, Spike_R158del, Spike_D614G, NSP4_T492I, N_G215C, NSP3_P1469S, NS3_S26L, NSP15_V127F, N_R203M, N_D377Y, NS7a_V82A, NSP4_V167L, M_I82T, NSP3_A488S, NSP3_P1228L, NS8_S54stop, NSP14_A394V, NSP13	28	8	6	48
143del_144del_417N_440K_446S_477N_478K_484A_493R_496S_498R_501Y_505H	21	9 Asuncion	21 GRA	21 BA.1	Spike_G142D, Spike_Y145del, Spike_N679K, Spike_Q954H, Spike_N856K, Spike_L981F, Spike_P681H, Spike_N211del, Spike_H655Y, Spike_T547K, Spike_D614G, Spike_N969K, Spike_L212I, NSP4_T492I, N_R32del, N_E31del, N_R203K, M_A63T, N_G204R, NSP6_L105del, NSP6_S106d	33	8	13	104
69del_70del_143del_144del_339D_417N_440K_446S_484A_493R_496S_498R_501Y_505H_796Y	18	5 British Columbia	18 GRA	17 BA.1	Spike_G142D, Spike_A67V, Spike_Y145del, Spike_N764K, Spike_N679K, Spike_Q954H, Spike_N856K, Spike_L981F, Spike_P681H, Spike_T95I, Spike_H655Y, Spike_T547K, Spike_D614G, Spike_N969K, NSP4_T492I, N_R203K, M_A63T, N_G204R, NSP6_L105del, NSP6_S106del, NSP14_I	31	8	15	120
69del_70del_143del_144del_477N_478K_493R_496S_498R_501Y_505H_796Y	11	3 Colorado	11 GRA	10 BA.1	Spike_G142D, Spike_A67V, Spike_Y145del, Spike_N679K, Spike_Q954H, Spike_N856K, Spike_L981F, Spike_P681H, Spike_H655Y, Spike_T95I, Spike_T547K, Spike_D614G, Spike_N969K, NSP4_T492I, N_R32del, N_E31del, N_R203K, M_A63T, N_G204R, NSP6_L105del, NSP6_S106del,	32	8	12	96
69del_70del_143del_144del_339D_346K_373P_375F_446S_477N_478K_484A_493R_496S_498R_501Y_505H	9	2 Hamburg	9 GRA	9 BA.1.1	Spike_G142D, Spike_A67V, Spike_Y145del, Spike_ins214EPE, Spike_N679K, Spike_Q954H, Spike_S371L, Spike_N856K, Spike_L981F, Spike_P681H, Spike_N211del, Spike_T95I, Spike_H655Y, Spike_T547K, Spike_D614G, Spike_N969K, Spike_L212I, NSP4_T492I, N_R32del, N_E31d	35	8	17	136
69del_70del_143del_144del_373P_375F_417N_440K_446S_477N_478K_484A_493R_496S_498R_501Y_796Y	384	175 Vienna	384 GRA	384 BA.1	Spike_G142D, Spike_A67V, Spike_Y145del, Spike_N764K, Spike_ins214EPE, Spike_N679K, Spike_Q954H, Spike_S371L, Spike_N856K, Spike_L981F, Spike_P681H, Spike_N211del, Spike_H655Y, Spike_T95I, Spike_T547K, Spike_D614G, Spike_N969K, Spike_L212I, NSP4_T492I, N_R	39	8	17	136
69del_70del_143del_144del_339D_346K_417N_440K_446S_493R_496S_498R_501Y_505H_796Y	34	26 Phnom Penh	34 GRA	27 BA.1.1	Spike_G142D, Spike_A67V, Spike_Y145del, Spike_ins214EPE, Spike_N764K, Spike_N679K, Spike_Q954H, Spike_S371L, Spike_N856K, Spike_L981F, Spike_P681H, Spike_N211del, Spike_T95I, Spike_H655Y, Spike_T547K, Spike_D614G, Spike_N969K, Spike_L212I, NSP4_T492I, N_R	37	8	15	120
69del_70del_143del_144del_339D_346K_373P_375F_478K_484X	16	3 Hamburg	16 GRA	11 BA.1.1	Spike_G142D, Spike_L981F, Spike_Y145del, Spike_ins214EPE, Spike_Q954H, Spike_S371L, Spike_N211del, Spike_T95I, Spike_D614G, Spike_N969K, Spike_L212I, NSP4_T492I, N_R32del, N_E31del, N_G204R, N_R203K, NSP6_S106del, NSP6_L105del, NSP3_L1266I, N_P13L, NSP12_	24	8	10	80
69del_70del_143del_144del_417N_440K_446S_477N_478K_484A_496S_498R_501Y_505H_796Y	16	9 Vienna	16 GRA	16 BA.1	Spike_G142D, Spike_A67V, Spike_Y145del, Spike_ins214EPE, Spike_N764K, Spike_N679K, Spike_Q954H, Spike_N856K, Spike_L981F, Spike_P681H, Spike_N211del, Spike_T95I, Spike_H655Y, Spike_T547K, Spike_D614G, Spike_N969K, Spike_L212I, NSP4_T492I, N_R32del, N_E31d	39	8	15	120
452R_460I_478K_681R	11	3 England	11 GK	5 AY.4	Spike_G142D, Spike_T19R, Spike_E156G, Spike_D950N, Spike_F157del, Spike_R158del, Spike_D614G, NSP4_T492I, M_I82T, NSP3_A488S, NSP3_P1228L, N_G215C, NSP14_A394V, NSP13_P77L, NSP12_G671S, NSP12_P323L, NSP3_P1469S, NS3_S26L, N_R203M, NSP6_T77A, NS7b_T40I, N_	26	8	4	32
69del_70del_143del_144del_339D_371P_373P_375F_417N_440K_446S_477N_478K_484A_493R_496S_498R_501Y_505H_796Y	17	8 Ankara	17 GRA	17 BA.1	Spike_G142D, Spike_A67V, Spike_Y145del, Spike_ins214EPE, Spike_N764K, Spike_N679K, Spike_Q954H, Spike_N856K, Spike_L981F, Spike_P681H, Spike_N211del, Spike_T95I, Spike_H655Y, Spike_T547K, Spike_D614G, Spike_N969K, Spike_L212I, NSP4_T492I, N_R32del, N_E31d	39	8	20	160
339D_373P_375F_417N_446S_477N_478K_484A_493R_496S_498R_501Y_505H_796Y	79	71 England	79 GRA	78 BA.1	Spike_A67V, Spike_N764K, Spike_N679K, Spike_Q954H, Spike_S371L, Spike_N856K, Spike_L981F, Spike_P681H, Spike_T95I, Spike_H655Y, Spike_T547K, Spike_D614G, Spike_N969K, NSP4_T492I, N_R203K, M_A63T, N_G204R, NSP14_I42V, N_P13L, M_Q19E, NSP12_P323L, NSP6_I189	27	8	14	112
69del_70del_143del_144del_339D_373P_375F_417N_440K_446S_501Y_796Y	9	2 Vaud	9 GRA	9 BA.1	Spike_G142D, Spike_A67V, Spike_Y145del, Spike_N764K, Spike_N679K, Spike_Q954H, Spike_S371L, Spike_N856K, Spike_L981F, Spike_P681H, Spike_N211del, Spike_T95I, Spike_H655Y, Spike_T547K, Spike_D614G, Spike_N969K, Spike_L212I, NSP4_T492I, N_R32del, N_E31del,	39	8	12	96
69del_70del_143del_144del_162X_164X_165X_339D_373P_375F_440K_446S_477N_478K_484A_493R_496S_498R_501Y_505H_796Y	13	6 England	13 GRA	13 BA.1	Spike_G142D, Spike_A67V, Spike_Y145del, Spike_N764K, Spike_N679K, Spike_Q954H, Spike_S371L, Spike_N856K, Spike_L981F, Spike_P681H, Spike_T95I, Spike_H655Y, Spike_T547K, Spike_D614G, Spike_N969K, NSP4_T492I, N_R32del, N_E31del, N_R203K, M_A63T, N_G204R, NS	35	8	21	168
69del_70del_143del_144del_158X_339D_417N_440K_446S_477N_478K_484A_493R_496S_498R_501Y_505H_796Y	17	2 Sao Paulo	17 GRA	17 BA.1	Spike_G142D, Spike_A67V, Spike_Y145del, Spike_N764K, Spike_N679K, Spike_Q954H, Spike_N856K, Spike_L981F, Spike_P681H, Spike_T95I, Spike_H655Y, Spike_T547K, Spike_D614G, Spike_N969K, NSP4_T492I, N_R32del, N_E31del, N_R203K, M_A63T, N_G204R, NSP6_L105del, N	36	8	18	144
69del_70del_143X_144X_145X_339D_373P_375F_417N_440K_446S_477N_478K_484A_493R_496S_796Y	20	7 North Carolina	20 GRA	20 BA.1	Spike_A67V, Spike_ins214EPE, Spike_N764K, Spike_N679K, Spike_Q954H, Spike_S371L, Spike_N856K, Spike_L981F, Spike_P681H, Spike_N211del, Spike_H655Y, Spike_T547K, Spike_D614G, Spike_N969K, Spike_L212I, NSP4_T492I, N_R32del, N_E31del, N_R203K, M_A63T, N_G204	37	8	17	136
69del_70del_143del_144del_256X_257X_339D_373P_375F_417N_796Y	16	4 England	16 GRA	15 BA.1	Spike_G142D, Spike_A67V, Spike_Y145del, Spike_N764K, Spike_N679K, Spike_Q954H, Spike_S371L, Spike_N856K, Spike_L981F, Spike_P681H, Spike_H655Y, Spike_T95I, Spike_T547K, Spike_D614G, Spike_N969K, NSP4_T492I, N_R32del, N_E31del, N_R203K, M_A63T, N_G204R, NS	37	8	11	88
69del_70del_143del_144del_339D_368I_373P_375F_477N_478K_484A_493R_496S_498R_501Y_505H_796Y	25	15 England	25 GRA	25 BA.1	Spike_G142D, Spike_A67V, Spike_Y145del, Spike_ins214EPE, Spike_N764K, Spike_N679K, Spike_Q954H, Spike_S371L, Spike_N856K, Spike_L981F, Spike_P681H, Spike_N211del, Spike_T95I, Spike_H655Y, Spike_T547K, Spike_D614G, Spike_N969K, Spike_L212I, NSP4_T492I, N_R	40	8	17	136
69del_70del_143del_144del_339D_373P_375F_394S_477N_478K_484A_493R_496S_498R_501Y_505H_796Y	15	6 Wales	15 GRA	15 BA.1	Spike_G142D, Spike_A67V, Spike_Y145del, Spike_ins214EPE, Spike_N764K, Spike_N679K, Spike_Q954H, Spike_S371L, Spike_N856K, Spike_L981F, Spike_P681H, Spike_N211del, Spike_T95I, Spike_H655Y, Spike_T547K, Spike_D614G, Spike_N969K, Spike_L212I, NSP4_T492I, N_R	40	8	17	136
69del_70del_143del_144del_339D_373P_375F_477N_478K_484A_493R_496S_498R_501Y_505H_681R_796Y	15	5 Texas	15 GRA	13 BA.1	Spike_G142D, Spike_A67V, Spike_Y145del, Spike_ins214EPE, Spike_Q954H, Spike_S371L, Spike_N856K, Spike_L981F, Spike_N211del, Spike_H655Y, Spike_T95I, Spike_T547K, Spike_D614G, Spike_N969K, Spike_L212I, NSP4_T492I, N_R32del, N_E31del, N_R203K, N_G204R, NSP6	34	8	17	136
69del_70del_143del_144del_339D_417N_477N_478K_484A_493R_496S_498R_501Y_796Y	16	2 Hovedstaden	16 GRA	16 BA.1	Spike_G142D, Spike_A67V, Spike_Y145del, Spike_N764K, Spike_N679K, Spike_Q954H, Spike_N856K, Spike_L981F, Spike_P681H, Spike_T95I, Spike_H655Y, Spike_T547K, Spike_D614G, Spike_N969K, NSP4_T492I, N_R32del, N_E31del, N_R203K, M_A63T, N_G204R, NSP6_L105del, N	35	8	14	112
69del_70del_143del_144del_257X_339D_796Y	9	2 England	9 GRA	9 BA.1	Spike_G142D, Spike_A67V, Spike_Y145del, Spike_N764K, Spike_N679K, Spike_Q954H, Spike_N856K, Spike_L981F, Spike_P681H, Spike_T95I, Spike_H655Y, Spike_T547K, Spike_D614G, Spike_N969K, NSP4_T492I, N_R32del, N_E31del, M_A63T, N_G204R, N_R203K, NSP6_S106del, N	36	8	7	56
69del_70del_143del_144del_339D_371F_373P_375F_405N_408S_417N_477N_478K_484A_493R_498R_501Y_505H_796Y	9	2 Dhaka	9 GRA	8 BA.1	Spike_G142D, Spike_A67V, Spike_Y145del, Spike_N764K, Spike_N679K, Spike_Q954H, Spike_N856K, Spike_L981F, Spike_P681H, Spike_T95I, Spike_H655Y, Spike_T547K, Spike_D614G, Spike_N969K, Spike_T376A, NSP4_T492I, N_R32del, N_E31del, N_R203K, M_A63T, N_G204R, NS	36	8	19	152
69del_70del_143del_144del_373P_375F_440K_446S_477N_478K_484A_493R_496S_498R_501Y_796Y	15	6 New York	15 GRA	15 BA.1	Spike_G142D, Spike_A67V, Spike_Y145del, Spike_N764K, Spike_N679K, Spike_Q954H, Spike_S371L, Spike_N856K, Spike_L981F, Spike_P681H, Spike_T95I, Spike_H655Y, Spike_T547K, Spike_D614G, Spike_N969K, NSP4_T492I, N_R32del, N_E31del, N_R203K, M_A63T, N_G204R, NS	37	8	16	128
339D_346K_373P_375F_477N_478K_484A_493R_498R_501Y_505H_796Y	13	3 Arizona	13 GRA	10 BA.2	Spike_G142D, Spike_N679K, Spike_Q954H, Spike_S371L, Spike_V213G, Spike_T19I, Spike_P681H, Spike_H655Y, Spike_D614G, Spike_N969K, NSP3_T24I, NSP4_T492I, N_R203K, N_G204R, NSP14_I42V, N_P13L, M_Q19E, NSP12_P323L, NSP15_T112I, NSP5_P132H, NSP4_T327I, E_T9I,	25	8	12	96
69del_70del_143del_144del_339D_346K_417N_440K_446S_477N_478K_484A_493R_496S_498R_501Y_796Y	8	1 England	8 GRA	8 BA.1.1	Spike_G142D, Spike_A67V, Spike_Y145del, Spike_N764K, Spike_N679K, Spike_Q954H, Spike_N856K, Spike_L981F, Spike_P681H, Spike_T95I, Spike_H655Y, Spike_T547K, Spike_D614G, Spike_N969K, NSP4_T492I, N_R32del, N_E31del, N_R203K, M_A63T, N_G204R, NSP6_L105del, N	35	8	17	136
143del_144del_373P_375F_417N_440K_446S_477N_478K_484A_493R_496S_498R_501Y_505H_796Y	24	8 Asuncion	24 GRA	23 BA.1	Spike_G142D, Spike_Y145del, Spike_N764K, Spike_N679K, Spike_Q954H, Spike_S371L, Spike_N856K, Spike_L981F, Spike_P681H, Spike_N211del, Spike_T95I, Spike_H655Y, Spike_T547K, Spike_D614G, Spike_N969K, Spike_L212I, NSP4_T492I, N_R32del, N_E31del, N_R203K, N_G	36	8	16	128
339D_371F_373P_375F_405N_408S_417N_440K_449H_477N_478K_484A_493R_498R_501Y_505H_796Y	11	3 Hamburg	11 GRA	11 BA.2	Spike_L24del, Spike_A27S, Spike_G142D, Spike_P25del, Spike_N764K, Spike_N679K, Spike_Q954H, Spike_V213G, Spike_T19I, Spike_P26del, Spike_P681H, Spike_H655Y, Spike_D614G, Spike_N969K, Spike_T376A, NSP3_T24I, NSP4_L438F, NSP4_T492I, N_S413R, N_R32del, N_E31	41	8	17	136
69del_70del_143del_144del_440K_477N_478K_484A_493R_496S_498R_501Y_505H_796Y	22	12 Luxembourg	22 GRA	22 BA.1	Spike_G142D, Spike_A67V, Spike_Y145del, Spike_N764K, Spike_N679K, Spike_Q954H, Spike_N856K, Spike_L981F, Spike_P681H, Spike_T95I, Spike_H655Y, Spike_T547K, Spike_D614G, Spike_N969K, NSP4_T492I, N_R32del, N_E31del, N_R203K, M_A63T, N_G204R, NSP6_L105del, N	36	8	14	112
69del_70del_143del_144del_339D_346K_373P_375F_417N_477N_484A_493R_496S_498R_501Y_505H_796Y	10	2 Scotland	10 GRA	10 BA.1.1	Spike_G142D, Spike_A67V, Spike_Y145del, Spike_N764K, Spike_N679K, Spike_Q954H, Spike_S371L, Spike_N856K, Spike_L981F, Spike_P681H, Spike_T95I, Spike_H655Y, Spike_T547K, Spike_D614G, Spike_N969K, NSP4_T492I, N_R32del, N_E31del, N_R203K, M_A63T, N_G204R, NS	37	8	17	136
69del_70del_143del_144del_244X_339D_373P_375F_796Y	12	4 England	12 GRA	12 BA.1	Spike_G142D, Spike_A67V, Spike_Y145del, Spike_N764K, Spike_N679K, Spike_Q954H, Spike_S371L, Spike_N856K, Spike_L981F, Spike_P681H, Spike_H655Y, Spike_T95I, Spike_T547K, Spike_D614G, Spike_N969K, NSP4_T492I, N_R32del, N_E31del, N_R203K, M_A63T, N_G204R, NS	36	8	9	72
69del_70del_143del_144del_339D_373P_375F_417N_446S_477N_478K_484A_493R_505H_796Y	46	13 Bourgogne-Franche-Comte	46 GRA	46 BA.1	Spike_G142D, Spike_A67V, Spike_Y145del, Spike_N764K, Spike_N679K, Spike_Q954H, Spike_S371L, Spike_N856K, Spike_L981F, Spike_P681H, Spike_N211del, Spike_T95I, Spike_H655Y, Spike_T547K, Spike_D614G, Spike_N969K, Spike_L212I, NSP4_T492I, N_R32del, N_E31del,	39	8	15	120
69X_70X_339D_373P_375F_417N_440K_446S_796Y	244	175 England	244 GRA	244 BA.1	Spike_A67V, Spike_N764K, Spike_N679K, Spike_Q954H, Spike_S371L, Spike_N856K, Spike_L981F, Spike_P681H, Spike_H655Y, Spike_T547K, Spike_D614G, Spike_N969K, NSP4_T492I, N_R203K, M_A63T, N_G204R, N_P13L, NSP14_I42V, M_Q19E, NSP12_P323L, NSP6_I189V, NSP5_P132	26	8	9	72
417N_440K_446S_477N_478K_484A_493R_796Y	17	6 Colorado	17 GRA	17 BA.1	Spike_N764K, Spike_N679K, Spike_Q954H, Spike_N856K, Spike_L981F, Spike_P681H, Spike_H655Y, Spike_T547K, Spike_D614G, Spike_N969K, NSP4_T492I, N_R32del, N_E31del, M_A63T, N_G204R, N_R203K, NSP6_S106del, NSP6_L105del, NSP14_I42V, N_P13L, NSP12_P323L, NSP3_S	31	8	8	64
69del_70del_143del_144del_162X_339D_346K_440K_446S_477N_478K_484A_493R_496S_498R_501Y_505H_796Y	20	3 Bavaria	20 GRA	20 BA.1.1	Spike_G142D, Spike_A67V, Spike_Y145del, Spike_N764K, Spike_N679K, Spike_Q954H, Spike_N856K, Spike_L981F, Spike_P681H, Spike_T95I, Spike_H655Y, Spike_T547K, Spike_D614G, Spike_N969K, NSP4_T492I, N_R32del, N_E31del, N_R203K, M_A63T, N_G204R, NSP6_L105del, N	36	8	18	144
339D_371F_373P_375F_440K_477N_478K_484A_493R_498R_501Y_505H_796Y	16	9 Berlin	16 GRA	15 BA.2	Spike_G142D, Spike_N764K, Spike_N679K, Spike_Q954H, Spike_V213G, Spike_T19I, Spike_P681H, Spike_H655Y, Spike_D614G, Spike_N969K, Spike_T376A, NSP3_T24I, NSP4_L438F, NSP4_T492I, N_S413R, N_R203K, M_A63T, N_G204R, NSP1_S135R, NSP14_I42V, M_Q19E, NSP12_P323L	30	8	13	104
69del_70del_143del_144del_158X_446S_477N_478K_484A_493R_496S_498R_501Y_505H_796Y	11	4 Tamil Nadu	11 GRA	11 BA.1	Spike_G142D, Spike_A67V, Spike_Y145del, Spike_N764K, Spike_N679K, Spike_Q954H, Spike_N856K, Spike_L981F, Spike_P681H, Spike_H655Y, Spike_T95I, Spike_T547K, Spike_D614G, Spike_N969K, NSP4_T492I, N_R32del, N_E31del, N_R203K, M_A63T, N_G204R, NSP6_L105del, N	35	8	15	120
69del_70del_143del_144del_339D_373P_375F_446S_477N_478K_484A_493R_496S_498R_501Y_505H	11	3 Savinjska	11 GRA	11 BA.1	Spike_G142D, Spike_A67V, Spike_Y145del, Spike_ins214EPE, Spike_N679K, Spike_Q954H, Spike_S371L, Spike_N856K, Spike_L981F, Spike_P681H, Spike_N211del, Spike_T95I, Spike_H655Y, Spike_T547K, Spike_D614G, Spike_N969K, Spike_L212I, NSP4_T492I, N_R32del, N_E31d	38	8	16	128
339D_346K_373P_375F_417N_440K_446S_477N_478K_484A_493R_496S_796Y	27	9 Colorado	27 GRA	26 BA.1.1	Spike_ins214EPE, Spike_N764K, Spike_N679K, Spike_Q954H, Spike_S371L, Spike_N856K, Spike_L981F, Spike_P681H, Spike_N211del, Spike_H655Y, Spike_T547K, Spike_D614G, Spike_N969K, Spike_L212I, NSP4_T492I, N_R32del, N_E31del, N_R203K, M_A63T, N_G204R, NSP6_L105	36	8	13	104
69del_70del_143del_144del_339D_346K_440K_446S_477N_478K_484A_493R_498R_501Y_505H_796Y	11	2 Delaware	11 GRA	11 BA.1.1	Spike_G142D, Spike_A67V, Spike_Y145del, Spike_N764K, Spike_N679K, Spike_Q954H, Spike_N856K, Spike_L981F, Spike_P681H, Spike_T95I, Spike_H655Y, Spike_T547K, Spike_D614G, Spike_N969K, NSP4_T492I, N_R32del, N_E31del, N_R203K, M_A63T, N_G204R, NSP6_L105del, N	36	8	16	128
69del_70del_143del_144del_339D_346K_373P_375F_417N_446S_477N_493R_496S_498R_501Y_505H_796Y	9	2 Colorado	9 GRA	8 BA.1.1	Spike_G142D, Spike_A67V, Spike_Y145del, Spike_N764K, Spike_N679K, Spike_Q954H, Spike_S371L, Spike_N856K, Spike_L981F, Spike_P681H, Spike_N211del, Spike_T95I, Spike_H655Y, Spike_T547K, Spike_D614G, Spike_N969K, Spike_L212I, NSP4_T492I, N_R32del, N_E31del,	39	8	17	136
69del_70del_339D_417N_440K_446S_477N_478K_484A_493R_796Y	18	5 Colorado	18 GRA	18 BA.1	Spike_A67V, Spike_N764K, Spike_N679K, Spike_Q954H, Spike_N856K, Spike_L981F, Spike_P681H, Spike_N211del, Spike_H655Y, Spike_T547K, Spike_D614G, Spike_N969K, Spike_L212I, NSP4_T492I, N_R32del, N_E31del, N_R203K, M_A63T, N_G204R, NSP6_L105del, NSP6_S106del,	34	8	11	88
69del_70del_143del_144del_339D_417N_440K_796Y	25	5 Washington	25 GRA	25 BA.1	Spike_G142D, Spike_A67V, Spike_Y145del, Spike_N764K, Spike_N679K, Spike_Q954H, Spike_N856K, Spike_L981F, Spike_P681H, Spike_H655Y, Spike_T95I, Spike_T547K, Spike_D614G, Spike_N969K, NSP4_T492I, N_R32del, N_E31del, N_R203K, M_A63T, N_G204R, NSP6_L105del, N	35	8	8	64
69del_70del_143del_144del_339D_346K_493R_796Y	20	4 England	20 GRA	20 BA.1.1	Spike_G142D, Spike_A67V, Spike_Y145del, Spike_N764K, Spike_N679K, Spike_Q954H, Spike_N856K, Spike_L981F, Spike_P681H, Spike_H655Y, Spike_T95I, Spike_T547K, Spike_D614G, Spike_N969K, NSP4_T492I, N_R32del, N_E31del, N_R203K, M_A63T, N_G204R, NSP6_L105del, N	36	8	8	64
69del_70del_143del_144del_339D_796Y_1263L	20	11 Nebraska	20 GRA	20 BA.1	Spike_G142D, Spike_A67V, Spike_Y145del, Spike_N764K, Spike_N679K, Spike_Q954H, Spike_N856K, Spike_L981F, Spike_P681H, Spike_T95I, Spike_H655Y, Spike_T547K, Spike_D614G, Spike_N969K, NSP4_T492I, N_R32del, N_E31del, M_A63T, N_G204R, N_R203K, NSP6_S106del, N	36	8	7	56
69del_70del_143del_144del_339D_440K_446S_477N_478K_484A_493R_496S_498R_501Y_505H	25	18 North Carolina	25 GRA	20 BA.1	Spike_G142D, Spike_A67V, Spike_Y145del, Spike_N764K, Spike_N679K, Spike_Q954H, Spike_N856K, Spike_L981F, Spike_P681H, Spike_T95I, Spike_H655Y, Spike_T547K, Spike_D614G, Spike_N969K, NSP4_T492I, N_R32del, N_E31del, N_R203K, N_G204R, NSP6_L105del, NSP6_S106	33	8	15	120
69del_70del_143del_144del_339D_373P_375F_417N_440K_477N_478K_484A_796Y	9	2 Sao Paulo	9 GRA	9 BA.1	Spike_G142D, Spike_A67V, Spike_Y145del, Spike_N764K, Spike_N679K, Spike_Q954H, Spike_S371L, Spike_N856K, Spike_L981F, Spike_P681H, Spike_T95I, Spike_H655Y, Spike_T547K, Spike_D614G, Spike_N969K, NSP4_T492I, N_R32del, N_E31del, N_R203K, M_A63T, N_G204R, NS	37	8	13	104
69del_70del_143del_144del_339D_446S_493R_496S_498R_501Y_796Y	17	5 England	17 GRA	17 BA.1	Spike_G142D, Spike_A67V, Spike_Y145del, Spike_N764K, Spike_N679K, Spike_Q954H, Spike_N856K, Spike_L981F, Spike_P681H, Spike_T95I, Spike_H655Y, Spike_T547K, Spike_D614G, Spike_N969K, NSP4_T492I, N_R32del, N_E31del, N_R203K, M_A63T, N_G204R, NSP6_L105del, N	36	8	11	88
69del_70del_143del_144del_339D_417N_501Y_505H_796Y	11	3 England	11 GRA	11 BA.1	Spike_G142D, Spike_A67V, Spike_Y145del, Spike_N764K, Spike_N679K, Spike_Q954H, Spike_N856K, Spike_L981F, Spike_P681H, Spike_H655Y, Spike_T95I, Spike_T547K, Spike_D614G, Spike_N969K, NSP4_T492I, N_R32del, N_E31del, N_R203K, M_A63T, N_G204R, NSP6_L105del, N	35	8	9	72
69del_70del_143del_144del_339D_478K_484X_796Y	15	5 Hamburg	15 GRA	11 BA.1	Spike_G142D, Spike_A67V, Spike_Y145del, Spike_N764K, Spike_P681H, Spike_N679K, Spike_H655Y, Spike_T95I, Spike_D614G, NSP4_T492I, N_R32del, N_E31del, M_A63T, NSP6_L105del, NSP6_S106del, NSP3_L1266I, N_P13L, NSP12_P323L, NSP3_S1265del, NSP6_G107del, N_S33de	21	8	8	64
69del_70del_143del_144del_339D_373P_417N_440K_446S_796Y	30	12 Puglia	30 GRA	30 BA.1	Spike_G142D, Spike_A67V, Spike_Y145del, Spike_ins214EPE, Spike_N764K, Spike_N679K, Spike_Q954H, Spike_S371L, Spike_N856K, Spike_L981F, Spike_P681H, Spike_N211del, Spike_H655Y, Spike_T547K, Spike_D614G, Spike_N969K, Spike_L212I, NSP4_T492I, N_R32del, N_E31	39	8	10	80
69del_70del_143del_144del_339D_346K_373P_375F_417N_446S_501Y_796Y	11	3 England	11 GRA	11 BA.1.1	Spike_G142D, Spike_A67V, Spike_Y145del, Spike_N764K, Spike_N679K, Spike_Q954H, Spike_S371L, Spike_N856K, Spike_L981F, Spike_P681H, Spike_T95I, Spike_H655Y, Spike_T547K, Spike_D614G, Spike_N969K, NSP4_T492I, N_R32del, N_E31del, N_R203K, M_A63T, N_G204R, NS	37	8	12	96
69del_70del_143del_144del_339D_346K_373P_375F_417N_440K_446S_477N_478K_484A_493R_496S_498R_501Y_503X_505H_796Y	8	1 Eastern Cape	8 GRA	8 BA.1.1	Spike_G142D, Spike_A67V, Spike_Y145del, Spike_N764K, Spike_N679K, Spike_Q954H, Spike_S371L, Spike_N856K, Spike_L981F, Spike_P681H, Spike_T95I, Spike_H655Y, Spike_T547K, Spike_D614G, Spike_N969K, NSP4_T492I, N_R32del, N_E31del, N_R203K, M_A63T, N_G204R, NS	37	8	21	168
69X_70X_143X_144X_145X_339D_440K_446S_477N_478K_484A_493R_496S_498R_501Y_505H_796Y	107	75 England	107 GRA	106 BA.1	Spike_A67V, Spike_N764K, Spike_N679K, Spike_Q954H, Spike_N856K, Spike_L981F, Spike_P681H, Spike_H655Y, Spike_T95I, Spike_T547K, Spike_D614G, Spike_N969K, NSP4_T492I, N_R203K, M_A63T, N_G204R, N_P13L, NSP14_I42V, M_Q19E, NSP12_P323L, NSP3_S1265del, NSP6_I1	28	8	17	136
69del_70del_143del_144del_256X_257X_339D_796Y	39	12 Baden-Wurttemberg	39 GRA	38 BA.1	Spike_G142D, Spike_A67V, Spike_Y145del, Spike_N764K, Spike_N679K, Spike_Q954H, Spike_N856K, Spike_L981F, Spike_P681H, Spike_H655Y, Spike_T95I, Spike_T547K, Spike_D614G, Spike_N969K, NSP4_T492I, N_R32del, N_E31del, N_R203K, M_A63T, N_G204R, NSP6_L105del, N	36	8	8	64
69del_70del_143del_144del_339D_373P_375F_417N_440K_446S_484A_493R_496S_498R_501Y_796Y	17	6 Hovedstaden	17 GRA	17 BA.1	Spike_G142D, Spike_A67V, Spike_Y145del, Spike_N764K, Spike_N679K, Spike_Q954H, Spike_S371L, Spike_N856K, Spike_L981F, Spike_P681H, Spike_T95I, Spike_H655Y, Spike_T547K, Spike_D614G, Spike_N969K, NSP4_T492I, N_R32del, N_E31del, N_R203K, M_A63T, N_G204R, NS	37	8	16	128
69del_70del_143del_144del_339D_346K_498R_796Y	9	2 CABA	9 GRA	9 BA.1.1	Spike_G142D, Spike_A67V, Spike_Y145del, Spike_N764K, Spike_N679K, Spike_Q954H, Spike_N856K, Spike_L981F, Spike_P681H, Spike_T95I, Spike_H655Y, Spike_T547K, Spike_D614G, Spike_N969K, NSP4_T492I, N_R32del, N_E31del, M_A63T, N_G204R, N_R203K, NSP6_S106del, N	36	8	8	64
69del_70del_143del_144del_339D_446S_477N_478K_493R_496S_498R_501Y_505H_796Y	20	6 Ankara	20 GRA	20 BA.1	Spike_G142D, Spike_A67V, Spike_Y145del, Spike_N764K, Spike_N679K, Spike_Q954H, Spike_N856K, Spike_L981F, Spike_P681H, Spike_T95I, Spike_H655Y, Spike_T547K, Spike_D614G, Spike_N969K, NSP4_T492I, N_R32del, N_E31del, N_R203K, M_A63T, N_G204R, NSP6_L105del, N	36	8	14	112
69del_70del_143del_144del_339D_346K_417N_440K_477N_478K_484A_493R_496S_498R_501Y_505H_796Y	13	5 California	13 GRA	13 BA.1.1	Spike_G142D, Spike_A67V, Spike_Y145del, Spike_N764K, Spike_N679K, Spike_Q954H, Spike_N856K, Spike_L981F, Spike_P681H, Spike_T95I, Spike_H655Y, Spike_T547K, Spike_D614G, Spike_N969K, NSP4_T492I, N_R32del, N_E31del, N_R203K, M_A63T, N_G204R, NSP6_L105del, N	36	8	17	136
69del_70del_143del_144del_339D_373P_375F_417N_477N_478K_484A_496S_498R_501Y_505H_796Y	10	3 Hovedstaden	10 GRA	10 BA.1	Spike_G142D, Spike_A67V, Spike_Y145del, Spike_N764K, Spike_N679K, Spike_Q954H, Spike_S371L, Spike_N856K, Spike_L981F, Spike_P681H, Spike_T95I, Spike_H655Y, Spike_T547K, Spike_D614G, Spike_N969K, NSP4_T492I, N_R32del, N_E31del, N_R203K, M_A63T, N_G204R, NS	37	8	16	128
69del_70del_143del_144del_339D_373P_375F_477N_478K_484A_493R_496S_498R_501Y_505H_796Y_939F	123	44 England	123 GRA	123 BA.1	Spike_G142D, Spike_A67V, Spike_Y145del, Spike_ins214EPE, Spike_N679K, Spike_Q954H, Spike_S371L, Spike_N856K, Spike_L981F, Spike_P681H, Spike_N211del, Spike_H655Y, Spike_T95I, Spike_T547K, Spike_D614G, Spike_N969K, Spike_L212I, NSP4_T492I, N_R32del, N_E31d	39	8	17	136
143del_144del_339D_796Y	26	10 Hovedstaden	26 GRA	26 BA.1	Spike_G142D, Spike_A67V, Spike_Y145del, Spike_N764K, Spike_N679K, Spike_Q954H, Spike_N856K, Spike_L981F, Spike_P681H, Spike_T95I, Spike_H655Y, Spike_T547K, Spike_D614G, Spike_N969K, NSP4_T492I, N_R32del, N_E31del, M_A63T, N_G204R, N_R203K, NSP6_S106del, N	35	8	4	32
69del_70del_143del_144del_339D_373P_375F_417N_446S_477N_478K_484A_501Y_505H_796Y	10	2 Hovedstaden	10 GRA	10 BA.1	Spike_G142D, Spike_A67V, Spike_Y145del, Spike_N764K, Spike_N679K, Spike_Q954H, Spike_S371L, Spike_N856K, Spike_L981F, Spike_P681H, Spike_T95I, Spike_H655Y, Spike_T547K, Spike_D614G, Spike_N969K, NSP4_T492I, N_R32del, N_E31del, N_R203K, M_A63T, N_G204R, NS	37	8	15	120
69del_70del_143del_144del_339D_417N_440K_446S_477N_478K_484A_493R_796Y	8	1 Scotland	8 GRA	7 BA.1	Spike_G142D, Spike_A67V, Spike_Y145del, Spike_N764K, Spike_N679K, Spike_Q954H, Spike_N856K, Spike_L981F, Spike_P681H, Spike_H655Y, Spike_T547K, Spike_D614G, Spike_N969K, NSP4_T492I, N_R32del, N_E31del, N_R203K, M_A63T, N_G204R, NSP6_L105del, NSP6_S106del,	35	8	13	104
69del_70del_143del_144del_339D_373P_375F_417N_493R_796Y	41	8 Hovedstaden	41 GRA	41 BA.1	Spike_G142D, Spike_A67V, Spike_Y145del, Spike_N764K, Spike_N679K, Spike_Q954H, Spike_S371L, Spike_N856K, Spike_L981F, Spike_P681H, Spike_H655Y, Spike_T95I, Spike_T547K, Spike_D614G, Spike_N969K, NSP4_T492I, N_R32del, N_E31del, N_R203K, M_A63T, N_G204R, NS	37	8	10	80
69del_70del_143X_144X_145X_339D_346K_373P_375F_417N_440K_446S_477N_478K_484A_493R_496S_796Y	31	13 Colorado	31 GRA	30 BA.1.1	Spike_A67V, Spike_ins214EPE, Spike_N764K, Spike_N679K, Spike_Q954H, Spike_S371L, Spike_N856K, Spike_L981F, Spike_P681H, Spike_N211del, Spike_H655Y, Spike_T547K, Spike_D614G, Spike_N969K, Spike_L212I, NSP4_T492I, N_R32del, N_E31del, N_R203K, M_A63T, N_G204	37	8	18	144
69del_70del_143del_144del_339D_346K_373P_375F_478K_484X_796Y	61	22 Hamburg	61 GRA	61 BA.1.1	Spike_G142D, Spike_A67V, Spike_Y145del, Spike_N764K, Spike_N679K, Spike_Q954H, Spike_S371L, Spike_N856K, Spike_L981F, Spike_P681H, Spike_H655Y, Spike_T95I, Spike_T547K, Spike_D614G, Spike_N969K, NSP4_T492I, N_R32del, N_E31del, N_R203K, N_G204R, NSP6_L105d	32	8	11	88
69del_70del_478K_796Y	8	1 England	5 GK	3 None	Spike_G142D, Spike_N856K, Spike_A67V, Spike_T95I, Spike_H655Y, Spike_D614G, NSP4_T492I, M_I82T, NSP3_L1266I, NSP12_P323L, NS3_S26L, NSP3_S1265del, NSP3_A1892T, NSP6_I189V, NSP6_T77A	15	8	4	32
69del_70del_143del_144del_244X_339D_440K_446S_477N_478K_484A_493R_496S_498R_501Y_505H_796Y	12	3 Skane	12 GRA	12 BA.1	Spike_G142D, Spike_A67V, Spike_Y145del, Spike_N764K, Spike_N679K, Spike_Q954H, Spike_N856K, Spike_L981F, Spike_P681H, Spike_T95I, Spike_H655Y, Spike_T547K, Spike_D614G, Spike_N969K, NSP4_T492I, N_R32del, N_E31del, N_R203K, M_A63T, N_G204R, NSP6_L105del, N	35	8	17	136
69del_70del_143del_144del_339D_373P_375F_440K_446S_477N_478K_484A_493R_496S_796Y	10	2 New Jersey	10 GRA	10 BA.1	Spike_G142D, Spike_A67V, Spike_Y145del, Spike_N764K, Spike_N679K, Spike_Q954H, Spike_S371L, Spike_N856K, Spike_L981F, Spike_P681H, Spike_N211del, Spike_T95I, Spike_H655Y, Spike_T547K, Spike_D614G, Spike_N969K, Spike_L212I, NSP4_T492I, N_R32del, N_E31del,	38	8	15	120
143X_144X_145X_339D_373P_375F_417N_440K_446S_477N_478K_484A_493R_496S_498R_501Y_505H_796Y	10	3 KwaZulu-Natal	10 GRA	9 BA.1	Spike_N764K, Spike_N679K, Spike_Q954H, Spike_S371L, Spike_N856K, Spike_L981F, Spike_P681H, Spike_H655Y, Spike_T547K, Spike_D614G, Spike_N969K, NSP4_T492I, N_R203K, M_A63T, N_G204R, NSP14_I42V, N_P13L, NSP12_P323L, NSP6_I189V, NSP5_P132H, M_D3G, E_T9I, NSP	24	8	18	144
69del_70del_143del_144del_339D_346K_477N_478K_484A_501Y_505H_796Y	12	3 Baden-Wurttemberg	12 GRA	12 BA.1.1	Spike_G142D, Spike_A67V, Spike_Y145del, Spike_N764K, Spike_N679K, Spike_Q954H, Spike_N856K, Spike_L981F, Spike_P681H, Spike_T95I, Spike_H655Y, Spike_T547K, Spike_D614G, Spike_N969K, NSP4_T492I, N_R32del, N_E31del, M_A63T, N_G204R, N_R203K, NSP6_S106del, N	35	8	12	96
69del_70del_143del_144del_339D_346K_373P_375F_477N_493R_496S_498R_501Y_505H_796Y	24	4 New Jersey	24 GRA	23 BA.1.1	Spike_G142D, Spike_A67V, Spike_Y145del, Spike_ins214EPE, Spike_N764K, Spike_N679K, Spike_Q954H, Spike_S371L, Spike_N856K, Spike_L981F, Spike_P681H, Spike_N211del, Spike_T95I, Spike_H655Y, Spike_T547K, Spike_D614G, Spike_N969K, Spike_L212I, NSP4_T492I, N_R	37	8	15	120
69del_70del_143del_144del_339D_496S_498R_501Y_796Y	18	7 England	18 GRA	18 BA.1	Spike_G142D, Spike_A67V, Spike_Y145del, Spike_N764K, Spike_N679K, Spike_Q954H, Spike_N856K, Spike_L981F, Spike_P681H, Spike_H655Y, Spike_T95I, Spike_T547K, Spike_D614G, Spike_N969K, NSP4_T492I, N_R32del, N_E31del, N_R203K, M_A63T, N_G204R, NSP6_L105del, N	36	8	9	72
69del_70del_143del_144del_339D_346K_368I_373P_375F_417N_440K_446S_477N_478K_484A_493R_496S_498R_501Y_505H_796Y	22	14 England	22 GRA	22 BA.1.1	Spike_G142D, Spike_A67V, Spike_Y145del, Spike_ins214EPE, Spike_N764K, Spike_N679K, Spike_Q954H, Spike_S371L, Spike_N856K, Spike_L981F, Spike_P681H, Spike_N211del, Spike_T95I, Spike_H655Y, Spike_T547K, Spike_D614G, Spike_N969K, Spike_L212I, NSP4_T492I, N_R	40	8	21	168
69del_70del_143del_144del_339D_346K_373P_375F_417N_440K_446S_477N_478K_484A_493R_496S_498R_501Y_505H_796Y_879S	12	4 Bangkok	12 GRA	12 BA.1.1	Spike_G142D, Spike_A67V, Spike_Y145del, Spike_ins214EPE, Spike_N764K, Spike_N679K, Spike_Q954H, Spike_S371L, Spike_N856K, Spike_L981F, Spike_P681H, Spike_N211del, Spike_T95I, Spike_H655Y, Spike_T547K, Spike_D614G, Spike_N969K, Spike_L212I, NSP4_T492I, N_R	40	8	21	168
339D_371F_373P_375F_405N_408S_417N_498R_501Y_796Y	13	4 England	13 GRA	13 BA.2	Spike_L24del, Spike_A27S, Spike_G142D, Spike_P25del, Spike_N764K, Spike_N679K, Spike_Q954H, Spike_V213G, Spike_T19I, Spike_P26del, Spike_P681H, Spike_H655Y, Spike_D614G, Spike_N969K, Spike_T376A, NSP3_T24I, NSP4_L438F, NSP4_T492I, N_S413R, N_R32del, N_E31	41	8	10	80
69del_70del_143del_144del_339D_373P_375F_417N_484A_493R_496S_498R_501Y_796Y	37	7 Midtjylland	37 GRA	37 BA.1	Spike_G142D, Spike_A67V, Spike_Y145del, Spike_N764K, Spike_N679K, Spike_Q954H, Spike_S371L, Spike_N856K, Spike_L981F, Spike_P681H, Spike_T95I, Spike_H655Y, Spike_T547K, Spike_D614G, Spike_N969K, NSP4_T492I, N_R32del, N_E31del, N_R203K, M_A63T, N_G204R, NS	36	8	14	112
69del_70del_143del_144del_339D_346K_373P_375F_493R_496S_796Y	9	2 Washington	9 GRA	9 BA.1.1	Spike_G142D, Spike_A67V, Spike_Y145del, Spike_ins214EPE, Spike_N764K, Spike_N679K, Spike_Q954H, Spike_S371L, Spike_N856K, Spike_L981F, Spike_P681H, Spike_N211del, Spike_T95I, Spike_H655Y, Spike_T547K, Spike_D614G, Spike_N969K, Spike_L212I, NSP4_T492I, N_R	40	8	11	88
69del_70del_143del_144del_245X_246X_339D_346K_373P_375F_417N_440K_446S_477N_478K_484A_493R_496S_498R_501Y_505H_796Y	47	30 California	47 GRA	47 BA.1.1	Spike_G142D, Spike_A67V, Spike_Y145del, Spike_N764K, Spike_N679K, Spike_Q954H, Spike_S371L, Spike_N856K, Spike_L981F, Spike_P681H, Spike_N211del, Spike_T95I, Spike_H655Y, Spike_T547K, Spike_ins214XXX, Spike_D614G, Spike_N969K, Spike_L212I, NSP4_T492I, N_R	40	8	22	176
69del_70del_143del_144del_339D_498R_796Y	13	3 Midtjylland	13 GRA	13 BA.1	Spike_G142D, Spike_A67V, Spike_Y145del, Spike_N764K, Spike_N679K, Spike_Q954H, Spike_N856K, Spike_L981F, Spike_P681H, Spike_H655Y, Spike_T95I, Spike_T547K, Spike_D614G, Spike_N969K, NSP4_T492I, N_R32del, N_E31del, N_R203K, M_A63T, N_G204R, NSP6_L105del, N	35	8	7	56
69del_70del_373P_417N_440K_446S_477N_478K_484A_493R_796Y	18	7 Colorado	18 GRA	18 BA.1	Spike_A67V, Spike_N764K, Spike_N679K, Spike_Q954H, Spike_S371L, Spike_N856K, Spike_L981F, Spike_P681H, Spike_H655Y, Spike_T547K, Spike_D614G, Spike_N969K, NSP4_T492I, N_R32del, N_E31del, N_R203K, M_A63T, N_G204R, NSP6_L105del, NSP6_S106del, NSP14_I42V, N_	34	8	11	88
69del_70del_143del_144del_440K_446S_477N_478K_484A_493R_496S_498R_501Y_796Y	8	1 Slask	8 GRA	8 BA.1	Spike_G142D, Spike_A67V, Spike_Y145del, Spike_N764K, Spike_N679K, Spike_Q954H, Spike_N856K, Spike_L981F, Spike_P681H, Spike_T95I, Spike_H655Y, Spike_T547K, Spike_D614G, Spike_N969K, NSP4_T492I, N_R32del, N_E31del, N_R203K, M_A63T, N_G204R, NSP6_L105del, N	36	8	14	112
339D_373P_375F_440K_446S_796Y	16	5 California	16 GRA	16 BA.1	Spike_N856K, Spike_L981F, Spike_N764K, Spike_P681H, Spike_N679K, Spike_Q954H, Spike_S371L, Spike_T95I, Spike_H655Y, Spike_T547K, Spike_D614G, Spike_N969K, NSP5_P132H, M_D3G, NSP4_T492I, E_T9I, M_A63T, N_G204R, N_R203K, NSP14_I42V, M_Q19E, NSP12_P323L, NSP	25	8	6	48
69del_70del_143del_144del_339D_373P_375F_417N_440K_496S_498R_501Y_505H_796Y	17	4 England	17 GRA	17 BA.1	Spike_G142D, Spike_A67V, Spike_Y145del, Spike_N764K, Spike_N679K, Spike_Q954H, Spike_S371L, Spike_N856K, Spike_L981F, Spike_P681H, Spike_T95I, Spike_H655Y, Spike_T547K, Spike_D614G, Spike_N969K, NSP4_T492I, N_R32del, N_E31del, N_R203K, M_A63T, N_G204R, NS	37	8	14	112
69del_70del_143del_144del_339D_373P_375F_417N_446S_477N_478K_505H_796Y	16	6 Grand Est	16 GRA	16 BA.1	Spike_G142D, Spike_A67V, Spike_Y145del, Spike_N764K, Spike_N679K, Spike_Q954H, Spike_S371L, Spike_N856K, Spike_L981F, Spike_P681H, Spike_T95I, Spike_H655Y, Spike_T547K, Spike_D614G, Spike_N969K, NSP4_T492I, N_R32del, N_E31del, N_R203K, M_A63T, N_G204R, NS	37	8	13	104
69del_70del_143del_144del_339D_373P_375F_477N_478K_484A_493R_796Y	16	1 England	16 GRA	15 BA.1	Spike_G142D, Spike_A67V, Spike_Y145del, Spike_N764K, Spike_N679K, Spike_Q954H, Spike_S371L, Spike_N856K, Spike_L981F, Spike_P681H, Spike_H655Y, Spike_T95I, Spike_T547K, Spike_D614G, Spike_N969K, NSP4_T492I, N_R32del, N_E31del, N_R203K, M_A63T, N_G204R, NS	37	8	12	96
69del_70del_143del_144del_339D_417N_446S_796Y	25	6 Hovedstaden	25 GRA	25 BA.1	Spike_G142D, Spike_A67V, Spike_Y145del, Spike_N764K, Spike_N679K, Spike_Q954H, Spike_N856K, Spike_L981F, Spike_P681H, Spike_H655Y, Spike_T95I, Spike_T547K, Spike_D614G, Spike_N969K, NSP4_T492I, N_R32del, N_E31del, N_R203K, M_A63T, N_G204R, NSP6_L105del, N	35	8	8	64
69del_70del_143del_144del_339D_373P_375F_417N_477N_478K_484A_493R_501Y_505H_796Y	9	2 Bourgogne-Franche-Comte	9 GRA	9 BA.1	Spike_G142D, Spike_A67V, Spike_Y145del, Spike_N764K, Spike_N679K, Spike_Q954H, Spike_S371L, Spike_N856K, Spike_L981F, Spike_P681H, Spike_N211del, Spike_T95I, Spike_H655Y, Spike_T547K, Spike_D614G, Spike_N969K, Spike_L212I, NSP4_T492I, N_R32del, N_E31del,	38	8	15	120
69del_70del_143del_144del_339D_346K_478K_796Y	41	14 Washington	41 GRA	40 BA.1.1	Spike_G142D, Spike_A67V, Spike_Y145del, Spike_N764K, Spike_N679K, Spike_Q954H, Spike_N856K, Spike_L981F, Spike_P681H, Spike_H655Y, Spike_T95I, Spike_T547K, Spike_D614G, Spike_N969K, NSP4_T492I, N_R32del, N_E31del, N_R203K, M_A63T, N_G204R, NSP6_L105del, N	35	8	8	64
143del_144del_339D_373P_375F_796Y	20	8 Hovedstaden	20 GRA	16 BA.1	Spike_G142D, Spike_Y145del, Spike_N679K, Spike_Q954H, Spike_S371L, Spike_N856K, Spike_L981F, Spike_P681H, Spike_H655Y, Spike_T95I, Spike_T547K, Spike_D614G, Spike_N969K, NSP4_T492I, N_R32del, N_E31del, N_R203K, N_G204R, NSP6_L105del, NSP6_S106del, N_P13L,	32	8	6	48
69del_70del_143del_144del_339D_373P_375F_417N_440K_446S_477N_478K_484A_505H_796Y	784	571 Campania	784 GRA	780 BA.1	Spike_G142D, Spike_A67V, Spike_Y145del, Spike_N764K, Spike_N679K, Spike_Q954H, Spike_S371L, Spike_N856K, Spike_L981F, Spike_P681H, Spike_N211del, Spike_T95I, Spike_H655Y, Spike_T547K, Spike_D614G, Spike_N969K, Spike_L212I, NSP4_T492I, N_R203K, M_A63T, N_G	34	8	15	120
69del_70del_143del_144del_339D_417N_505H_796Y	12	2 England	12 GRA	12 BA.1	Spike_G142D, Spike_A67V, Spike_Y145del, Spike_N764K, Spike_N679K, Spike_Q954H, Spike_N856K, Spike_L981F, Spike_P681H, Spike_H655Y, Spike_T95I, Spike_T547K, Spike_D614G, Spike_N969K, NSP4_T492I, N_R32del, N_E31del, M_A63T, NSP6_L105del, NSP6_S106del, NSP14	33	8	8	64
143del_144del_339D_373P_375F_417N_440K_446S_796Y	19	5 Brandenburg	19 GRA	19 BA.1	Spike_G142D, Spike_Y145del, Spike_N764K, Spike_N679K, Spike_Q954H, Spike_S371L, Spike_N856K, Spike_L981F, Spike_P681H, Spike_T95I, Spike_H655Y, Spike_T547K, Spike_D614G, Spike_N969K, NSP4_T492I, N_R32del, N_E31del, N_R203K, M_A63T, N_G204R, NSP6_S106del,	34	8	9	72
69del_70del_143del_144del_339D_796Y_831V	17	9 England	17 GRA	16 BA.1	Spike_G142D, Spike_A67V, Spike_Y145del, Spike_N764K, Spike_N679K, Spike_Q954H, Spike_N856K, Spike_L981F, Spike_P681H, Spike_T95I, Spike_H655Y, Spike_T547K, Spike_D614G, Spike_N969K, NSP4_T492I, N_R32del, N_E31del, M_A63T, N_G204R, N_R203K, NSP6_S106del, N	36	8	7	56
69del_70del_143del_144del_242X_243X_244X_339D_796Y	58	15 Hovedstaden	58 GRA	58 BA.1	Spike_G142D, Spike_A67V, Spike_Y145del, Spike_N764K, Spike_N679K, Spike_Q954H, Spike_N856K, Spike_L981F, Spike_P681H, Spike_H655Y, Spike_T95I, Spike_T547K, Spike_D614G, Spike_N969K, NSP4_T492I, N_R32del, N_E31del, N_R203K, M_A63T, N_G204R, NSP6_L105del, N	35	8	9	72
69del_70del_143del_144del_339D_373P_375F_477N_478K_484A_501Y_505H_796Y	23	13 Nouvelle-Aquitaine	23 GRA	22 BA.1	Spike_G142D, Spike_A67V, Spike_Y145del, Spike_N679K, Spike_Q954H, Spike_S371L, Spike_N856K, Spike_L981F, Spike_P681H, Spike_N211del, Spike_T95I, Spike_H655Y, Spike_T547K, Spike_D614G, Spike_N969K, Spike_L212I, NSP4_T492I, N_R32del, N_E31del, N_R203K, N_G2	38	8	13	104
5F_69del_70del_339D_373P_375F_417N_440K_446S_477N_478K_484A_493R_496S_498R_501Y_505H_796Y	10	2 England	10 GRA	10 BA.1	Spike_A67V, Spike_N764K, Spike_N679K, Spike_Q954H, Spike_S371L, Spike_N856K, Spike_L981F, Spike_P681H, Spike_N211del, Spike_T95I, Spike_H655Y, Spike_T547K, Spike_D614G, Spike_N969K, Spike_L212I, NSP4_T492I, N_R203K, M_A63T, N_G204R, NSP6_L105del, NSP6_S10	33	8	18	144
69del_70del_143del_144del_339D_375F_417N_477N_478K_484A_493R_496S_498R_501Y_505H_796Y	9	2 England	9 GRA	9 BA.1	Spike_G142D, Spike_A67V, Spike_Y145del, Spike_N764K, Spike_N679K, Spike_Q954H, Spike_N856K, Spike_L981F, Spike_P681H, Spike_T95I, Spike_H655Y, Spike_T547K, Spike_D614G, Spike_N969K, NSP4_T492I, N_R32del, N_E31del, N_R203K, M_A63T, N_G204R, NSP6_L105del, N	36	8	16	128
69del_70del_143del_144del_339D_346K_373P_375F_417N_440K_446S_496S_498R_501Y_505H_796Y	71	29 Groningen	71 GRA	71 BA.1.1	Spike_G142D, Spike_A67V, Spike_Y145del, Spike_N764K, Spike_N679K, Spike_Q954H, Spike_S371L, Spike_N856K, Spike_L981F, Spike_P681H, Spike_N211del, Spike_T95I, Spike_H655Y, Spike_T547K, Spike_D614G, Spike_N969K, Spike_L212I, NSP4_T492I, N_R32del, N_E31del,	37	8	16	128
69del_70del_143del_144del_339D_346K_373P_375F_417N_440K_446S_477N_478K_493R_496S_498R_501Y_796Y	9	2 Oregon	9 GRA	9 BA.1.1	Spike_G142D, Spike_A67V, Spike_Y145del, Spike_ins214EPE, Spike_N764K, Spike_N679K, Spike_Q954H, Spike_S371L, Spike_N856K, Spike_L981F, Spike_P681H, Spike_N211del, Spike_T95I, Spike_H655Y, Spike_T547K, Spike_D614G, Spike_N969K, Spike_L212I, NSP4_T492I, N_R	40	8	18	144
69del_70del_143del_144del_339D_346K_357K_373P_375F_417N_440K_446S_477N_478K_484A_493R_496S_498R_501Y_505H_796Y	11	3 Colorado	11 GRA	11 BA.1.1	Spike_G142D, Spike_A67V, Spike_Y145del, Spike_N764K, Spike_N679K, Spike_Q954H, Spike_S371L, Spike_N856K, Spike_L981F, Spike_P681H, Spike_N211del, Spike_T95I, Spike_H655Y, Spike_T547K, Spike_D614G, Spike_N969K, Spike_L212I, NSP4_T492I, N_R32del, N_E31del,	39	7	21	147
69del_70del_143del_144del_162X_339D_373P_375F_796Y	9	2 England	9 GRA	9 BA.1	Spike_G142D, Spike_A67V, Spike_Y145del, Spike_N764K, Spike_N679K, Spike_Q954H, Spike_S371L, Spike_N856K, Spike_L981F, Spike_P681H, Spike_T95I, Spike_H655Y, Spike_T547K, Spike_D614G, Spike_N969K, NSP4_T492I, N_R32del, N_E31del, M_A63T, N_G204R, N_R203K, NS	37	7	9	63
69del_70del_143del_144del_158X	20	8 Tennessee	19 GRA	16 BA.1	Spike_G142D, Spike_N856K, Spike_A67V, Spike_Y145del, Spike_P681H, Spike_N679K, Spike_Q954H, Spike_H655Y, Spike_T95I, Spike_D614G, NSP4_T492I, M_A63T, NSP14_I42V, NSP12_P323L, NSP3_A1892T, NSP6_I189V	16	7	5	35
69del_70del_143del_144del_339D_446S_501Y_796Y	10	3 England	10 GRA	10 BA.1	Spike_G142D, Spike_A67V, Spike_Y145del, Spike_N764K, Spike_N679K, Spike_Q954H, Spike_N856K, Spike_L981F, Spike_P681H, Spike_H655Y, Spike_T95I, Spike_T547K, Spike_D614G, Spike_N969K, NSP4_T492I, N_R32del, N_E31del, N_R203K, M_A63T, N_G204R, NSP6_L105del, N	36	7	8	56
69del_70del_143del_144del_339D_346K_373P_375F_446S_477N_478K_796Y	7	1 Massachusetts	7 GRA	7 BA.1.1	Spike_G142D, Spike_A67V, Spike_Y145del, Spike_N764K, Spike_N679K, Spike_Q954H, Spike_S371L, Spike_N856K, Spike_L981F, Spike_P681H, Spike_H655Y, Spike_T95I, Spike_T547K, Spike_D614G, Spike_N969K, NSP4_T492I, N_R32del, N_E31del, M_A63T, N_G204R, N_R203K, NS	37	7	12	84
69del_70del_143del_144del_339D_346K_375F_440K_446S_477N_478K_484A_493R_496S_501Y_505H_796Y	24	9 North Rhine-Westphalia	24 GRA	24 BA.1.1	Spike_G142D, Spike_A67V, Spike_Y145del, Spike_N764K, Spike_N679K, Spike_Q954H, Spike_N856K, Spike_L981F, Spike_P681H, Spike_N211del, Spike_T95I, Spike_H655Y, Spike_T547K, Spike_D614G, Spike_N969K, Spike_L212I, NSP4_T492I, N_R32del, N_E31del, M_A63T, NSP6_	36	7	17	119
69del_70del_143del_144del_339D_417N_446S_477N_478K_796Y	8	2 Ile-de-France	8 GRA	8 BA.1	Spike_G142D, Spike_A67V, Spike_Y145del, Spike_N764K, Spike_N679K, Spike_Q954H, Spike_N856K, Spike_L981F, Spike_P681H, Spike_H655Y, Spike_T95I, Spike_T547K, Spike_D614G, Spike_N969K, NSP4_T492I, N_R32del, N_E31del, M_A63T, N_G204R, N_R203K, NSP6_S106del, N	36	7	10	70
69X_70X_143X_144X_145X_339D_346K_373P_375F_417N_440K_446S_796Y	155	90 Oregon	155 GRA	154 BA.1.1	Spike_A67V, Spike_N764K, Spike_N679K, Spike_Q954H, Spike_S371L, Spike_N856K, Spike_L981F, Spike_P681H, Spike_H655Y, Spike_T547K, Spike_D614G, Spike_N969K, NSP4_T492I, N_R203K, M_A63T, N_G204R, N_P13L, NSP14_I42V, M_Q19E, NSP12_P323L, NSP6_I189V, NSP5_P132	25	7	13	91
69del_70del_143del_144del_339D_446S_477N_478K_501Y_505H_796Y	13	3 Baden-Wurttemberg	13 GRA	12 BA.1	Spike_G142D, Spike_A67V, Spike_Y145del, Spike_N764K, Spike_N679K, Spike_Q954H, Spike_N856K, Spike_L981F, Spike_P681H, Spike_T95I, Spike_H655Y, Spike_T547K, Spike_D614G, Spike_N969K, NSP4_T492I, N_R32del, N_E31del, M_A63T, NSP6_L105del, NSP6_S106del, NSP14	34	7	11	77
69del_70del_143del_144del_339D_417N_440K_446S_477N_478K_484A_493R_496S_498R_501Y_505H	9	2 Texas	9 GRA	9 BA.1	Spike_G142D, Spike_A67V, Spike_Y145del, Spike_ins214EPE, Spike_N679K, Spike_Q954H, Spike_P681H, Spike_N211del, Spike_H655Y, Spike_T95I, Spike_T547K, Spike_D614G, Spike_L212I, NSP4_T492I, N_R32del, N_E31del, N_R203K, M_A63T, N_G204R, NSP6_L105del, NSP6_S10	35	7	16	112
69del_70del_143del_144del_339D_373P_375F_417N_440K_446S_477N_478K_484A_493R_496S_498R_501Y_505H_796Y_879S	10	4 England	10 GRA	10 BA.1	Spike_G142D, Spike_A67V, Spike_Y145del, Spike_ins214EPE, Spike_N764K, Spike_N679K, Spike_Q954H, Spike_S371L, Spike_N856K, Spike_L981F, Spike_P681H, Spike_N211del, Spike_T95I, Spike_H655Y, Spike_T547K, Spike_D614G, Spike_N969K, Spike_L212I, NSP4_T492I, N_R	40	7	20	140
69del_70del_143del_144del_339D_346K_373P_375F_417N_440K_446S_493R_796Y	9	2 England	9 GRA	9 BA.1.1	Spike_G142D, Spike_A67V, Spike_Y145del, Spike_N764K, Spike_N679K, Spike_Q954H, Spike_S371L, Spike_N856K, Spike_L981F, Spike_P681H, Spike_N211del, Spike_T95I, Spike_H655Y, Spike_T547K, Spike_D614G, Spike_N969K, Spike_L212I, NSP4_T492I, N_R32del, N_E31del,	39	7	13	91
69del_70del_143del_144del_478K	11	3 England	7 GK	5 None	Spike_G142D, Spike_T95I, Spike_A67V, Spike_D614G, Spike_Y145del, NSP4_T492I, NS7b_T40I, NSP12_P323L	8	7	5	35
69del_70del_143del_144del_339D_440K_446S_477N_478K_484A_498R_501Y_505H_796Y	7	1 Ruzomberok	7 GRA	6 BA.1	Spike_G142D, Spike_A67V, Spike_Y145del, Spike_N764K, Spike_N679K, Spike_Q954H, Spike_N856K, Spike_L981F, Spike_P681H, Spike_H655Y, Spike_T95I, Spike_T547K, Spike_D614G, Spike_N969K, NSP4_T492I, N_R32del, N_E31del, M_A63T, N_G204R, N_R203K, NSP6_S106del, N	35	7	14	98
69del_70del_143del_144del_339D_346K_373P_375F_417N_446S_493R_496S_498R_501Y_796Y	11	5 England	11 GRA	11 BA.1.1	Spike_G142D, Spike_A67V, Spike_Y145del, Spike_N764K, Spike_N679K, Spike_Q954H, Spike_S371L, Spike_N856K, Spike_L981F, Spike_P681H, Spike_T95I, Spike_H655Y, Spike_T547K, Spike_D614G, Spike_N969K, NSP4_T492I, N_R32del, N_E31del, N_R203K, M_A63T, N_G204R, NS	37	7	15	105
69del_70del_143del_144del_373P_375F_477N_478K_484A_493R_496S_498R_501Y_505H_796Y	65	26 Luxembourg	65 GRA	65 BA.1	Spike_G142D, Spike_A67V, Spike_Y145del, Spike_ins214EPE, Spike_N679K, Spike_Q954H, Spike_S371L, Spike_N856K, Spike_L981F, Spike_P681H, Spike_N211del, Spike_T95I, Spike_H655Y, Spike_T547K, Spike_D614G, Spike_N969K, Spike_L212I, NSP4_T492I, N_R32del, N_E31d	39	7	15	105
69del_70del_143del_144del_339D_373P_375F_484A_796Y	7	1 England	7 GRA	7 BA.1	Spike_G142D, Spike_A67V, Spike_Y145del, Spike_N764K, Spike_N679K, Spike_Q954H, Spike_N856K, Spike_L981F, Spike_P681H, Spike_T95I, Spike_H655Y, Spike_T547K, Spike_D614G, Spike_N969K, NSP4_T492I, N_R32del, N_E31del, M_A63T, N_G204R, N_R203K, NSP6_S106del, N	36	7	9	63
339D_371F_373P_375F_405N_408S_417N_493R_498R_501Y_796Y	9	2 England	9 GRA	9 BA.2	Spike_L24del, Spike_G142D, Spike_A27S, Spike_P25del, Spike_N764K, Spike_N679K, Spike_Q954H, Spike_V213G, Spike_T19I, Spike_P26del, Spike_P681H, Spike_H655Y, Spike_D614G, Spike_N969K, Spike_T376A, NSP3_T24I, NSP4_L438F, NSP4_T492I, N_S413R, N_R32del, N_E31	41	7	11	77
69del_70del_339D_346K_373P_375F_417N_440K_446S_477N_478K_484A_493R_496S_796Y	82	19 Friuli Venezia Giulia	82 GRA	82 BA.1.1	Spike_A67V, Spike_ins214EPE, Spike_N764K, Spike_N679K, Spike_Q954H, Spike_S371L, Spike_N856K, Spike_L981F, Spike_P681H, Spike_N211del, Spike_H655Y, Spike_T547K, Spike_D614G, Spike_N969K, Spike_L212I, NSP4_T492I, N_R32del, N_E31del, N_R203K, M_A63T, N_G204	37	7	15	105
69X_70X_143X_144X_145X_452R_478K	144	116 England	141 GK	130 None	Spike_T95I, Spike_D950B, Spike_D614G, NSP4_T492I, M_I82T, NSP12_P323L	6	7	7	49
69X_70X_143X_144X_145X	13	5 Grand Est	6 GRA	5 BA.1	Spike_D614G, Spike_N969K, NSP4_T492I	3	7	5	35
69del_70del_143del_144del_243X_244X_339D_346K_373P_375F_417N_440K_446S_477N_478K_484A_493R_496S_498R_501Y_505H_796Y	8	2 Florida	8 GRA	8 BA.1.1	Spike_G142D, Spike_A67V, Spike_Y145del, Spike_N764K, Spike_N679K, Spike_Q954H, Spike_S371L, Spike_N856K, Spike_L981F, Spike_P681H, Spike_T95I, Spike_H655Y, Spike_T547K, Spike_D614G, Spike_N969K, NSP4_T492I, N_R32del, N_E31del, N_R203K, M_A63T, N_G204R, NS	37	7	22	154
5F_69del_70del_143del_144del_339D_477N_478K_484A_493R_496S_498R_501Y_505H_796Y	7	1 England	7 GRA	7 BA.1	Spike_G142D, Spike_A67V, Spike_Y145del, Spike_N764K, Spike_N679K, Spike_Q954H, Spike_N856K, Spike_L981F, Spike_P681H, Spike_T95I, Spike_H655Y, Spike_T547K, Spike_D614G, Spike_N969K, NSP4_T492I, N_R32del, N_E31del, N_R203K, M_A63T, N_G204R, NSP6_L105del, N	35	7	15	105
5F_69del_70del_143del_144del_339D_346K_373P_375F_417N_440K_446S_796Y	8	2 Vaud	8 GRA	8 BA.1.1	Spike_G142D, Spike_A67V, Spike_Y145del, Spike_ins214EPE, Spike_N764K, Spike_N679K, Spike_Q954H, Spike_S371L, Spike_N856K, Spike_L981F, Spike_P681H, Spike_N211del, Spike_T95I, Spike_H655Y, Spike_T547K, Spike_D614G, Spike_N969K, Spike_L212I, NSP4_T492I, N_R	40	7	13	91
69del_70del_143del_144del_339D_346K_373P_375F_501Y_796Y	10	3 Washington	10 GRA	10 BA.1.1	Spike_G142D, Spike_A67V, Spike_Y145del, Spike_N764K, Spike_N679K, Spike_Q954H, Spike_S371L, Spike_N856K, Spike_L981F, Spike_P681H, Spike_T95I, Spike_H655Y, Spike_D614G, Spike_N969K, NSP4_T492I, N_R32del, N_E31del, M_A63T, N_G204R, N_R203K, NSP6_S106del, N	36	7	10	70
69del_70del_143del_144del_339D_478K_484A_493R_496S_498R_501Y_505H_796Y	8	2 Minnesota	8 GRA	7 BA.1	Spike_G142D, Spike_A67V, Spike_Y145del, Spike_N764K, Spike_N679K, Spike_Q954H, Spike_N856K, Spike_L981F, Spike_P681H, Spike_T95I, Spike_H655Y, Spike_T547K, Spike_D614G, Spike_N969K, NSP4_T492I, N_R32del, N_E31del, N_R203K, M_A63T, N_G204R, NSP6_L105del, N	36	7	13	91
69del_70del_143del_144del_339D_346K_375F_417N_440K_796Y	7	1 Sinaloa	7 GRA	7 BA.1.1	Spike_G142D, Spike_A67V, Spike_Y145del, Spike_N764K, Spike_N679K, Spike_Q954H, Spike_N856K, Spike_L981F, Spike_P681H, Spike_H655Y, Spike_T95I, Spike_T547K, Spike_D614G, Spike_N969K, NSP4_T492I, N_R32del, N_E31del, M_A63T, NSP6_S106del, NSP6_L105del, NSP14	34	7	10	70
143del_144del_339D_373P_375F_477N_478K_484A_493R_496S_498R_501Y_505H	8	2 Utah	8 GRA	5 BA.1	Spike_G142D, Spike_L981F, Spike_Y145del, Spike_N679K, Spike_Q954H, Spike_S371L, Spike_N211del, Spike_T547K, Spike_N969K, Spike_L212I, NSP5_P132H, NSP4_T492I, N_R32del, N_E31del, E_T9I, NSP6_S106del, NSP6_L105del, N_P13L, NSP3_A1892T, NSP6_G107del, N_S33de	22	7	13	91
69del_70del_143del_144del_339D_346K_373P_417N_477N_478K_484A_493R_496S_498R_501Y_505H_796Y	22	16 California	22 GRA	22 BA.1.1	Spike_G142D, Spike_A67V, Spike_Y145del, Spike_N764K, Spike_N679K, Spike_Q954H, Spike_S371L, Spike_L981F, Spike_P681H, Spike_N211del, Spike_T95I, Spike_H655Y, Spike_T547K, Spike_D614G, Spike_N969K, Spike_L212I, NSP4_T492I, N_R32del, N_E31del, N_R203K, M_A6	38	7	17	119
69del_70del_143del_144del_346K_373P_375F_477N_478K_484A_493R_496S_498R_501Y_505H_796Y	34	18 England	34 GRA	34 BA.1.1	Spike_G142D, Spike_A67V, Spike_Y145del, Spike_ins214EPE, Spike_N679K, Spike_Q954H, Spike_S371L, Spike_N856K, Spike_L981F, Spike_P681H, Spike_N211del, Spike_T95I, Spike_H655Y, Spike_T547K, Spike_D614G, Spike_N969K, Spike_L212I, NSP4_T492I, N_R32del, N_E31d	39	7	16	112
69del_70del_143del_144del_339D_373P_375F_505H_796Y	70	16 Olomouc Region	70 GRA	69 BA.1	Spike_G142D, Spike_A67V, Spike_Y145del, Spike_ins214EPE, Spike_N764K, Spike_N679K, Spike_Q954H, Spike_S371L, Spike_N856K, Spike_L981F, Spike_P681H, Spike_N211del, Spike_T95I, Spike_H655Y, Spike_T547K, Spike_D614G, Spike_N969K, Spike_L212I, NSP4_T492I, N_R	40	7	9	63
69del_70del_339D_373P_375F_417N_440K_446S_477N_478K_484A_493R_496S_498R_501Y_505H_522V_796Y	14	5 Monaghan	14 GRA	14 BA.1	Spike_A67V, Spike_N764K, Spike_N679K, Spike_Q954H, Spike_S371L, Spike_N856K, Spike_L981F, Spike_P681H, Spike_N211del, Spike_T95I, Spike_H655Y, Spike_T547K, Spike_D614G, Spike_N969K, Spike_L212I, NSP4_T492I, N_R203K, M_A63T, N_G204R, NSP6_L105del, NSP6_S10	33	7	18	126
69X_70X_143X_144X_145X_339D_346K_373P_375F_417N_440K_446S_477N_478K_484A_493R_496S_498R_501Y_796Y	115	74 Maharashtra	115 GRA	115 BA.1.1	Spike_A67V, Spike_N764K, Spike_N679K, Spike_Q954H, Spike_S371L, Spike_N856K, Spike_L981F, Spike_P681H, Spike_H655Y, Spike_T547K, Spike_D614G, Spike_N969K, NSP4_T492I, N_R203K, M_A63T, N_G204R, N_P13L, NSP14_I42V, M_Q19E, NSP12_P323L, NSP6_I189V, NSP5_P132	26	7	20	140
5F_339D_371F_373P_375F_405N_408S_417N_796Y	8	2 North Rhine-Westphalia	8 GRA	7 BA.2	Spike_L24del, Spike_A27S, Spike_G142D, Spike_P25del, Spike_N764K, Spike_N679K, Spike_Q954H, Spike_V213G, Spike_T19I, Spike_P26del, Spike_P681H, Spike_H655Y, Spike_D614G, Spike_N969K, Spike_T376A, NSP3_T24I, NSP4_L438F, NSP4_T492I, N_S413R, N_R32del, N_E31	41	7	9	63
417N_440K_446S_477N_478K_484A_493R_496S_498R_501Y_505H_796Y	13	6 Vienna	13 GRA	6 BA.2	Spike_N764K, Spike_P681H, Spike_N679K, Spike_Q954H, Spike_H655Y, Spike_D614G, Spike_N969K, NSP5_P132H, NSP4_T492I, N_R32del, N_E31del, E_T9I, N_R203K, M_A63T, N_G204R, NSP14_I42V, N_P13L, M_Q19E, NSP12_P323L, N_S33del	20	7	12	84
69del_70del_143del_144del_339D_346K_373P_375F_417N_477N_478K_484A_501Y_505H_796Y	7	1 Sao Paulo	7 GRA	7 BA.1.1	Spike_G142D, Spike_A67V, Spike_Y145del, Spike_N764K, Spike_N679K, Spike_Q954H, Spike_S371L, Spike_N856K, Spike_L981F, Spike_P681H, Spike_H655Y, Spike_T95I, Spike_T547K, Spike_D614G, Spike_N969K, NSP4_T492I, N_R32del, N_E31del, M_A63T, N_G204R, N_R203K, NS	37	7	15	105
69del_70del_143del_144del_339D_373P_375F_417N_446S_477N_478K_501Y_505H_796Y	7	1 Nordjylland	7 GRA	7 BA.1	Spike_G142D, Spike_A67V, Spike_Y145del, Spike_N764K, Spike_N679K, Spike_Q954H, Spike_S371L, Spike_N856K, Spike_L981F, Spike_P681H, Spike_T95I, Spike_H655Y, Spike_T547K, Spike_D614G, Spike_N969K, NSP4_T492I, N_R32del, N_E31del, N_R203K, M_A63T, N_G204R, NS	37	7	14	98
69del_70del_143del_144del_339D_373P_375F_417N_446S_477N_478K_484X_493R_496S_498R_501Y_505H_796Y	27	5 Midtjylland	27 GRA	27 BA.1	Spike_G142D, Spike_A67V, Spike_Y145del, Spike_N764K, Spike_N679K, Spike_Q954H, Spike_S371L, Spike_N856K, Spike_L981F, Spike_P681H, Spike_T95I, Spike_H655Y, Spike_T547K, Spike_D614G, Spike_N969K, NSP4_T492I, N_R32del, N_E31del, N_R203K, M_A63T, N_G204R, NS	37	7	18	126
69del_70del_143del_144del_339D_373P_375F_496S_796Y	9	2 Provence-Alpes-Cote d'Azur	9 GRA	9 BA.1	Spike_G142D, Spike_A67V, Spike_Y145del, Spike_N764K, Spike_N679K, Spike_Q954H, Spike_S371L, Spike_N856K, Spike_L981F, Spike_P681H, Spike_T95I, Spike_H655Y, Spike_T547K, Spike_D614G, Spike_N969K, NSP4_T492I, N_R32del, N_E31del, M_A63T, N_G204R, N_R203K, NS	37	7	9	63
69del_70del_143del_144del_346K_417N_440K_446S_477N_478K_484A_493R_496S_498R_501Y_505H_796Y	24	13 Maryland	24 GRA	23 BA.1.1	Spike_G142D, Spike_A67V, Spike_Y145del, Spike_ins214EPE, Spike_N764K, Spike_N679K, Spike_Q954H, Spike_N856K, Spike_L981F, Spike_P681H, Spike_N211del, Spike_T95I, Spike_H655Y, Spike_T547K, Spike_D614G, Spike_N969K, Spike_L212I, NSP4_T492I, N_R32del, N_E31d	39	7	17	119
244X_339D_371F_373P_375F_405N_408S_417N_440K_477N_478K_484A_493R_498R_501Y_505H_796Y	10	3 Hovedstaden	10 GRA	8 BA.2	Spike_L24del, Spike_A27S, Spike_G142D, Spike_P25del, Spike_N764K, Spike_N679K, Spike_Q954H, Spike_V213G, Spike_T19I, Spike_P26del, Spike_P681H, Spike_H655Y, Spike_D614G, Spike_N969K, Spike_T376A, NSP3_T24I, NSP4_L438F, NSP4_T492I, N_S413R, N_R32del, N_E31	41	7	17	119
69del_70del_143del_144del_339D_373P_375F_446S_456X_477N_478K_484A_493R_496S_498R_501Y_505H_796Y	13	7 England	13 GRA	13 BA.1	Spike_G142D, Spike_A67V, Spike_Y145del, Spike_N764K, Spike_N679K, Spike_Q954H, Spike_S371L, Spike_N856K, Spike_L981F, Spike_P681H, Spike_N211del, Spike_T95I, Spike_H655Y, Spike_T547K, Spike_D614G, Spike_N969K, Spike_L212I, NSP4_T492I, N_R32del, N_E31del,	37	7	18	126
143del_144del_339D_373P_375F_417N_440K_446S_477N_478K_484A_493R_496S_498R_501Y_796Y	17	6 Syddanmark	17 GRA	17 BA.1	Spike_G142D, Spike_A67V, Spike_Y145del, Spike_N764K, Spike_N679K, Spike_Q954H, Spike_S371L, Spike_N856K, Spike_L981F, Spike_P681H, Spike_T95I, Spike_H655Y, Spike_T547K, Spike_D614G, Spike_N969K, NSP4_T492I, N_R32del, N_E31del, N_R203K, M_A63T, N_G204R, NS	36	7	16	112
69del_70del_143del_144del_158del_162del_164del_165del_339D_796Y	20	9 Region Metropolitana de Santiago	20 GRA	19 BA.1	Spike_G142D, Spike_A67V, Spike_Y145del, Spike_N764K, Spike_N679K, Spike_Q954H, Spike_N856K, Spike_L981F, Spike_P681H, Spike_T95I, Spike_H655Y, Spike_T547K, Spike_D614G, Spike_N969K, NSP4_T492I, N_R32del, N_E31del, N_R203K, M_A63T, N_G204R, NSP6_L105del, N	36	7	10	70
69del_70del_143del_144del_339D_446S_477N_478K_484A_493R_496S_796Y	7	1 Sodermanland	7 GRA	7 BA.1	Spike_G142D, Spike_A67V, Spike_Y145del, Spike_N764K, Spike_N679K, Spike_Q954H, Spike_N856K, Spike_L981F, Spike_P681H, Spike_H655Y, Spike_T95I, Spike_T547K, Spike_D614G, Spike_N969K, NSP4_T492I, N_R32del, N_E31del, M_A63T, N_G204R, N_R203K, NSP6_S106del, N	36	7	12	84
69del_70del_143del_144del_339D_478K_796Y	42	11 Minnesota	42 GRA	40 BA.1	Spike_G142D, Spike_A67V, Spike_Y145del, Spike_N764K, Spike_N679K, Spike_Q954H, Spike_N856K, Spike_L981F, Spike_P681H, Spike_H655Y, Spike_T95I, Spike_T547K, Spike_D614G, Spike_N969K, NSP4_T492I, N_R32del, N_E31del, N_R203K, M_A63T, N_G204R, NSP6_L105del, N	35	7	7	49
69del_70del_143del_144del_245X_246X_247X_248X_249X_250X_251X_339D_346K_373P_375F_417N_440K_446S_477N_478K_484A_493R_496S_498R_501Y_505H_796Y	14	6 California	14 GRA	14 BA.1.1	Spike_G142D, Spike_A67V, Spike_Y145del, Spike_N764K, Spike_N679K, Spike_Q954H, Spike_S371L, Spike_N856K, Spike_L981F, Spike_P681H, Spike_N211del, Spike_T95I, Spike_H655Y, Spike_T547K, Spike_D614G, Spike_N969K, Spike_L212I, NSP4_T492I, N_R32del, N_E31del,	39	7	27	189
69del_70del_143del_144del_339D_346K_373P_375F_417N_446S_477N_478K_484A_505H_796Y	84	27 Bourgogne-Franche-Comte	84 GRA	83 BA.1.1	Spike_G142D, Spike_A67V, Spike_Y145del, Spike_N764K, Spike_N679K, Spike_Q954H, Spike_S371L, Spike_N856K, Spike_L981F, Spike_P681H, Spike_T95I, Spike_H655Y, Spike_T547K, Spike_D614G, Spike_N969K, NSP4_T492I, N_R32del, N_E31del, N_R203K, M_A63T, N_G204R, NS	37	7	15	105
69del_70del_143del_144del_256X_339D_346K_373P_375F_417N_440K_446S_477N_478K_484A_493R_496S_498R_501Y_505H_796Y	36	12 Florida	36 GRA	36 BA.1.1	Spike_G142D, Spike_A67V, Spike_Y145del, Spike_N764K, Spike_N679K, Spike_Q954H, Spike_S371L, Spike_N856K, Spike_L981F, Spike_P681H, Spike_N211del, Spike_T95I, Spike_H655Y, Spike_T547K, Spike_D614G, Spike_N969K, Spike_L212I, NSP4_T492I, N_R32del, N_E31del,	39	7	21	147
69del_70del_143del_144del_242X_243X_244X_339D_346K_417N_440K_446S_477N_478K_484A_493R_496S_498R_501Y_505H_796Y	7	1 Scotland	7 GRA	7 BA.1.1	Spike_G142D, Spike_A67V, Spike_Y145del, Spike_N764K, Spike_N679K, Spike_Q954H, Spike_N856K, Spike_L981F, Spike_P681H, Spike_T95I, Spike_H655Y, Spike_T547K, Spike_D614G, Spike_N969K, NSP4_T492I, N_R32del, N_E31del, N_R203K, M_A63T, N_G204R, NSP6_L105del, N	36	7	21	147
339D_371F_373P_375F_405N_408S_417N_440K_477N_478K_484A_493R_498R_501Y_505H_796Y_939F	15	4 England	15 GRA	15 BA.2	Spike_L24del, Spike_G142D, Spike_A27S, Spike_P25del, Spike_N764K, Spike_N679K, Spike_Q954H, Spike_V213G, Spike_T19I, Spike_P26del, Spike_P681H, Spike_H655Y, Spike_D614G, Spike_N969K, Spike_T376A, NSP3_T24I, NSP4_L438F, NSP4_T492I, N_S413R, N_R32del, N_E31	41	7	17	119
69del_70del_143del_144del_339D_373P_375F_417N_446S_484X_493R_496S_498R_501Y_505H_796Y	21	12 England	21 GRA	21 BA.1	Spike_G142D, Spike_A67V, Spike_Y145del, Spike_N764K, Spike_N679K, Spike_Q954H, Spike_S371L, Spike_N856K, Spike_L981F, Spike_P681H, Spike_T95I, Spike_H655Y, Spike_T547K, Spike_D614G, Spike_N969K, NSP4_T492I, N_R32del, N_E31del, N_R203K, M_A63T, N_G204R, NS	37	7	16	112
69del_70del_143del_144del_257X_339D_346K_373P_375F_477N_478K_484A_493R_496S_498R_501Y_505H_796Y	9	2 England	9 GRA	9 BA.1.1	Spike_G142D, Spike_A67V, Spike_Y145del, Spike_N764K, Spike_N679K, Spike_Q954H, Spike_S371L, Spike_N856K, Spike_L981F, Spike_P681H, Spike_N211del, Spike_H655Y, Spike_T95I, Spike_T547K, Spike_D614G, Spike_N969K, Spike_L212I, NSP4_T492I, N_R32del, N_E31del,	39	7	18	126
69del_70del_339D_373P_375F_484A_493R_496S_498R_501Y_505H_796Y	21	13 Utah	21 GRA	21 BA.1	Spike_A67V, Spike_ins214EPE, Spike_N679K, Spike_Q954H, Spike_S371L, Spike_N856K, Spike_L981F, Spike_P681H, Spike_N211del, Spike_H655Y, Spike_T95I, Spike_T547K, Spike_D614G, Spike_N969K, Spike_L212I, NSP4_T492I, N_R32del, N_E31del, N_R203K, N_G204R, NSP6_L	32	7	12	84
69del_70del_143del_144del_339D_346K_373P_375F_417N_440K_484A_493R_496S_498R_501Y_505H_796Y	7	1 England	7 GRA	7 BA.1.1	Spike_G142D, Spike_A67V, Spike_Y145del, Spike_N764K, Spike_N679K, Spike_Q954H, Spike_S371L, Spike_N856K, Spike_L981F, Spike_P681H, Spike_T95I, Spike_H655Y, Spike_T547K, Spike_D614G, Spike_N969K, NSP4_T492I, N_R32del, N_E31del, N_R203K, M_A63T, N_G204R, NS	37	7	17	119
69X_70X_143X_144X_145X_339D_373P_375F_417N_440K_446S_477N_478K_484A_796Y	15	4 England	15 GRA	15 BA.1	Spike_A67V, Spike_N764K, Spike_N679K, Spike_Q954H, Spike_S371L, Spike_N856K, Spike_L981F, Spike_P681H, Spike_H655Y, Spike_T547K, Spike_D614G, Spike_N969K, NSP4_T492I, N_R203K, M_A63T, N_G204R, NSP14_I42V, N_P13L, M_Q19E, NSP12_P323L, NSP6_I189V, NSP5_P132	26	7	15	105
69del_70del_143del_144del_339D_373P_375F_417N_477N_478K_484A_493R_496S_501Y_505H_796Y	7	1 Sao Paulo	7 GRA	7 BA.1	Spike_G142D, Spike_A67V, Spike_Y145del, Spike_N764K, Spike_N679K, Spike_Q954H, Spike_S371L, Spike_N856K, Spike_L981F, Spike_P681H, Spike_T95I, Spike_H655Y, Spike_T547K, Spike_D614G, Spike_N969K, NSP4_T492I, N_R32del, N_E31del, N_R203K, M_A63T, N_G204R, NS	37	7	16	112
69del_70del_143del_144del_339D_373P_375F_417N_440K_446S_498R_501Y_505H_796Y	77	29 Groningen	77 GRA	75 BA.1	Spike_G142D, Spike_A67V, Spike_Y145del, Spike_ins214EPE, Spike_N764K, Spike_N679K, Spike_Q954H, Spike_S371L, Spike_N856K, Spike_L981F, Spike_P681H, Spike_N211del, Spike_H655Y, Spike_T95I, Spike_T547K, Spike_D614G, Spike_N969K, Spike_L212I, NSP4_T492I, N_R	39	7	14	98
69del_70del_143del_144del_339D_346K_373P_375F_456del_477N_478K_484A_493R_496S_498R_501Y_505H_796Y	31	25 Tennessee	31 GRA	31 BA.1.1	Spike_G142D, Spike_A67V, Spike_Y145del, Spike_ins214EPE, Spike_N679K, Spike_Q954H, Spike_S371L, Spike_N856K, Spike_L981F, Spike_P681H, Spike_N211del, Spike_H655Y, Spike_T95I, Spike_T547K, Spike_D614G, Spike_N969K, Spike_L212I, NSP4_T492I, N_R32del, N_E31d	39	7	18	126
69del_70del_143del_144del_417N_440K_446S_477N_478K_484A_493R_498R_501Y_505H_796Y	26	18 Lublin Voivodeship	26 GRA	19 BA.3	Spike_G142D, Spike_A67V, Spike_Y145del, Spike_N764K, Spike_N679K, Spike_Q954H, Spike_P681H, Spike_N211del, Spike_H655Y, Spike_T95I, Spike_D614G, Spike_N969K, Spike_L212I, NSP6_A88V, NSP4_T492I, N_S413R, N_R32del, N_E31del, N_R203K, M_A63T, N_G204R, NSP6_S	34	7	15	105
69X_70X_143X_144X_145X_339D_346K_373P_375F_417N_440K_446S_477N_478K_484A_505H_796Y	7	1 Oregon	7 GRA	7 BA.1.1	Spike_A67V, Spike_N764K, Spike_ins214EPE, Spike_N679K, Spike_Q954H, Spike_S371L, Spike_N856K, Spike_L981F, Spike_P681H, Spike_H655Y, Spike_T95I, Spike_T547K, Spike_D614G, Spike_N969K, NSP4_T492I, N_R203K, M_A63T, N_G204R, N_P13L, NSP14_I42V, M_Q19E, NSP12	28	7	17	119
69del_70del_143del_144del_339D_373P_375F_417N_446S_496S_498R_501Y_796Y	10	3 England	10 GRA	10 BA.1	Spike_G142D, Spike_A67V, Spike_Y145del, Spike_N764K, Spike_N679K, Spike_Q954H, Spike_S371L, Spike_N856K, Spike_L981F, Spike_P681H, Spike_T95I, Spike_H655Y, Spike_T547K, Spike_D614G, Spike_N969K, NSP4_T492I, N_R32del, N_E31del, N_R203K, M_A63T, N_G204R, NS	36	7	13	91
69del_70del_143del_144del_151X_152X_339D_373P_375F_417N_446S_477N_478K_484A_493R_496S_498R_501Y_505H_796Y	17	9 Hovedstaden	17 GRA	17 BA.1	Spike_G142D, Spike_A67V, Spike_Y145del, Spike_N764K, Spike_N679K, Spike_Q954H, Spike_S371L, Spike_N856K, Spike_L981F, Spike_P681H, Spike_T95I, Spike_H655Y, Spike_T547K, Spike_D614G, Spike_N969K, NSP4_T492I, N_R32del, N_E31del, N_R203K, M_A63T, N_G204R, NS	36	7	20	140
69del_70del_143del_144del_339D_373P_375F_417N_446S_477N_478K_498R_501Y_505H_796Y	7	1 Nordjylland	7 GRA	7 BA.1	Spike_G142D, Spike_A67V, Spike_Y145del, Spike_N764K, Spike_N679K, Spike_Q954H, Spike_S371L, Spike_N856K, Spike_L981F, Spike_P681H, Spike_T95I, Spike_H655Y, Spike_T547K, Spike_D614G, Spike_N969K, NSP4_T492I, N_R32del, N_E31del, N_R203K, M_A63T, N_G204R, NS	37	7	15	105
69del_70del_143del_144del_339D_346K_417N_440K_446S_477N_478K_493R_496S_498R_501Y_505H_796Y	7	1 Tennessee	7 GRA	7 BA.1.1	Spike_G142D, Spike_A67V, Spike_Y145del, Spike_N764K, Spike_N679K, Spike_Q954H, Spike_N856K, Spike_L981F, Spike_P681H, Spike_H655Y, Spike_T95I, Spike_T547K, Spike_D614G, Spike_N969K, NSP4_T492I, N_R32del, N_E31del, M_A63T, N_G204R, N_R203K, NSP6_S106del, N	36	7	17	119
69del_70del_143del_144del_339D_373P_375F_417N_446S_477N_478K_493R_496S_498R_501Y_796Y	7	1 England	7 GRA	7 BA.1	Spike_G142D, Spike_A67V, Spike_Y145del, Spike_N764K, Spike_N679K, Spike_Q954H, Spike_S371L, Spike_N856K, Spike_L981F, Spike_P681H, Spike_T95I, Spike_H655Y, Spike_T547K, Spike_D614G, Spike_N969K, NSP4_T492I, N_R32del, N_E31del, N_R203K, M_A63T, N_G204R, NS	37	7	16	112
69del_70del_143del_144del_245X_246X_247X_248X_249X_250X_339D_346K_373P_375F_417N_440K_446S_477N_478K_484A_493R_496S_498R_501Y_505H_796Y	9	2 Texas	9 GRA	9 BA.1.1	Spike_G142D, Spike_A67V, Spike_Y145del, Spike_N764K, Spike_N679K, Spike_Q954H, Spike_S371L, Spike_N856K, Spike_L981F, Spike_P681H, Spike_N211del, Spike_T95I, Spike_H655Y, Spike_T547K, Spike_ins214XXX, Spike_D614G, Spike_N969K, Spike_L212I, NSP4_T492I, N_R	40	7	26	182
69X_70X_143del_144del_339D_373P_375F_417N_440K_446S_477N_478K_484A_493R_496S_498R_501Y_505H	22	13 New York	22 GRA	21 BA.1	Spike_G142D, Spike_Y145del, Spike_N679K, Spike_S371L, Spike_P681H, Spike_T95I, Spike_H655Y, Spike_T547K, Spike_D614G, NSP4_T492I, N_R203K, M_A63T, N_G204R, NSP6_L105del, NSP6_S106del, N_P13L, NSP14_I42V, M_Q19E, NSP12_P323L, NSP3_S1265del, NSP6_I189V, NSP	28	7	18	126
69del_70del_143del_144del_158X_162X_339D_796Y	9	2 England	9 GRA	9 BA.1	Spike_G142D, Spike_A67V, Spike_Y145del, Spike_N764K, Spike_N679K, Spike_Q954H, Spike_N856K, Spike_L981F, Spike_P681H, Spike_T95I, Spike_H655Y, Spike_T547K, Spike_D614G, Spike_N969K, NSP4_T492I, N_R32del, N_E31del, M_A63T, N_G204R, N_R203K, NSP6_S106del, N	36	7	8	56
69del_70del_143del_144del_339D_373P_375F_417N_498R_501Y_796Y	16	6 England	16 GRA	16 BA.1	Spike_G142D, Spike_A67V, Spike_Y145del, Spike_N764K, Spike_N679K, Spike_Q954H, Spike_S371L, Spike_N856K, Spike_L981F, Spike_P681H, Spike_H655Y, Spike_T95I, Spike_T547K, Spike_D614G, Spike_N969K, NSP4_T492I, N_R32del, N_E31del, N_R203K, M_A63T, N_G204R, NS	37	7	11	77
158X_339D_371F_373P_375F_405N_408S_417N_796Y	8	2 Manipur	8 GRA	7 BA.2	Spike_G142D, Spike_N764K, Spike_P681H, Spike_N679K, Spike_Q954H, Spike_H655Y, Spike_D614G, Spike_N969K, Spike_T376A, NSP4_T327I, NSP5_P132H, NSP4_L438F, NSP4_T492I, E_T9I, M_A63T, NSP1_S135R, NSP14_I42V, N_P13L, M_Q19E, NSP12_P323L, NS3_T223I, NSP13_R392C	22	7	9	63
69del_70del_143del_144del_245X_339D_346K_373P_375F_417N_440K_446S_477N_478K_484A_493R_496S_498R_501Y_505H_796Y	89	56 California	89 GRA	89 BA.1.1	Spike_G142D, Spike_A67V, Spike_Y145del, Spike_N764K, Spike_N679K, Spike_Q954H, Spike_S371L, Spike_N856K, Spike_L981F, Spike_P681H, Spike_N211del, Spike_H655Y, Spike_T95I, Spike_T547K, Spike_ins214XXX, Spike_D614G, Spike_N969K, Spike_L212I, NSP4_T492I, N_R	40	7	21	147
69del_70del_143del_144del_339D_373P_375F_417N_477N_478K_496S_498R_501Y_796Y	7	1 England	7 GRA	7 BA.1	Spike_G142D, Spike_A67V, Spike_Y145del, Spike_N764K, Spike_N679K, Spike_Q954H, Spike_S371L, Spike_N856K, Spike_L981F, Spike_P681H, Spike_T95I, Spike_H655Y, Spike_T547K, Spike_D614G, Spike_N969K, NSP4_T492I, N_R32del, N_E31del, N_R203K, M_A63T, N_G204R, NS	37	7	14	98
69del_70del_143del_144del_243X_244X_339D_796Y	19	4 England	19 GRA	19 BA.1	Spike_G142D, Spike_A67V, Spike_Y145del, Spike_N764K, Spike_N679K, Spike_Q954H, Spike_N856K, Spike_L981F, Spike_P681H, Spike_H655Y, Spike_T95I, Spike_T547K, Spike_D614G, Spike_N969K, NSP4_T492I, N_R32del, N_E31del, N_R203K, M_A63T, N_G204R, NSP6_L105del, N	36	7	8	56
69del_70del_143del_144del_339D_346K_373P_417N_440K_446S_477N_478K_484A_493R_496S_498R_501Y_796Y	30	12 Occitanie	30 GRA	30 BA.1.1	Spike_G142D, Spike_A67V, Spike_Y145del, Spike_ins214EPE, Spike_N764K, Spike_N679K, Spike_Q954H, Spike_S371L, Spike_N856K, Spike_L981F, Spike_P681H, Spike_N211del, Spike_H655Y, Spike_T547K, Spike_D614G, Spike_N969K, Spike_L212I, NSP4_T492I, N_R32del, N_E31	39	7	18	126
69del_70del_339D_373P_375F_417N_477N_478K_484A_493R_496S_498R_501Y_505H_796Y	7	1 Nordjylland	7 GRA	7 BA.1	Spike_A67V, Spike_ins214EPE, Spike_N764K, Spike_N679K, Spike_Q954H, Spike_S371L, Spike_N856K, Spike_L981F, Spike_P681H, Spike_N211del, Spike_T95I, Spike_H655Y, Spike_T547K, Spike_D614G, Spike_N969K, Spike_L212I, NSP4_T492I, N_R32del, N_E31del, N_R203K, M_	37	7	15	105
69del_70del_143del_144del_339D_373P_375F_440K_446S_456X_477N_478K_484A_493R_496S_498R_501Y_505H_796Y	12	6 England	12 GRA	12 BA.1	Spike_G142D, Spike_A67V, Spike_Y145del, Spike_N764K, Spike_N679K, Spike_Q954H, Spike_S371L, Spike_N856K, Spike_L981F, Spike_P681H, Spike_T95I, Spike_H655Y, Spike_T547K, Spike_D614G, Spike_N969K, NSP4_T492I, N_R32del, N_E31del, N_R203K, M_A63T, N_G204R, NS	36	7	19	133
69del_70del_143del_144del_339D_346K_373P_375F_440K_446S_477N_478K_484A_493R_496S_498R_796Y	8	2 Tennessee	8 GRA	8 BA.1.1	Spike_G142D, Spike_A67V, Spike_Y145del, Spike_ins214EPE, Spike_N764K, Spike_N679K, Spike_Q954H, Spike_S371L, Spike_N856K, Spike_L981F, Spike_P681H, Spike_N211del, Spike_T95I, Spike_H655Y, Spike_T547K, Spike_D614G, Spike_N969K, Spike_L212I, NSP4_T492I, N_R	40	7	17	119
69X_70X_143X_144X_145X_478K	16	9 England	15 GK	12 None	Spike_D950B, Spike_D614G, NSP4_T492I, M_Q19Z, NSP12_P323L	5	7	6	42
69del_70del_143del_144del_339D_373P_375F_417N_484A_493R_496S_498R_796Y	13	3 Hovedstaden	13 GRA	13 BA.1	Spike_G142D, Spike_A67V, Spike_Y145del, Spike_N764K, Spike_N679K, Spike_Q954H, Spike_S371L, Spike_N856K, Spike_L981F, Spike_P681H, Spike_T95I, Spike_H655Y, Spike_T547K, Spike_D614G, Spike_N969K, NSP4_T492I, N_R32del, N_E31del, N_R203K, M_A63T, N_G204R, NS	37	7	13	91
69del_70del_143del_144del_339D_340D_373P_375F_417N_440K_446S_477N_478K_484A_493R_496S_498R_501Y_505H_796Y	8	2 South Australia	8 GRA	8 BA.1	Spike_G142D, Spike_A67V, Spike_Y145del, Spike_ins214EPE, Spike_N764K, Spike_N679K, Spike_Q954H, Spike_S371L, Spike_N856K, Spike_L981F, Spike_P681H, Spike_N211del, Spike_T95I, Spike_H655Y, Spike_T547K, Spike_D614G, Spike_N969K, Spike_L212I, NSP4_T492I, N_R	40	7	20	140
69X_70X_339D_346K_373P_375F_417N_440K_446S_477N_478K_484A_493R_496S_796Y	24	13 England	24 GRA	24 BA.1.1	Spike_N764K, Spike_N679K, Spike_Q954H, Spike_S371L, Spike_N856K, Spike_L981F, Spike_P681H, Spike_H655Y, Spike_T547K, Spike_D614G, Spike_N969K, NSP4_T492I, N_R203K, M_A63T, N_G204R, NSP14_I42V, N_P13L, M_Q19E, NSP12_P323L, NSP6_I189V, NSP5_P132H, M_D3G, E_	25	7	15	105
69del_70del_143del_144del_339D_373P_375F_478K_484X	19	7 Saxony	19 GRA	12 BA.1	Spike_G142D, Spike_A67V, Spike_Y145del, Spike_ins214EPE, Spike_N679K, Spike_S371L, Spike_N856K, Spike_P681H, Spike_N211del, Spike_T95I, Spike_H655Y, Spike_D614G, Spike_L212I, NSP4_T492I, N_R32del, N_E31del, NSP6_L105del, NSP6_S106del, NSP14_I42V, NSP12_P3	25	7	9	63
69del_70del_143del_144del_339D_373P_375F_417N_440K_446S_493R_496S_498R_796Y	13	3 Sao Paulo	13 GRA	13 BA.1	Spike_G142D, Spike_A67V, Spike_Y145del, Spike_N764K, Spike_N679K, Spike_Q954H, Spike_S371L, Spike_N856K, Spike_L981F, Spike_P681H, Spike_N211del, Spike_T95I, Spike_H655Y, Spike_T547K, Spike_D614G, Spike_N969K, Spike_L212I, NSP4_T492I, N_R32del, N_E31del,	39	7	14	98
69del_70del_143del_144del_339D_346K_373P_375F_417N_446S_477N_478K_505H_796Y	12	3 Hesse	12 GRA	12 BA.1.1	Spike_G142D, Spike_A67V, Spike_Y145del, Spike_N764K, Spike_N679K, Spike_Q954H, Spike_S371L, Spike_N856K, Spike_L981F, Spike_P681H, Spike_T95I, Spike_H655Y, Spike_T547K, Spike_D614G, Spike_N969K, NSP4_T492I, N_R32del, N_E31del, N_R203K, M_A63T, N_G204R, NS	37	7	14	98
69del_70del_143del_144del_162X_339D_440K_446S_477N_478K_484A_493R_496S_498R_501Y_505H_796Y	37	8 Baden-Wurttemberg	37 GRA	36 BA.1	Spike_G142D, Spike_A67V, Spike_Y145del, Spike_N764K, Spike_N679K, Spike_Q954H, Spike_N856K, Spike_L981F, Spike_P681H, Spike_T95I, Spike_H655Y, Spike_T547K, Spike_D614G, Spike_N969K, NSP4_T492I, N_R32del, N_E31del, N_R203K, M_A63T, N_G204R, NSP6_L105del, N	35	7	17	119
69del_70del_143del_144del_339D_346K_373P_375F_440K_796Y	22	5 England	22 GRA	22 BA.1.1	Spike_G142D, Spike_A67V, Spike_Y145del, Spike_N764K, Spike_N679K, Spike_Q954H, Spike_S371L, Spike_N856K, Spike_L981F, Spike_P681H, Spike_H655Y, Spike_T95I, Spike_T547K, Spike_D614G, Spike_N969K, NSP4_T492I, N_R32del, N_E31del, N_R203K, M_A63T, N_G204R, NS	37	7	10	70
339D_371F_373P_375F_405N_408S_417N_477N_478K_484A_493R_498R_796Y	9	2 Karnataka	9 GRA	9 BA.2	Spike_L24del, Spike_A27S, Spike_G142D, Spike_P25del, Spike_N764K, Spike_N679K, Spike_Q954H, Spike_V213G, Spike_T19I, Spike_P26del, Spike_P681H, Spike_H655Y, Spike_D614G, Spike_N969K, Spike_T376A, NSP3_T24I, NSP4_L438F, NSP4_T492I, N_S413R, N_R32del, N_E31	41	7	13	91
69del_70del_143del_144del_246X_247X_339D_373P_375F_417N_440K_446S_477N_478K_484A_493R_496S_498R_501Y_505H_796Y	8	2 California	8 GRA	8 BA.1	Spike_G142D, Spike_A67V, Spike_Y145del, Spike_N764K, Spike_N679K, Spike_Q954H, Spike_S371L, Spike_N856K, Spike_L981F, Spike_P681H, Spike_N211del, Spike_T95I, Spike_H655Y, Spike_T547K, Spike_D614G, Spike_N969K, Spike_L212I, NSP4_T492I, N_R32del, N_E31del,	39	7	21	147
69del_70del_796Y	53	10 Utah	50 GRA	24 BA.1	Spike_N856K, Spike_L981F, Spike_A67V, Spike_P681H, Spike_N679K, Spike_H655Y, Spike_T95I, Spike_D614G, Spike_N969K, NSP5_P132H, N_R32del, N_E31del, E_T9I, N_R203K, N_G204R, N_P13L, M_Q19E, NSP12_P323L, NSP3_A1892T, NSP6_I189V, N_S33del	21	7	3	21
69del_70del_143del_144del_339D_446S_493R_796Y	8	2 Ankara	8 GRA	8 BA.1	Spike_G142D, Spike_A67V, Spike_Y145del, Spike_N764K, Spike_N679K, Spike_Q954H, Spike_N856K, Spike_L981F, Spike_P681H, Spike_T95I, Spike_H655Y, Spike_T547K, Spike_D614G, Spike_N969K, NSP4_T492I, N_R32del, N_E31del, M_A63T, NSP6_S106del, NSP6_L105del, NSP14	34	7	8	56
69del_70del_143del_144del_339D_346K_440K_446S_477N_478K_484A_493R_496S_796Y	7	1 Alabama	7 GRA	7 BA.1.1	Spike_G142D, Spike_A67V, Spike_Y145del, Spike_N764K, Spike_N679K, Spike_Q954H, Spike_N856K, Spike_L981F, Spike_P681H, Spike_H655Y, Spike_T95I, Spike_T547K, Spike_D614G, Spike_N969K, NSP4_T492I, N_R32del, N_E31del, M_A63T, N_G204R, N_R203K, NSP6_S106del, N	35	7	14	98
69del_70del_143del_144del_339D_373P_375F_417N_446S_493R_796Y	16	5 Midtjylland	16 GRA	16 BA.1	Spike_G142D, Spike_A67V, Spike_Y145del, Spike_N764K, Spike_N679K, Spike_Q954H, Spike_S371L, Spike_N856K, Spike_L981F, Spike_P681H, Spike_T95I, Spike_H655Y, Spike_T547K, Spike_D614G, Spike_N969K, NSP4_T492I, N_R32del, N_E31del, N_R203K, M_A63T, N_G204R, NS	36	7	11	77
69del_70del_143del_144del_339D_346K_373P_375F_493R_496S_498R_501Y_505H	22	15 Friuli Venezia Giulia	22 GRA	22 BA.1.1	Spike_G142D, Spike_A67V, Spike_Y145del, Spike_ins214EPE, Spike_N679K, Spike_Q954H, Spike_S371L, Spike_N856K, Spike_L981F, Spike_P681H, Spike_N211del, Spike_T95I, Spike_H655Y, Spike_T547K, Spike_D614G, Spike_N969K, Spike_L212I, NSP4_T492I, N_R32del, N_E31d	36	7	13	91
69del_70del_143del_144del_478K_484X_796Y	12	5 Gauteng	12 GRA	10 BA.1	Spike_G142D, Spike_L981F, Spike_A67V, Spike_Y145del, Spike_P681H, Spike_Q954H, Spike_T95I, Spike_H655Y, Spike_D614G, Spike_N969K, NSP4_T492I, N_R32del, N_E31del, NSP6_S106del, NSP6_L105del, NSP3_L1266I, N_P13L, NSP12_P323L, NSP3_S1265del, NSP6_G107del, N_	21	7	7	49
69del_70del_143del_144del_339D_373P_375F_417N_440K_478K_484A_493R_496S_498R_501Y_505H_796Y	10	2 Midtjylland	10 GRA	10 BA.1	Spike_G142D, Spike_A67V, Spike_Y145del, Spike_N764K, Spike_N679K, Spike_Q954H, Spike_S371L, Spike_N856K, Spike_L981F, Spike_P681H, Spike_T95I, Spike_H655Y, Spike_T547K, Spike_D614G, Spike_N969K, NSP4_T492I, N_R32del, N_E31del, N_R203K, M_A63T, N_G204R, NS	36	7	17	119
69del_70del_143del_144del_339D_373P_375F_446S_477N_478K_484A_493R_796Y	8	2 Hovedstaden	8 GRA	8 BA.1	Spike_G142D, Spike_A67V, Spike_Y145del, Spike_N764K, Spike_N679K, Spike_Q954H, Spike_S371L, Spike_N856K, Spike_L981F, Spike_P681H, Spike_T95I, Spike_H655Y, Spike_T547K, Spike_D614G, Spike_N969K, NSP4_T492I, N_R32del, N_E31del, N_R203K, M_A63T, N_G204R, NS	36	7	13	91
69del_70del_143del_144del_339D_446S_477N_478K_484A_505H_796Y	10	3 Bourgogne-Franche-Comte	10 GRA	10 BA.1	Spike_G142D, Spike_A67V, Spike_Y145del, Spike_N764K, Spike_N679K, Spike_Q954H, Spike_N856K, Spike_L981F, Spike_P681H, Spike_H655Y, Spike_T95I, Spike_T547K, Spike_D614G, Spike_N969K, NSP4_T492I, N_R32del, N_E31del, N_R203K, M_A63T, N_G204R, NSP6_L105del, N	36	7	11	77
69del_70del_143del_144del_339D_346K_373P_375F_417N_493R_496S_796Y	7	1 Alabama	7 GRA	7 BA.1.1	Spike_G142D, Spike_A67V, Spike_Y145del, Spike_N764K, Spike_N679K, Spike_Q954H, Spike_S371L, Spike_N856K, Spike_L981F, Spike_P681H, Spike_H655Y, Spike_T95I, Spike_T547K, Spike_D614G, Spike_N969K, NSP4_T492I, N_R32del, N_E31del, M_A63T, N_G204R, N_R203K, NS	37	7	12	84
339D_373P_375F_446S_477N_478K_484A_493R_496S_498R_501Y_796Y	34	13 Texas	34 GRA	34 BA.1	Spike_N764K, Spike_N679K, Spike_Q954H, Spike_S371L, Spike_N856K, Spike_L981F, Spike_P681H, Spike_H655Y, Spike_T95I, Spike_T547K, Spike_D614G, Spike_N969K, NSP4_T492I, N_R203K, M_A63T, N_G204R, NSP14_I42V, M_Q19E, NSP12_P323L, NSP3_S1265del, NSP6_I189V, NS	26	7	12	84
69del_70del_143del_144del_339D_373P_375F_417N_446S_498R_501Y_505H_796Y	18	4 England	18 GRA	18 BA.1	Spike_G142D, Spike_A67V, Spike_Y145del, Spike_N764K, Spike_N679K, Spike_Q954H, Spike_S371L, Spike_N856K, Spike_L981F, Spike_P681H, Spike_T95I, Spike_H655Y, Spike_T547K, Spike_D614G, Spike_N969K, NSP4_T492I, N_R32del, N_E31del, N_R203K, M_A63T, N_G204R, NS	36	7	13	91
69del_70del_143del_144del_339D_373P_375F_417N_446S_477N_478K_484X_796Y	14	4 Ile-de-France	14 GRA	14 BA.1	Spike_G142D, Spike_A67V, Spike_Y145del, Spike_N764K, Spike_N679K, Spike_Q954H, Spike_S371L, Spike_N856K, Spike_L981F, Spike_P681H, Spike_T95I, Spike_H655Y, Spike_T547K, Spike_D614G, Spike_N969K, NSP4_T492I, N_R32del, N_E31del, N_R203K, M_A63T, N_G204R, NS	37	7	13	91
69del_70del_143del_144del_339D_346K_373P_375F_417N_440K_446S_484X_493R_496S_498R_501Y_505H_796Y	15	8 England	15 GRA	14 BA.1.1	Spike_G142D, Spike_A67V, Spike_Y145del, Spike_N764K, Spike_N679K, Spike_Q954H, Spike_S371L, Spike_N856K, Spike_L981F, Spike_P681H, Spike_T95I, Spike_H655Y, Spike_T547K, Spike_D614G, Spike_N969K, NSP4_T492I, N_R32del, N_E31del, N_R203K, M_A63T, N_G204R, NS	37	7	18	126
69del_70del_339D_373P_375F_477N_478K_484A_493R_496S_498R_501Y_505H	11	4 Colorado	11 GRA	10 BA.1	Spike_A67V, Spike_N679K, Spike_Q954H, Spike_S371L, Spike_L981F, Spike_P681H, Spike_H655Y, Spike_T95I, Spike_T547K, Spike_D614G, Spike_N969K, NSP4_T492I, N_R32del, N_E31del, N_R203K, N_G204R, NSP6_L105del, NSP6_S106del, N_P13L, NSP12_P323L, NSP6_I189V, NSP	26	7	13	91
69del_70del_143del_144del_339D_367F_373P_375F_417N_440K_446S_477N_478K_484A_493R_496S_498R_501Y_505H_796Y	8	2 England	8 GRA	8 BA.1	Spike_G142D, Spike_A67V, Spike_Y145del, Spike_ins214EPE, Spike_N764K, Spike_N679K, Spike_Q954H, Spike_S371L, Spike_N856K, Spike_L981F, Spike_P681H, Spike_N211del, Spike_T95I, Spike_H655Y, Spike_T547K, Spike_D614G, Spike_N969K, Spike_L212I, NSP4_T492I, N_R	40	7	20	140
69del_70del_143del_144del_339D_484A_796Y	36	4 Skane	36 GRA	36 BA.1	Spike_G142D, Spike_A67V, Spike_Y145del, Spike_N764K, Spike_N679K, Spike_Q954H, Spike_N856K, Spike_L981F, Spike_P681H, Spike_H655Y, Spike_T95I, Spike_T547K, Spike_D614G, Spike_N969K, NSP4_T492I, N_R32del, N_E31del, N_R203K, M_A63T, N_G204R, NSP6_L105del, N	35	7	7	49
69del_70del_143del_144del_339D_440K_446S_477N_478K_484A_493R_501Y_505H_796Y	33	6 Illinois	33 GRA	31 BA.1	Spike_G142D, Spike_A67V, Spike_Y145del, Spike_N764K, Spike_N679K, Spike_Q954H, Spike_N856K, Spike_L981F, Spike_P681H, Spike_T95I, Spike_H655Y, Spike_T547K, Spike_D614G, Spike_N969K, NSP4_T492I, N_R32del, N_E31del, M_A63T, NSP6_L105del, NSP6_S106del, NSP14	34	7	14	98
69del_70del_143del_144del_164X_165X_339D_346K_373P_375F_440K_446S_477N_478K_484A_493R_496S_498R_501Y_505H_796Y	11	5 England	11 GRA	11 BA.1.1	Spike_G142D, Spike_A67V, Spike_Y145del, Spike_N764K, Spike_N679K, Spike_Q954H, Spike_S371L, Spike_N856K, Spike_L981F, Spike_P681H, Spike_T95I, Spike_H655Y, Spike_T547K, Spike_D614G, Spike_N969K, NSP4_T492I, N_R32del, N_E31del, N_R203K, M_A63T, N_G204R, NS	34	7	21	147
69del_70del_143del_144del_249F_339D_346K_373P_375F_417N_440K_446S_477N_478K_484A_493R_496S_498R_501Y_505H_796Y	34	25 Hawaii	34 GRA	34 BA.1.1	Spike_G142D, Spike_A67V, Spike_Y145del, Spike_ins214EPE, Spike_N764K, Spike_N679K, Spike_Q954H, Spike_S371L, Spike_N856K, Spike_L981F, Spike_P681H, Spike_N211del, Spike_H655Y, Spike_T95I, Spike_T547K, Spike_D614G, Spike_N969K, Spike_L212I, NSP4_T492I, N_R	40	7	21	147
69del_70del_143del_144del_250X_251X_339D_346K_796Y	108	22 Nebraska	108 GRA	108 BA.1.1	Spike_G142D, Spike_A67V, Spike_Y145del, Spike_N764K, Spike_N679K, Spike_Q954H, Spike_N856K, Spike_L981F, Spike_P681H, Spike_H655Y, Spike_T95I, Spike_T547K, Spike_D614G, Spike_N969K, NSP4_T492I, N_R32del, N_E31del, N_R203K, M_A63T, N_G204R, NSP6_L105del, N	34	7	9	63
69del_70del_143del_144del_162X_164X_339D_346K_373P_375F_417N_446S_477N_478K_484A_493R_496S_498R_501Y_505H_796Y	7	1 England	7 GRA	7 BA.1.1	Spike_G142D, Spike_A67V, Spike_Y145del, Spike_N764K, Spike_N679K, Spike_Q954H, Spike_S371L, Spike_N856K, Spike_L981F, Spike_P681H, Spike_T95I, Spike_H655Y, Spike_T547K, Spike_D614G, Spike_N969K, NSP4_T492I, N_R32del, N_E31del, N_R203K, M_A63T, N_G204R, NS	37	7	21	147
69del_70del_143del_144del_242X_243X_244X_339D_373P_375F_417N_796Y	62	23 Scotland	62 GRA	62 BA.1	Spike_G142D, Spike_A67V, Spike_Y145del, Spike_N764K, Spike_N679K, Spike_Q954H, Spike_S371L, Spike_N856K, Spike_L981F, Spike_P681H, Spike_H655Y, Spike_T95I, Spike_T547K, Spike_D614G, Spike_N969K, NSP4_T492I, N_R32del, N_E31del, N_R203K, M_A63T, N_G204R, NS	37	7	12	84
5F_69del_70del_143del_144del_339D_373P_375F_417N_440K_446S_477N_478K_484A_493R_496S_498R_501Y_505H	12	3 New York	12 GRA	12 BA.1	Spike_G142D, Spike_A67V, Spike_Y145del, Spike_ins214EPE, Spike_N679K, Spike_S371L, Spike_P681H, Spike_N211del, Spike_T95I, Spike_H655Y, Spike_T547K, Spike_D614G, Spike_L212I, NSP4_T492I, N_R32del, N_E31del, N_R203K, M_A63T, N_G204R, NSP6_L105del, NSP6_S10	35	7	19	133
69del_70del_143del_144del_256X_257X_339D_373P_375F_440K_446S_477N_478K_484A_493R_496S_498R_501Y_505H_796Y	23	12 California	23 GRA	23 BA.1	Spike_G142D, Spike_A67V, Spike_Y145del, Spike_N764K, Spike_N679K, Spike_Q954H, Spike_S371L, Spike_N856K, Spike_L981F, Spike_P681H, Spike_N211del, Spike_T95I, Spike_H655Y, Spike_T547K, Spike_D614G, Spike_N969K, Spike_L212I, NSP4_T492I, N_R32del, N_E31del,	39	7	20	140
69del_70del_143del_144del_339D_346K	11	4 Plzen Region	11 GRA	7 BA.1.1	Spike_N856K, Spike_G142D, Spike_A67V, Spike_Y145del, Spike_P681H, Spike_N679K, Spike_T95I, Spike_H655Y, Spike_D614G, NSP4_T492I, N_R32del, N_E31del, M_A63T, N_G204R, N_R203K, NSP6_S106del, NSP6_L105del, NSP3_L1266I, NSP14_I42V, N_P13L, M_Q19E, NSP12_P323L	27	7	6	42
69del_70del_143del_144del_152L_339D_373P_375F_417N_440K_446S_477N_478K_484A_493R_496S_498R_501Y_505H_796Y	17	10 England	17 GRA	17 BA.1	Spike_G142D, Spike_A67V, Spike_Y145del, Spike_ins214EPE, Spike_N764K, Spike_N679K, Spike_Q954H, Spike_S371L, Spike_N856K, Spike_L981F, Spike_P681H, Spike_N211del, Spike_T95I, Spike_H655Y, Spike_T547K, Spike_D614G, Spike_N969K, Spike_L212I, NSP4_T492I, N_R	40	7	20	140
69del_70del_143del_144del_339D_346K_373P_417N_440K_446S_796Y	11	5 Puglia	11 GRA	11 BA.1.1	Spike_G142D, Spike_A67V, Spike_Y145del, Spike_ins214EPE, Spike_N764K, Spike_N679K, Spike_Q954H, Spike_S371L, Spike_N856K, Spike_L981F, Spike_P681H, Spike_N211del, Spike_H655Y, Spike_T547K, Spike_D614G, Spike_N969K, Spike_L212I, NSP4_T492I, N_R32del, N_E31	39	7	11	77
69del_70del_339D_346K_373P_375F	7	1 Tennessee	6 GRA	4 None	Spike_L981F, Spike_A67V, Spike_P681H, Spike_N679K, Spike_Q954H, Spike_S371L, Spike_T95I, Spike_H655Y, Spike_D614G, Spike_N969K, NSP5_P132H, N_R32del, N_E31del, E_T9I, N_G204R, N_R203K, NSP6_S106del, NSP6_L105del, N_P13L, NSP3_A1892T, NSP6_G107del, N_S33de	22	7	6	42
69del_70del_143del_144del_339D_373P_375F_417N_446S_477N_478K_493R_496S_498R_501Y_505H_796Y	75	16 Ankara	75 GRA	75 BA.1	Spike_G142D, Spike_A67V, Spike_Y145del, Spike_N764K, Spike_N679K, Spike_Q954H, Spike_S371L, Spike_N856K, Spike_L981F, Spike_P681H, Spike_T95I, Spike_H655Y, Spike_T547K, Spike_D614G, Spike_N969K, NSP4_T492I, N_R32del, N_E31del, N_R203K, M_A63T, N_G204R, NS	37	7	17	119
69del_70del_143del_144del_339D_346S_373P_375F_417N_440K_446S_477N_478K_484A_493R_496S_498R_501Y_505H_796Y	12	5 England	12 GRA	12 BA.1	Spike_G142D, Spike_A67V, Spike_Y145del, Spike_ins214EPE, Spike_N764K, Spike_N679K, Spike_Q954H, Spike_S371L, Spike_N856K, Spike_L981F, Spike_P681H, Spike_N211del, Spike_T95I, Spike_H655Y, Spike_T547K, Spike_D614G, Spike_N969K, Spike_L212I, NSP4_T492I, N_R	40	7	20	140
69del_70del_143del_144del_484X_796Y	9	2 Gauteng	9 GRA	8 BA.1	Spike_G142D, Spike_A67V, Spike_Y145del, Spike_N764K, Spike_N679K, Spike_Q954H, Spike_N856K, Spike_L981F, Spike_P681H, Spike_T95I, Spike_H655Y, Spike_T547K, Spike_D614G, Spike_N969K, NSP4_T492I, N_R32del, N_E31del, M_A63T, N_G204R, N_R203K, NSP6_S106del, N	35	7	6	42
69del_70del_339D_417N_440K_446S_478K_796Y	10	2 Baden-Wurttemberg	10 GRA	6 BA.1	Spike_A67V, Spike_ins214EPE, Spike_N764K, Spike_N679K, Spike_N211del, Spike_H655Y, Spike_T547K, Spike_D614G, Spike_L212I, M_D3G, NSP4_T492I, N_R32del, N_E31del, N_R203K, M_A63T, N_G204R, NSP3_L1266I, N_P13L, NSP3_S1265del, N_S33del	20	7	8	56
69del_70del_143del_144del_158X_162X_339D_346K_373P_375F_417N_440K_446S_477N_478K_484A_493R_496S_498R_501Y_505H_796Y	8	2 British Columbia	8 GRA	8 BA.1.1	Spike_G142D, Spike_A67V, Spike_Y145del, Spike_N764K, Spike_N679K, Spike_Q954H, Spike_S371L, Spike_N856K, Spike_L981F, Spike_P681H, Spike_T95I, Spike_H655Y, Spike_T547K, Spike_D614G, Spike_N969K, NSP4_T492I, N_R203K, M_A63T, N_G204R, NSP6_L105del, NSP6_S10	33	7	22	154
69del_70del_143del_144del_152X_339D_373P_375F_417N_440K_446S_477N_478K_484A_493R_496S_498R_501Y_505H_796Y	7	1 Western Cape	7 GRA	7 BA.1	Spike_G142D, Spike_A67V, Spike_Y145del, Spike_N764K, Spike_N679K, Spike_Q954H, Spike_S371L, Spike_N856K, Spike_L981F, Spike_P681H, Spike_T95I, Spike_H655Y, Spike_T547K, Spike_D614G, Spike_N969K, NSP4_T492I, N_R32del, N_E31del, N_R203K, M_A63T, N_G204R, NS	36	7	20	140
69del_70del_143del_144del_339D_375F_417N_440K_446S_796Y	7	1 Nove Zamky	7 GRA	7 BA.1	Spike_G142D, Spike_A67V, Spike_Y145del, Spike_N764K, Spike_N679K, Spike_Q954H, Spike_N856K, Spike_L981F, Spike_P681H, Spike_H655Y, Spike_T95I, Spike_T547K, Spike_D614G, Spike_N969K, NSP4_T492I, N_R32del, N_E31del, N_R203K, M_A63T, N_G204R, NSP6_L105del, N	36	7	10	70
69del_70del_143del_144del_244X_339D_417N_440K_446S_477N_478K_484A_493R_496S_498R_501Y_505H_796Y	8	2 Hovedstaden	8 GRA	8 BA.1	Spike_G142D, Spike_A67V, Spike_Y145del, Spike_N764K, Spike_N679K, Spike_Q954H, Spike_N856K, Spike_L981F, Spike_P681H, Spike_T95I, Spike_H655Y, Spike_T547K, Spike_D614G, Spike_N969K, NSP4_T492I, N_R32del, N_E31del, N_R203K, M_A63T, N_G204R, NSP6_L105del, N	35	7	18	126
69del_70del_143del_144del_417N_440K_446S_796Y	8	2 Luxembourg	8 GRA	8 BA.1	Spike_G142D, Spike_A67V, Spike_Y145del, Spike_N764K, Spike_ins214EPE, Spike_N679K, Spike_Q954H, Spike_N856K, Spike_L981F, Spike_P681H, Spike_N211del, Spike_T95I, Spike_H655Y, Spike_T547K, Spike_D614G, Spike_N969K, Spike_L212I, NSP4_T492I, N_R32del, N_E31d	39	7	8	56
69del_70del_143del_144del_339D_440K_446S_484X_493R_496S_498R_501Y_505H_796Y	12	5 England	12 GRA	12 BA.1	Spike_G142D, Spike_A67V, Spike_Y145del, Spike_N764K, Spike_N679K, Spike_Q954H, Spike_N856K, Spike_L981F, Spike_P681H, Spike_T95I, Spike_H655Y, Spike_T547K, Spike_D614G, Spike_N969K, NSP4_T492I, N_R32del, N_E31del, N_R203K, M_A63T, N_G204R, NSP6_L105del, N	36	7	14	98
69del_70del_143del_144del_339D_373P_375F_417N_440K_446S_477N_478K_484A_493R_505H_796Y	94	28 Ile-de-France	94 GRA	94 BA.1	Spike_G142D, Spike_A67V, Spike_Y145del, Spike_N764K, Spike_N679K, Spike_Q954H, Spike_S371L, Spike_N856K, Spike_L981F, Spike_P681H, Spike_N211del, Spike_H655Y, Spike_T95I, Spike_T547K, Spike_D614G, Spike_N969K, Spike_L212I, NSP4_T492I, N_R32del, N_E31del,	39	7	16	112
339D_452R_478K	15	5 Zeeland	14 GK	5 AY.43	Spike_G142D, Spike_T19R, Spike_E156G, Spike_N679K, Spike_D950N, Spike_F157del, Spike_R158del, Spike_D614G, NSP4_T492I, M_I82T, NSP3_A488S, N_G215C, NSP14_A394V, NSP13_P77L, NSP12_G671S, NSP12_P323L, NSP3_P1469S, NS3_S26L, N_R203M, NSP6_T77A, NS7a_V82A, N_	23	7	3	21
69del_70del_143del_144del_339D_346K_417N_440K_446S_477N_478K_484A_493R_496S_501Y_505H_796Y	38	17 North Rhine-Westphalia	38 GRA	38 BA.1.1	Spike_G142D, Spike_A67V, Spike_Y145del, Spike_N764K, Spike_N679K, Spike_Q954H, Spike_N856K, Spike_L981F, Spike_P681H, Spike_N211del, Spike_T95I, Spike_H655Y, Spike_T547K, Spike_D614G, Spike_N969K, Spike_L212I, NSP4_T492I, N_R32del, N_E31del, M_A63T, NSP6_	36	7	17	119
[truncated: 890 more rows]
